# Supplementary material for: Highly Divergent Mitochondrial ATP Synthase Complexes in Tetrahymena thermophila
Source: PLoS Biol. 2010 Jul 13;8(7):e1000418. doi: 10.1371/journal.pbio.1000418 (PMC2903591; doi:10.1371/journal.pbio.1000418)
Supplement: Tabe S1 — Summary of proteins identified by mass spectrometric analysis of peptides in bands excised from BN-PAGE gels and spots excised from 2-D BN-PAGE gels. (0.11 MB XLS) [file pbio.1000418.s006.xls]

## Sheet: prots w MS hits
		Primary		Peptide(s) found					Peptide(s) found
		sequence		in 1D BN PAGEa				in 2D BN PAGEb
NCBI ID#	Protein annotation	link		Band 1	Band 2	Band 3		Spot 1	Spot 2	Spot 3	Spot 4	Spot 5
				[ T = tryptic peptide(s)				C = chymotryptic peptide(s) ]
146184059	ATP synthase F1 alpha subunit	MIRNFH…		T, C	T, C			T, C	T	T, C
146185860	ATP synthase F1 beta subunit	MLSKAL…		T, C	T, C			T, C	C	T,C
118355000	ATP synthase F1 gamma subunit	MFGLAS…		T, C	C			T
146182760	ATP synthase F1 delta subunit (OSCP)	MQVIRK…		T	T			T
118355322c	Putative F1 delta subunit	MFTRFV…		T	T			T
15027631	Ymf66 (product of mitochondrial gene TepyoMp02)	MGRENV…						C
15027647	ATP synthase Fo subunit 9 (subunit c; product of mitochondrial gene TepyoMp18)	MLLVKA…		C	C			C		C
118360532c	Putative Fo d subunit	MSMLAK…						T
118384478	Branched-chain amino acid aminotransferase family protein	MHLLKS…						T
146175330c	Conserved hypothetical protein TTHERM_00137990	MIHCLR…		T	T			T, C
146163301	Conserved hypothetical protein TTHERM_00145440	MINTRK…			T			T
146185889	Hypothetical protein TTHERM_00529760	MNPIQK…		T	T			T		T
229594811	Hypothetical protein TTHERM_00486310	MGYKIR…		T	T			T
146161614c	Hypothetical protein TTHERM_00068120	MSQDPK…		T	T			T
118399953c	Hypothetical protein TTHERM_00649060	MPVKEG…		T	T			T
118366175c	Hypothetical protein TTHERM_00127260	MHSTLR…		T, C	T			T, C		C
118370910	Hypothetical protein TTHERM_00289380	MTIFAE…						T
229594147	Hypothetical protein TTHERM_01528510	MSENKA…		T	T			T,C		C
146180703c	Hypothetical protein TTHERM_00316290	MDNYFT…		T				T
118398278	Hypothetical protein TTHERM_00823660	MWYKYF…		T	T			T
118398135c	Hypothetical protein TTHERM_00825290	MSNIFL…						T
146184052	Hypothetical proteins TTHERM_00571670	MSLHEK…						T
118397639	Lipid A-disaccharide synthase	MLTHIS…		T, C	T, C			C	T, C	T, C	T, C
118384179	Peptidase M16 inactive domain containing protein	MLSKIT…		T, C	T	T, C		T	T, C	T, C	T, C	T, C
146181190	Peptidase M16 inactive domain	MFGRIS…		T	T	T, C			T, C	T, C	T, C	T, C
146164447	Rieske iron-sulfur protein, Ubiquinol-cytochrome c reductase iron-sulfur subunit	MFSKTL…		T	C	T, C			T,C	C	T,C	T, C
146165634	Hypothetical protein TTHERM_00382330	MVRLEK…		T	T, C	T, C			T	T, C	T, C	T, C
118397435	DnaJ domain containing protein	MIVNRL…		T	T				T, C	T, C	T, C
15027641	NADH dehydrogenase subunit 7 (nad7; product of mitochondrial gene TepyoMp12)	MNRSIF…			T				T	T,C	T,C
118367869	NADH-quinone oxidoreductase, F subunit family protein	MLSKIF…		T, C	T, C				T	T	T
229595475	NADH-ubiquinone oxidoreductase 75 kDa subunit	MMKVLQ…		T	T				T, C	T, C	T
118378329c	Hypothetical protein TTHERM_00557760	MIGKTQ…		T	T				T,C	T,C	T,C
229595595	Hypothetical protein TTHERM_00649080	MQNAYP…		T	T				T	T	T
146164764	Hypothetical protein TTHERM_00399360	MRKALE…		T	T				T	T, C	T
118388745	Hypothetical protein TTHERM_01000190	MKLFSQ…		T, C	T				T	T, C	T
118373062c	Hypothetical protein TTHERM_00136440	MLRLRL…		T	T				T	T,C	T
146161176	Hypothetical protein TTHERM_00541460	MKLFQA…		T	T				T	T	T
118385011	Hypothetical protein TTHERM_00697370	MIARRL…		T	T				T	T	T
118354116c	Hypothetical protein TTHERM_01005010	MKLFRA…			T				T	T, C	T,C
118370180	Hypothetical protein TTHERM_01161000	MLQRGL…			T				T	T	T
15027658	NADH-ubiquinone oxidoreductase subunit 9 (nad9; product of mitochondrial genes TepyoMp29 & Mp30)	MQNKYM…							T	T,C	T
15027638	NADH dehydrogenase subunit 10 (nad10; product of mitochondrial gene TepyoMp09)	MRVDYI…							T	T	T
229593554	Hypothetical protein TTHERM_00526930	MLLPKN…							C	T	C
118382425c	Hypothetical protein TTHERM_00532490	MYHIKT…							T	T
118368475	Hypothetical protein TTHERM_00481330	MALRRV…							T		T
118389517c	Cytochrome c1 family protein	MKSFVA…		T	T	T			T	T, C	T	T, C
118381896c	Mitochondrial ribosomal protein L51 / S25 / CI-B8 domain containing protein	MSSWQK…		T						T	T
118365429c	Hypothetical protein TTHERM_00268000	MSGLLR…		T	T					T	T
146169365	Hypothetical protein TTHERM_00193750	MAFGGF…		T						T	T
146161872	Hypothetical protein TTHERM_00006120	MTHQFE…			C					C	C
146162619	Hypothetical protein TTHERM_00160690	MSSMLI…			T					T	T
118400152c	Hypothetical protein TTHERM_00637380	MLKRII…								C	T,C
118401281	Hypothetical protein TTHERM_00470710	MFGLTK…								T	T
146170370	Hypothetical protein TTHERM_00334340	MEFSNA…								T
229594864	Hypothetical protein TTHERM_00148710	MSNNNQ…								C
146174422	SPFH domain / Band 7 family protein	MAQKVA…		T	T						T
15027669	NADH dehydrogenase subunit 1 (nad1_a; product of mitochondrial gene TepyoMp40)	MGFWIA…									T
15027661	Cytochrome b (cob; product of mitochondrial gene TepyoMp32)	MEWNKG…										T, C
146182840	Hypothetical protein TTHERM_00765330	MNVTGA…				C						C
118382053	Hypothetical protein TTHERM_00456790	MVYGKL…										C
118398425	Aldehyde dehydrogenase (NAD) family protein	MLTQAI…		T		T
118349820	Aminopeptidase I zinc metalloprotease	MSKIEK…				T
118377973	Aminotransferase, class III family protein	MCVLPQ…				T
118367139	Aspartate aminotransferase	MLSRIL…		T, C	T, C	T
36309600	Putative catalase	MTDTKN…				T
118401140	Dynamin central region family protein	MAEQES…				T
118349153	Eukaryotic porin family protein	MDINKV…				T
118374727	Inorganic pyrophosphatase	MISAEI…		T		T
146182393	Methylmalonate-semialdehyde dehydrogenase family protein	MFMSHL…				T
146162003	Regulator of chromosome condensation	MYLFMH…				T
146183499	Ribosomal protein S9 containing protein	MMLIRK…		T
118354547	SerH3 immobilization antigen, putative	MQNKTI…				T
146182596	Succinate dehydrogenase and fumarate reductase iron-sulfur protein	MLRTIF…		T
146169799	TCP-1/cpn60 chaperonin family protein	MFAKKA…				T
146169553	Hypothetical protein TTHERM_00194499	MGLWSW…			T
146180831c	Hypothetical protein TTHERM_00149260	MQFFRP…		T
146172036	Hypothetical protein TTHERM_00283850	MSLVSL…		T
118353876	Hypothetical protein TTHERM_00561490	MNFINK…		T
118361704	Hypothetical protein TTHERM_00402070	MGGHGA…		T	T
118366885	Hypothetical protein TTHERM_00190810	MKSAKT…				T
118373018	Hypothetical protein TTHERM_00136220	MYMNDQ…		T	T
118377368	Hypothetical protein TTHERM_00933070	MNHYWG…			T
118389158	Hypothetical protein TTHERM_00571650	MSLLVV…		T
118362736	Hypothetical protein TTHERM_00046440	MISARA…		T
146165274c	Hypothetical protein TTHERM_00047230	MFRGLT…		T
146162663	Hypothetical protein TTHERM_00161200	MESRSY…				T
229595761c	Hypothetical protein TTHERM_00601860	MFSDFN…		C
229596073	Hypothetical protein TTHERM_00927010	MFRNIL…		T, C
229593828	Hypothetical protein TTHERM_00945210	MELNSS…			T
aThe individual peptides matched to each protein identified in each band are listed in supplemental Table S2.
bThe individual peptides matched to each protein identified in each spot are listed in supplemental Table S3.
cGene model updated and protein sequence revised accordingly.

## Sheet: protein sequences
	Mitochondrial
NCBI ID#	proteomics	Amino Acid sequence
	identifierd
146184059	A-12	MIRNFHSLVKRVPRLALTPFFGFRTSMTLADKKLSTGEASVVLAEKIKGITQQNDITEYGTVISIGDGIARVFGLTKVQAGEMVEFKSGIRGMALNLETDNVGVVVLGNDRDIKEGDVVKRTGAIVDVPIGEAMCGRVFDALGNPIDGLGPLKTTQRARVEIKAPGIIPRQSVRQPMQTGIKCVDSLVPIGRGQRELIIGDRQTGKTAIAIDTILNQKEAFNTGDVKKQLYCIYVAVGQKRSTIANLVSILKQHDCMKFTIVVCATASDAAPLQFLAPYSGCAIGEFFRDNGKHALIIYDDLSKQAVAYRQMSLLLRRPPGREAYPGDVFYLHSRLLERAAKMNDSLGGGSLTALPVIETQAGDVSAYIPTNVISITDGQIFLETELFYKGIRPAINVG…
146185860	A-42	MLSKALQRGIARAFSTTAKKEAPKTVKANGQVSQVIGAVVDVQFEGELPQILNALEVQGTQHRLVLEVAQHLGDSRVRTIAMDSTEGLVRGQPVVDTGLPISVPVGPGTLGRIMNVIGEPIDQRGPIKAAKLYPIHRDAPSFTDQATSAEILVTGIKVVDLLAPYARGGKIGLFGGAGVGKTVLIQELINNVAKHHGGYSVFAGVGERTREGNDLYHEMMDSKVISVKEGESRCALIFGQMNEPPGARARVGLTGLTVAEYFRDEEGKDVLLFVDNIFRFTQACSEVSALLGRIPSAVGYQPTLATDLGALQERITTTQKGSITSVQAIYVPADDLTDPAPATTFAHLDATTVLNRGLTELGIYPAVDPLDSTSRMLDPITIGEEHYTVARGVQKLLQD…
118355000	A-160	MFGLASKGFINTSLVMVPQMNFGANLKQLKIRMKAIGSIKKITKAMKMVAASKMKAETSRLENGRNFAVGSVQKMLENESYVQKKKSTTAPKSTLLVPITSDKGLCGSVNSSIVREVKRLALNNRSAFGLLPVGEKGSSGLSRPFPDLLKSSIVNIQNVNFPTAAAIAHQVSTQGAGYDQVTLIYNHFKNAISYVVKHQELLPRAQFLNLFKYVTRHEAVEPELEYSKNYFFELYMASSVYNALLNSSASEQASRMNAMENASKNAGEILSKLTLDYNKARQAKITMELIEIISGASIV
146182760	A-192	MQVIRKHLAQKGLFNPFLFNRFSTQQDITSVPGDKPPAIEDSIHGKYAGVLFSSASSNKSLNKVAEDMKYFNQLYKESEVFKSFLNNVSLKRNQQRDIISALGKTNFNPATNNLLETLIENKRLDSLPKIAEKYMDYYRILNKQESITIISAQELTAAEKQKVEQGLKKGNANVQFTVVYQVDPAILGGLQMYSGNNFLDCSLLSRVNKLKTEIAKISF
118355322c	A-321	MFTRFVTQPTLLTQTQRALFSALTKKQKMEVTLRTPYKEYLANFDGFSRITAKTNEASLVIQNKTPASLYVLPPGPLKIRFTSEVKNVSGDFLHTGGWVIVHADNTCEINVMDLFDRKEVRADQFEKGNIQDLDTLAGKYAAKSRKSTVRLFTKATTQ
15027631	D-582	MGRENVLPVHNDVYEDFVFTTPYFQPESTFKSVPKLFSDILLGGVEWVYTTSESVLAYDYKLWYLWSGVSNLDESFDMFFNQYWALSLSTSVFQLFYAVILDRYLSVLFQNTPYTNDWFRMMLHSKETALIWLYHPELSWHINGLNQFFTYFYGGILEFVYFDKSNPDMCILVHTLWIHLLILFLIFTGFVTILFSFYGNPNTEENTIDSDYLAASGTVEAEKEITSIDDYLGLVFAIAYVFGVFFYVHGWTSMLSHAVLLLSCYSIIIMFLFILGMPTLLLYDFGIFFLAYLKGAGKYISSVAEMMFDYTACLVFYIRILAQWIRVVLMVVTFISLSHYVSDFDITNSALIGSENQSDSMNELNTNFSMTYYILTVLPGKFIYWIYEILHTFFVVCSQ…
15027647	-	MLLVKAVKVLVMGGCMLPIAFGALGTGVLFAGFNVALSRNPEETESLFNNTLMGFALIETFIFMSIGLGFFVLFAA
118360532c	A-327	MSMLAKIAKNVVKTQALKNTTAAQTPSFQAPGNQDKILKWISTLSNKATTGESRSYCTQLSSLVSFYNKQHVEQIPTIDFNEWKSVISTQGLVDKVKENYESLIKEQYNTDAISKQISSASSKALDDIENELSFHAAIWLNAYADYTMFLFELEEYNDPNDYLMHENFDFFRGLETELEELTETHNYIPGAKDDVNLRGYLATQFAWGKKVISFYRHPADDFKCAKATKNMLGR
118384478	B-398	MHLLKSFVPKNCSQAMSISNLAKRAFSTSYYANMDLSSKQTFYRKDLTIELTKNPIPMPEFDAEKLRFGAHGTDHMLSVDFDSKKGGWGKPYIHPFRNLEMHPFNSAIHYAMQCFEGAKAFKGTDGKIRMFRVRNNMYRLKNSCKSLALPDFDGEELYKCIEEYVKIDEKWIPPIRGFSLYIRPTVIAWEDKLGVRPADKAKLFVVFSPVGPYYPSGFKPIKLFTETKRIRAAPGGTGNMKVGGNYAPTIPISQNAEQKGFQQVLWLWQDSILEVGTSNIFFFWVNEQGEKELVTPYLDEGTILPGVMRDSILSLTRKWKEFKVTERRITIDEVVKAAKEGRLIEAFGAGTAVIVCPIEEFNYQGVTYKVPINPKKQAGDLTYKISETIQNIQYGDTPH…
146175330c	A-168	MIHCLRNIRTVSALQSKISYNLGGGNKRKKTSGDLDNYDVLFVGANLGGICSNHFDKDTHGKYKCFVSFDQPINQIYSVRIPYEQQRVRKSEYIHFSKKSINQFTPSEMLAVKEILPEQNAVVLSSGRRIGYNQLVLATGLKHDFSQIKGFYEALEHPEHPVYANRDPETWRSAQHKYSKYISNFKSGDGYFCIPEYPYAGEVECFNFFVSDEVWKWAQHHGALSPKHTFTIVNANEKFVHYCDSADAFIKERLEKRGIRVEYNTKLLEVHQDGQKATFINTKTGEKSVRDYNNLYSIVPSKRQEFLDKAGLTNGNGLLNVDHQTLQHKKYKNIFGLGDAADLPTTKTFWAGWYQIAVVRNNVKRNLQGQTLNAHYDGFSKVPLFTGHQTLTYVAHSYG…
146163301	A-210	MINTRKQVFKCLWGAQPAYNFSRIINHLRGDPVYQDNTKDVSLRGTFLRGKYDDLPTMIFFTEACDLTANWIPFFTNPQYDILAHRNVWLLNPRNFGNSDRHPSFDLQEMSDDVMRFMYSQKISMATLGGHGIGGKIALAVGCYHAERVTGVFSIDSSPMDQRYHEAFKEFKGYVNALTEINFKTWSDKDVKVFLKENIKDPKWRSIFTNNISKNAKTQSDSFNFEINYLNHNLNFNKADSLGNWAVKNGIYTGRAHFIFPEYSRWVHLATNTLPMHKVCARVKGFGHDIFYVQGDENPLNHWVYDFENYANVVASKLNKFLHSYDGVHALLKDRTEIGNFMIPDRIKSRNDSKHIYGDYSPAHLHHNWRFNHIYEKHDELDKKLNEQ
146185889	A-239	MNPIQKAWLKILEPVSYVINEKMAKRTGIIGKLGRFFAIGPREYGVHPINRMFIFMNRKYMAFQAVALHRYSFVKSLTHNGFHMLRVFRHFAFVLPATVLAGLGLFVYWGDDNKCYSPDRFPYLKKRAGDMALPLNSLNQRTSAHYIEINAIYGAEMMKRYHKVWENIIEERSKATDQEKKTRYAHPSYQYSPLPVVSIPNVLNPLNLQ
146185987	A-355	MGYKIRNKSIFWTRAGWKNNWHPKNFNAPRPSYGEFTMGIRCRNDHHSFLRYVQTYRNMSRHCKQYFLGDKQLEETFILGLRSLFLVPYDSQCLTDQIKHGGERRFVDQLDRDFELISYNTHPYQLFTYTVRNEHLAWKNEQYEKIQKGEKTFEQELLDYLDEQVLAEKAKLRDGQNFSIERMTEIALHVFRKARAGKVRPAQDVRGPDGNVNDFLEQRRPFEHPNPTGVTH
146161614c	A-312	MSQDPKIVNPQLWPNPNKLRFADLYKYQGVEMKKINDSIKNYKAAKFYIGGILGGCLVFKFFIDAAVDKYIFGENGNGGKFLEMQTINSNYDYYYNRQFQRMRYLTEDPAGDDPLQKTKDEHLVDLGFIPKVFGANVEVRKRAPHDKYL
118399953c	A-317	MPVKEGQAKLWFSTKEEADAYDDKMISNIELKSQDYEDENFSPVFNRKTQEYFLEPSEKFKSDFAELLRPLRSLSFNQVVDRYVLIPPNHTFYRNWTYEKFLGGFGLSYLILRELPLRNFYARVFVMYAFAAKVLDHLGNPFPFSGHGQIVAAADRWNHWDVRCYDNVMKALKYIRIPTVQNNIPEATRWYGRQPGHLLRADTYWIPNLVSQRFAKHQPAHWDGTQNMPIFRLADPKHKDSYMVQFR
118366175c	A-281	MHSTLRVFTKNNCLSFTNMNRFSTAAQVAQANYSKFRADYSASVAAFQQRIKTIEKENTGSMKKPMAKAYEHPYNSEHHPLNFSAVKIAETFHDFIGPEQVSPHYESFAMSRKFLLTFWGGFFVLNFGMATVDLNWIMKSTYIPWIFWFQLMYFYVEGKNSMFMPLLQRFYRRAAANEIFTMEAFYHENIENKLRNLMRITKGQLEYWDIHTSYGEIRADSINNFLANEYLRLQSHITSRALNILKQAQAYETMNQAALLQKLIDDATSAIDNALKGDKKAEVLARSLDSAIDGLSKGYMDYQNDPLLPLILSSIEANVKKITTLSAQEQANLIGLTAEQLKSIKENDVRARKEFLESQPKLDNNLKNIESVKKILATWGK
118370910	A-360	MTIFAETWEASEYQYRNKANLKTLPVNHLGKLAELKFDFVEYKAHQLIACHLYERMTIHCMNQYGLFKDFYRPECLDAQYYFKTCVELNAAYGIQKKFFPEHFVGSPYARPVPQFQQLGL
229594147	A-289	MSENKAPGQIYAYDIHNTHYPYVNIKQDSQTQLLASFRRSIASINPFSYRQVPSQDRAAFGLRWGNAWYAPNPYPNGIHFDRVFPTHYDPLAETNRTKANLQLIKYAPGNYSTLVVTSEKLPRPCIRTIQNYRRCQMVNGTEKCNSEAQDILAICPNWALDHMKEKVRFYTKALAINNQTYIRAMQVEEYNQGRTVADVAPKTWIHGTRQHLRPDTMWADDRYTNITQTEINEAIKRVEARKAREHEKKPVEQANVNANTGEQPVRVEKSLYP
146180703c	A-311	MDNYFTAITLLGLRDQNLPPFKDARLQRYKSIKKMIDLIETTTKLAPPMPVELFMLNPTDPEWDDDMTYPTITHATALYKSSALAGNLFLYAYNYNNFTANIRLRTMRYLFPVVSLAIFGNIYWDYRSQLVKVNLFDEYIQARAQELVKQNEYLLEHEDVKRYVWWYEDLKETLARVHRQANNHKACDFKDSEIILQDFIRRYTNPKDNLPIKFHPQGQTF
118398278	A-296	MWYKYFSKQSWNLRVWRKANLKYNQDDFGMTQPKYIARFGDFRFRLVRTEGALRGCMFFVGFGCFSIINYLYGRYGYIINESSQKRAAQDLLDNDMAADKILFKNRVGAPTRPLRSLDDMMAFLSGSATYDQLADYASYNHAMDVNQDQQAGLDSWMSEKDKNMVKYYQRSLGKKVEGI
118398135c	A-350	MSNIFLELQDGDKTVYTHTSLIEESKQEQIQAIYDKVPQWTNGGRFLGFWLSMEAVNRVQSVAKLPIYYRAGIVATSTLLGGLVSSLVFWKSGNENQVAKLANGAPVYLKKWEVPELSKLYFFLDDDNNFKPSLNHHAVTQGRQYYKIYQHN
146184052	A-372	MSLHEKMQTDYLWVKDHSQADSWAKARTHGYNYIAHTVPNKKERYEMIWRSMGKSTDWELEKFRLGKKFPDRGNKRRWFKNLFRLIKNPMGYIFWKTYKARLAKPSLIVTSMFIGFTLGFIKLKAQSIAYSKKQYATLRAGKNIEGSGQVHFGYHDQKWGMPAIPMFQLMYYELPGNSIVVNPCRNQNYRLYFEMRKKLGILPA
118397639	A-224	MLTHISRRYFSFTGRKTIFVAAGSPSHDLQAANFMRDLKKKSNNNYDFVGIGGPLMQAEGLNQSYADINKFIDKPFFPLKNFIRFHVARCYHPYMAPLHFFNKQVLNQVDKSSLLKDQVELSIPSAIITFGNEFFMKKLYVRLCDQYELHNKIRPPTFFYDRSHINQRFEFQDYLDHFFYTIPMKQINFQSFTYPSTCVGHEGVGRAIQYLFQNSKQYANVKSLVTANGLKIASNPKQHREIIEKLVEEQRGIQRARLGINESKNVFLLAPGNTKAEINFAVNLLSRSLEEFFKKPQLTNVSRDHFTIIITADNAQNAEFVNQAVSNTKYLKTLQTIVTTGEKEKFGAMCAADVGIPLNGELVSECAALQLPSVIISNMNLFYAYITQLYNNFYSDINF…
118384179	A-176	MLSKITQNTLKSLSGQADKKQRRCQKWRSLQQIVDQNKLERHLFKGFASHFFQPQYLINCRDLNQSQIRRKLYINKQFAQRLININEIKNTKQSFFKQTYQCKQAFSVRKAFYDFIYKDDKSAETYKVTTADPRTPVQKRNQFGIKERKVQLILANSINSFIVGTCHKTPFTKVHFLFGLAVGVEDIQKRKLGQIPLVLFRYTQQINSLDIQIYQKLNFIDTNLLLATGNRITEKIDSIQMHILIIKSASDIFTSLEFVQTVNFNLKKNQIETSLKKATSENDFVQNILISKMIRRENRQINIKSILASKTKHFFIKYQRQFYEFSIKIILKSQKYLAQQTKLLLTYLQGFRGQTAEDVAAKYEVTKLANGVTIITESQTFPSQVDMGILLDVGTRDET…
146181190	A-143	MFGRISQRISKLARLQRAFSTLQKQAQSNVVKSERLQFSKARLTDFGELPQGEIPTALQYDRPCRVETLANGVRLAVEPSSVSPLAAVSVVVRAGTRQETLETSGVAQFVQRLVLRGTSKRNREQIEKELALLGGNLKVQVGRETTTYTLSVLPENVEKAVDFLGDILQNSVFNKQQVEAEKEAVYNNALSAQNDQQGLLLENIHFTAYRDHYFGQPTHGIRENLHNITDEVVKNFVKTNYVGSNFVVAAAGNVNSQAFLQAAEKAFGTVAQKDATTFVPNTEKPYFTPSYMTIRDDEMHNLNVGVFFEAPSWTDPDFFTINFFQRILGEYQADKYTGQHLNTSDRQYSLIHKELGNLPDVTIHKTHYLPYSDTGLFGSYFYGNEIFGNQMLFLSQMIL…
146164447	A-175	MFSKTLAHVTRSCNKLNQVQAYNFGVLSEYNQRLSKKLHKGHLVEDKPTFFVTSSRPGNFGDHIDFKVNIDNWFDENRVHNEHETDIRRTQIYTLNAIYYGGLLSFARLYAMGVIGRLNGWKRYERDTYSEVDIGALPPGEVMQMVWNGTPIFIRRLTSNEVKEENELPSNTLLDKDKEVILSDAGNTKVIVVSAVCTHLGCIPIPYLGAYKGYVCICHGSVYDKFARVRQGPALLNLPAINNSIHDEGTLVCMEQLKFPHEPSQRFW
146165634	A-316	MVRLEKILWEQLVNVKAFSRQRVIGAPSKWYNENRTEWFKVAQHNAFNTGFSGVILRALEPLLAKFIYRWRLDIAHQRGLTLEDSLLFMDRELRRCYFFETVARQNLHPYTVLFMKKRRARYYKVERGLRGFYVPDWVRKEAEERQLSETVDNIFNWENFVYREYMSDMTPIGRWTSLSKITPLDMFQYYGLFRNEAWDRFFYNEAFYESYSEKEKQEANGNPFGKFNLQTADGRAQFEKEVNTFIERYPFAVTKPGQKFDFTRFYALEDLANKRDTSKYDPALLESVKNELKQSAALPADNGANKTKKSKPILPDWLQPKFGKAFQA
118397435	A-199	MIVNRLFRQQFRNISYGFATQKLDYYAVLGVDRLATAEQIKDSYRKLAMKYHPDVNTTVTEAHEPSARKFQEIAEAYAVLSVEEQRRAYDFLNQPSPYDRYTEDSALEDELLRRRSVDGNAIRQPHKVGTYAAEKQRLLAEERAKFNVDHLGRYKGGLPVKGKGSIRKGIHGEGFGAPSHAHDALIHQIKQSKDTMDYQNITNEVAQNFANHQNNDRWVYERRKSNFIAQVDYEYFKFNHWRTAWRYFRNIFLLTAGVSFLYNMELDEGLGGLSLKYKEFVKTNPGQDLLIGNIRVTQRPNGLLVAVDAHQKQHHHH
15027641	D-564	MNRSIFQLWKPESPRSNVNSKQIKTMNVNFGPQHPAAHGVLRLILQLNGEIAERFDPHIGLLHRGSEKLIEDRPYLQGMPYFDRFDYVSMMVQEHAYCLGIESLLGTTNYSATFTQIRTMYDELTRILNHLLAVACHALDVGSMSSVFWAFEEREKLMEFYERVCGARMHAAFYRPNEVNLNAVSSFLMEDILEFSRNFFTTLNEMHNVLTYNKIWKQRLINIGTYSFQTCLDYGLTGVMARSCGLKRDLRLSKTETYANYYYLNFRSYTGQHGDCYDRFLIRMNEMCESLNIVNQSINKISKFNNIVSINTKKNILNKENFNRQTTVLPHLVLSYLNKNDYNLKNTKNDYNSMEELITHFKYWSKGLKVESGYTYQSVESPKGEFGVSMLSDGSNKPY…
118367869	A-5	MLSKIFKTTVIANKKFLNSKNLSMVISYNRSYGNLKDQDRIFTNLYRDGDPFVKGALKRGDWHQTKEILSNGPEWIIDEIKKSGLRGRGGAGFLSGLKYSFMPKVNPDGRPSYLVINSDESEPGTCKDREILRNDPHKLVEGALVVGFSMRARAAYIYIRGEFWVEANILQQAIDEAYAKGFIGKNACGSGYDFDVYIHRGAGAYICGEETGLIESIEGKAGQPRVKPPFPANAGLYGCPTTVTNVETVAVCPTIMRRGASWFASFGRPNNAGTKLYCISGHVNNPCTVEEEMSIPLRELLEKHCGGVRGGWDNLLAVIPGGSSVPMMPKNVCDDVLMDFDALKAVGSGLGTAAVIVMDKSTDPIDAILRLSKFYKHESCGQCTPCREGTGWIVDVMER…
229595475	A-6	MMKVLQKYGKQFYGLTHIQKKQFRSTQVLNKQIEIFIDGKPAKVDDSYTIFQACYENGVIVPRFCYHERLSVAGNCRMCLVEVENVPKPVAACASQVVPGMKIKTKSEKTRIHRGNVMEFLLANHPLDCPICDQGGECDLQDISSVYGYGISRYNEYKRAVEDKNYGPLVATSMNRCIHCTRCVRFATQVKLITQIYCISYKYINKERKKQAIQQFIFLLNLDRQYQLVQKINKQNCSLTKQIAGVEDLGKTGRGKAAEIGTYVEKTFNTELSGNVVDVCPVGALTNAPYAFTSRPWELKSFYTSDVFDTLGSAIQVDTRGPEIMRVLPRIHEEINEEWISDKTRHAFDGLKRQRINSPMKRSKDGNYEDIFWEEAIQTISKKCLNTPSDQIGAIIGEF…
118378329c	A-153	MIGKTQQRLNKCLIQVIQKQFSQQRSTQLKFYDGGNRQSISGIRATIFGATGFMGPYIGAALGYIGSDVIFPHNHVYAYDDYVKELKLCAGSGQSYIMRHFNYDDDNMYDMAIKNSNVVINLVGSRLQNKNFQKAAYANIHVAKKIAEACARNPNVRRLIHFSAAGADTKSPSPDLHTKFHGEEAVLNAFPNATIFRPCTVYGMQDYFIRHWIKERDWWYHFNIVTDDCTAKRQPILINDVAQCVLNALKLQESAGQIYELGGPHVYSRLEVFEMLANLSGRPPKLAHIPHDIALKITQNFYNWEFFNMEKVIKDKLDLIVTGKHKTISDLYVQPVSFPQGAEQFIDDVRYRGVETHDNLEK
229595595	A-270	MQNAYPEITDQHREFLKKQGLKVYEPKPLPDQINPFSKTYWITNAFIIGVSFLARRHALKVGAPRIFWSGCIVGVPLAAIISRGKSDQLDELVGARKTLEQKLEYAPITRRAWERALATNQEYQNEIKTQIQDLQAEIAAKKVAAKLE
146164764	A-278	MRKALERFNEIIFNPAIRWYQLPKPTVRRTRYPAPGSEPINREVHQIDYKTAFRDSPHNIRYHHEIHTSDQTYHSSYDPVGETTTERLVRYGYLNKDQVNNAEAVAAAAKEFQEKEKRSPSNNIIIDEISNSDKPITKENRESVAHHVRQQFEFFREVNAEEVWSVSIEEKYNPELYIYKTYDMAADDPVWRQVKLDLEWTFENIAERRESLGYMPTFKGDPNFWQALDNSFSPENIAQVQSSIGDKVTNIDTKALALNHQTEEYHKTSKLVYPIRTNLVVE
118388745	A-201	MKLFSQVNRFAFSTANKAASPLAAQLAINGNRNAVRYENQNRTWTFNELDAHTNAFAYGLTELGWKAGDKLLLWVEKNHTSEITTAQVGAAKAGVTLVPIYAHSAEELEKALNDTKAKGLLLSPNSKAGNSKYIEVVNKVIPELYNTGRGSTLKTKFANLQHIIHTGFYTFPGTYKFRQIMVYASKNFNTLTLPNVELNAPLFISGNQTYTLKDLISKTEENRKTSKLNDNTPVFVTGDSRSPLSFSLGILNSLLHGNYSVYTGAQDLNEVGQTIRFYDNALLLVDGDIVKATQSLKHSENFAKLGGVAANENIPKDSLNQQFQIYQIIQQLFKQYNINQKIIWWQISLIAQNLKDTSLIIIKMFFVKMIFDLKQNLKKSPILKI
118373062c	A-116	MLRLRLFDAYEKISMTFLGPLYRRIGKSLAQTGLNIQQPYTSDDRLVPSLRNIRVTNKIPSINDSEFIAPNSVVIGDVITKEGSSIWYGATLRGELGPIEIGKQTVIQDLVNIQSGKQNQKTQIGDNVFIGPNSYIQSSKINDNSFVGMGSTVSTGCNLASNAVVAAGSVVPENTQVPSNQIWAGSPAQYLRDITPEERQVLQEHHQECVQLARIHAEETEKSFREVLNDFDRITAEAEYDHESLALQKMRDLGFPMEGEEEEYIEQRVFMREQLPPLESEFWKKNYDPYEQDLFHFPDSFKAYQQQYKRYDEAKKYFEENPNVEATIIDREFKEPTNKKPWTRKY
146161176	A-159	MKLFQAMWTRTIYSIGRMVRETGLALDRYGCKLEQDISCYEPLSRHRNILPIYDLVPTFYHSTFIAPNSSLIGAVYLGQNTVVGYGSTLRGDNHAIRVGHNTVIGDKVAISNVATLAAGIPVSTNIGNHVNIGAGCVLQSCVVDDNVTVGHNTVILEGSVLERGSVIAPNSLVPAGRLIPSGQLWAGSPVRYVRDLKEEEIKLNLEQTEQNLSIGKTHKSSLIQQEAYDRLLA
118385011	A-328	MIARRLFKRSLYYIPRAGFGGGDIRHKFSNEITDDDYDYQRAMHVKPPKEESLFQLTNILSSVPVFKTRFFLDFIARNLDTNSAVSTSDFVAPPRVHENSFFVYHSRELGNVIRKYRSLESIVLPGALLTFTYPLFAAFVAIPSYYFMFNAKIYEMSRRFVVRMDVLPHLEMISVQRIGAFGILYTKLHRIQDLEYVPFDQVKEQENYLWAIGGHGVDNQLIFKDRSTGEFFYFERQGVWDAKGLNHPLLN
118354116c	A-154	MKLFRALTKSGLIQKIRQATGSEISTATKYGENISKHRSLMSLYDLHPQIGYQSYIAPNSTVIGEVTIGNETTVWYNSVIRGDVNAVQIGNNVSIGENVVIHTAGSLPTGQPASVDIGHYVIIGSKSTIYSCTIQDEVVIGQGCVILEGARIEKGAMIAANSVVPPGRLIPAGTLWAGNPCTFVRNLTKSELATNIDHAKKQLHLAQQHRYEYLPYNSAYLQKSNSEEDLNPTKYDDVTINYNFGDEERAQENPLKY
118370180	A-246	MLQRGLAKFLLRNTRQTFGVVRNGFSSTQIEKAAEKSDEVPIHLRPYNKEKYEVPSTKLKYSTGYALLDVEPMPRAKIMKISYNILHKLKEIPETAMYRIYTEEKVKYIMKLTDEIEDVRQLEEEFGQDSIELFIYSYGKELELVEYMKHSKPWESRPGDEEQNEMIRIASQKRVYLKHQRVDRPARQEAAFISSNAKPQLEAGKQ
15027658	D-576	MQNKYMQPIQLFIVFEKLNSKMWISKKLNSNHSIALIPSNWFYSINLFLKRELLFSNITLIENSAIDTISYNLETNQNDLDKTNIENYFFKNKMLVFYNYYNYFLKSKLTLFIILNNLNKNIDSIDRIFANANWLERETSEMYGINYKWKIDTRKLLLDYSKIENPMLKEFQSEGTQDAFYNIFENQVVVLKNETVEL
15027638	D-577	MRVDYIVTPINAVVSWARQGSFWPLTFGLACCAVEMMHATVSRYDFDRFGVIFRATPRQADLILVAGTLTNKMAPGLRRLYEQTLDPKWVLSMGSCANGGGYYHYSYSVVRGCNRIIPVDIYVPGCPPTAEALMFGVLQLQKSLYRQINEGEKKYNKKDLTY
229593554	A-209	MLLPKNAIQSARYFEIQKIPAKIAKTANEKILSVGVAQKNNIQPKTVTAQGQIGFVQHPQLDSSCQYTQFYTPQRRDIRGRVARIYIQDTNHMHDTPQIPEGYKWTLEFERQAQYKTPWMGWSFNGDTFSKRNHYFCTLEDAISYCKQMGFGYEVSFPRSRYHTRKSYADNMLWPGHDNAVDEDC
118382425c	A-275	MYHIKTYFESLLNLKERRSNKYLLKQRIQNEKKFCKQNQREKAKSKELVKNKSKLSKYKMNISYTGLKLEDYSDEVIRKYKFPNSNELERFLNREQTLTVQQHKSAIKLAQQDFFAVAGLLSVGSLSYIFYNSVGGKVIRDRIRASMPFPKRVLVQVLPFVALGTALIISRRGIEGHNHGYKQ
118368475	A-287	MALRRVLKNQFNLIHKGQAQAVRGGHGWDRPDVPLSFNPLYVHKRELSIFDTNMWMYDQVYPEYVISYNEIHLVDQWKGLKESFSQSAYWWAMMAMVFGFYFINTTPRQLGIDTNDLKGFLGEYYGQYKKRSGIRSNFLGLDVTGENSIIQPNYDRKNGIRDVIDSLNADAGKRKLINLEAKNFIERVEKECEQRILKKGGATQSHH
118389517c	A-187	MKSFVAAGIIGLSLANSQNKEVQNFIYRDDIGAFWGIKGYEELVTEVGTHKGHNYWPQFSFLGTYDSGSVRRGFQVFARNCGNCHGMIYKKYDYLLDKAYRQLELAQMVSDFTIHPAHQHFKQYYYQEWDERDRVICDHIYPPYFSQDQAKNANGGVWPTDFSKIKLRPGGINYIYNISTGYHFTPPFGMDVPKGKYFNPYFDHMIIGMPRQLVDGLVDYDDGTPASTPQMAYDVSNFINFMQRRVGYKRPDKMVRYYMVFTGGLLILPFKYFKTKAYYRNLLSLRWEMYAVRDGVYYNHFKYGGYNSRAYQFRGYFWA
118381896c	A-205	MSSWQKLIGTNLRELRFVFCQNSQRSLGLRNYIAKNYWNLKNQNPNFPLIVRECEEADPYIIARYQYGVEKKAFAANNNEAEIENIIKTLVEQSNKVNNQMQK
118365429c	A-297	MSGLLRNFEKLVCQSQLSKAGHKLLLRSPNSTLHPTAFYYKRNSSQRLANEMDVFQLGLAAAALTRQANNYAQLLDQVDKEAVREEVQERITQNHSDLNVYFGEILSLFKIGKKECPVQTVADISYVLAFGPIQVPNAAAIITENLLPVLKEKLDYASIHNLQDILSAFVKLNYVSDKELLKRLITALSQKDFPNQLQPVTNHAWNIDQYEYSDCNSWNIVSCGDNTFEKYIHEGGCENSLAKAKFAVHELLDHISFNFVNPFLFRENRINHRFAKRNADLDHEVLMQTLSKLQEIVPETSEAIATIKARL
146169365	A-237	MAFGGFRQTDNSLIIDDRRKIILNTRSLNDFQQKIYLRNFFTNYRPDLSSYDYFAFKEKLRIGELFLNEYRKRINNEVRRAAILTPTSSLREKMNHKIADQILDLSSPHVRGAHFQAVRSWTDASKIVNYVEEKQTKINKYGLQFPLLGNMTEEQCASKEDEVYQRLLKEMQKPPKKASEPVEESSDE
146161872	A-269	MTHQFENVLLSNRKNLTPQESVQKVINYALLQDAKQRSRTLRHIKASWVIPALLFTYPAWYLAKGAVNGVWSNIHPTDKVTLSFANIGRPFRLIYRPEIFLRDQQAKFIQLEKEHIEKSKKGEFVETTSPLVLWN
146162619	B-503	MSSMLIWGACFGLFTRAAACKASMIPLTTSPWKYPKYMIVSAVTFYYFDWYRRMALEQLCYNEEKLERYQIRAKLQSLKIGEELSDAYRESFFEHAVQKNNI
118400152c	A-331	MLKRIITNIVKLNGQRPCLLMNNLKGSNCLVQNVAFNFSQRGRDYTPSNKKYLQPWELERKEYVELSLAIQSAYSCKMLSEILKDNLYMLTDYQLSFAMFHLWNHEIPIDNYFYNVISPILKEYITRFDRECNKSLAEIATFLGRMNVQDDALWKVIETKLVQERLYRYIPLNDLIDLAHGMATANRGSQEFYNIVENVIIKHRLRLIPDKIAVAKDCFTARKIGSPLLYQVLENPQAEAHELAGLKEHEQLKISG
118401281	A-212	MFGLTKNLLKFAQQANKMNSILNKTNTLQWASVYNYAPQKVVLRNEKSGYYANPDDVARRLIRLISLHDKVQNPSAITLKSTWSEIGVDPLSYVEIMLEAENEFYIELADEDLERFRTVEDAVEFIARNFFTN
146170370	B-500	MEFSNALLSQTKLPGQQYDYKRCFQASNTHFECLDSIRDAYDNHHKCPQTYQAWQSSCDVGIRRYQMDNREQQKKDQLLYSKEQLKNYNAAKNKEAYGITAPKNLSFAF
229594864	B-496	MSNNNQGDFFVDKYNFSRRVVDHRQPYDLNFSINNPVGSRVWFKAWKQKAIGNFLNLVGVHYAFYGAGFCLLFVLADAWGREKYAQPYKSQILHGRQPFGHTFVQNYRNQATDLGRWNHNFACYEKQPGCGRDFD
146174422	A-144	MAQKVASAVSLGVAGVAGLIIAQSCIYTVEPGHTALKFSRLTGLSDKQYNEGWHLRVPYFERPIIFNTQTRYKTFPANTANADMQSVNITVRVLFEPIQDKLSELYRYVGQDYDNKILPSIMNEVMRAVVAQYSASQLMSQRDKISQKIQKILEERARVFHINIKNIAITELSFSKEYQEATEAKKIAQQEAERARYYVEMAKDIKKSIIIKAQAQTKSIELVGQAAANDASYIDLKRIEYAKEIASVLADSRNHIMLNSDILQMDASLKTPKRN
15027669	D-584	MGFWIAPLFVNILSLPLYLVMLVYNIVCMLLITLVIASITLIERKVLSLVQRRVGPHYVGYRGRLQYIADALKLFIKGIVVPEGSNKFWFVAIPSAAGAICYTFWINSMWGPSVSIFDLEYNLVYATILSILFSFCIMLTGYFSKSKYAFMASIRCAILMLNIEIFLGLLVINLIFISESFCFSVFVIYQEIIWLIFIFFGVSGLIFITFLLETNRAPFDLAEAESELVTGYSVEYGGFYFALYYLGEYFHLFFFSMVISIVLFGGWELPNFLYLFLLNDFNIL
15027661	D-565	MEWNKGTYMSTSIKKIVQYFSVMTVSFHDINSLFGFFTFLTIASQLVSGTMLAFSLVPEPMLIPMVREEEDVEDLYTDDFFWLHERGVDMLFIFSYFHLFRKIYLNNFEYEQEAAWKSGVFTFLLFQVVVFLGLVLCCTHLSDITLAIAANLYDTFFAGKGKFYWWIFTSKELNTDTIIRLAYLHYVLAFFLAYLGLIHGVDMHYDWKNESSMDGLETEMIWFDEALSNELGAMIEIILIVMIVCFFMYPEPEALSYEFFMWGDIGFINDVRFLSVAPHWYFRPFMAWLTVCPFHKIGLFGLIYYFFILFYQPVIHGTNEQNNYTKRNVAFVSFFINRSDIMTPKYHSVEDNLLHQITFWLFLCSALYVTSYLPYGRFYNRINGNYGTLWSFMYIFFYL…
146182840	B-475	MNVTGAGLTHVKDFHSDEMRVFRGGLRHIADKQGNLIYGSVNSSVRYYHDKMSYERGFIQHSRSPSNQFINFHFMLGGFRTYVLERFFKQVWYRRNIRTFWFPVLISYTSGCITMRMYDNNCYDYFYFSD
118382053	A-304	MVYGKLIFNNIKEYTPSWIKTIPYSQVTKPILRKQPQIVGKINADPKVKKFWVFLRENVQYYPFLWQFFILGTSFVWFHVCYDPWLAIYQANNAHRSLETALTKEKAHKKKLAEQEESE
118398425	A-9	MLTQAIARNLLLKHKYGFSTIPKWATCDPYTLSESKPYTLQNLVSGKWKDAKEYTTVVDPMNGDKFLRVPDTKGDEINEFIVNAKKVPKSGLHNPIKNPERYQLYGNVCGKIAEEMKKPEIESFLCKATQRVMPKSDVQIKGEIVVTRRFFENFAGDNPRFLCRSFNVAGDHQGQQSSGYRWPYGSVALIAPFNFPIEIPCLQLFGCLIAGNRPTLKIDSKVSLVMEQFLRLAIDCGMPAEDVDLIHSGPQAMEKIILDTNYRVIQFTGSSTVAERLSKLTHGKVKIEDAGFDWKILGPDVSDIDYVAWQCDQDAYAASGQKCSAQSILYAHENWMKAGFVDKIKSLAARRKLSDLTVGPVLTWDNQKIKNHIDSILALPGAKVLFGGKPLTNHSIPSI…
118349820	B-393	MSKIEKSLQLISKKLSQDFLSYVNKGVSPFHVVQTSKERLVKHGFTQISENDNWNINRGGKYFFIRSNSSLVAFTVGTNFDANDTGFKIIGAHTDSPCLRLAPLSKLTSQEFRQAGVCTYGGGLWHTWFDRDLTLAGRIVYEDENNQFKSDLFFHEGGLFKIPNLAIHLTTADERGKFTPNLENHLKPIFSSEVYEQLVNMQSKNENIEGYLKNNHYSGLLNLVADQIKVPSKKIIDLDLYFTDVQPGTLIGLNQEFISSPRLDNLFSSWAALRAITPTEVDTPEVEGENQNNSKYIHMICLYDHEECGSQSFQGAGSNLLQQTTERVWKILAKDSNNVKSDSLNKAYLNSFLISADMAHSVHPNYCDRHKTNHQVKLNSGIVIKINHNQRYTTDSVSS…
118377973	A-118	MCVLPQILNRFENFVDQIYEKNVFDLNYLDGSQNIRNNQLTKNKSKNIITIYSPKKKKYKKRQSDQKMIQSIAKRLIQQRTLGKQFFSTSHINQEYIPNKPEPLKFTPRNNKGPGLKNNHRSSPWTESEVLKSNEDHVVYTWGATDPMRKSSISIARGEGIYLYDYKGNKYIDMTSQAINNNLGYGIPEPVLNSITHQLKNLHHVYGGLTITEPRAKLAQILNDITPADITGFVFPLTGSDANEVAIRTARKFTGRHKILTRYKSYHGSSVGALNATGDFRRSFAEQGVSGFVKFFDLQAFQFKWGITQQEAIKNYLAYLEEVIINENPSTVAAIMIESITGSAGALVNPPEVIQGVRALCDKYNILLIMDEVMVGLGRCGEMFAFQTYDGIVPDMFTC…
118367139	A-65	MLSRILTRHFSLWAGVPKAPPDPVLGVAEAFKKDPATNKVNLSVGAYRDDNGKPVVLECVRKAQQIVIEKNLDNEYLPIQGNDVFTHAALKLGYGDAFYSSNKDRLAGVQVLSGTGALRTGFDFLKKFLPAETTVYVPNPTWPNHNNIARDAGFKVEFYTYYDPATKSVNFSKLLDEAKTFKNGSVFILHACAHNPTGCDLSINQWKELRDVFLKKNHIAFMDMAYQGFTSGDCQKDSEAVRLFADSNVNMLLGQSFAKSMGLYGQRIGSLSVLTQNANEAQNVLSQLKQVIRPNISSPPLHGARIAEIILTNPELLQLWYREVKIMADRIAQMRVQLVKNLKDVGSQHDWSHITNQRGMFAYTGVNKQQVESLINDYHIYLVGSGRISIAGLNTKNVG…
36309600	-	MTDTKNTSVLTTSTGSPVDDNQNSVTAGEYGPVLLQDFHLIDKLAHFDRERIPERVVHAKGAGAWGYFEVTHDVTKFCKAKVFETVGKRTPVFTRFSTVGGEKGSADTERDPRGFAVKFYTEEGNWDMVGNNTPVFFIRDPIKFPDFIHTQKRNPQTNLKCANMFWDFLSQVPESAHQVTILFSDRGTPDGYRRMNGYSSHTFKWVNEQGEAFWVKLHFKTDSGIKNFTAAEADALKSTNPDYATEDLFKHIAQGGSASWTLNVQVMPINDGYKYRWNIFDVTKVWPHGDYPLIPVGKLVLNRNPENYFAETEQSAFSPSHLVPGMEPSLDKMLQGRLFSYPDTHRHRLGANYDQIPVNCPYRARVSNNQRDGPMCVNGNQGSRVNYEPTTFHNYKVRP…
118401140	-	MAEQESSFQGSGLFDNLRKLINVIDELRDVGLQQYIRLPRIAVIGSQSSGKSSLLESIVGIDFLPRGSGVVTRRPLELRLVHVPPNERQIKPYAIFDVDKSKKWENFDQVRQQIDFLTDQVAGKRKKIINDPIVLTIYSNDVIDLTIIDLPGITRIPLKDSDQQEDIEKVTKDMAYSYIKDERTIILCVVPGNQDISNSDGLQLAREVDREGNRTIGVVTKLDIMDADTDARKMIMGLEIPLKLGYVGVKGRSQKDINDNKRVSKALDEERLFFAQHKVYSTMDPKFLGTKALTNKLSSVLFYHIRNILPAIVKEIKDKLKECEDRLKDLGPSLPREQKDKMQLIWTMITDFTENFKNTIKGKYDQRRSNINTELSGGAVIKMMFNELYEDFIQKTFRA…
118349153	A-30	MDINKVLMKVIQGTTVQCSKKEEVNLDDPSFSNIDPHLKVDESEDNFDDEGPLTQPGPKKFSRKPPPFHAIFRNIKAITSKVEHIKGFKFEFTTPISQRFMLHHSWVIPYSTNEGSNPNEQSQKAMMGMMKPPVTSSYTLSTQYVGGSQQELMQQFIQNILFKGSVYATSNAEQFKATCLFALKSLTLTNNISFKETKINQQYVYNRTTGPKYLLSARLDSSGSLDASYLRFFNKNWNLQFHSQFPAGSDVKMAQINADLNYETDDSITTFKYQTGAVGFGHVQTVTNKLVFGFESIFGTLQNMTMFNYSGRYTANKTSTLYFNYIAPQDQACFAYQLLVNKKCRLVSELNYKISEGTTNTVIAFRQRLQDSETIATVSSKGKISTALTLFGQAYSLKL…
118374727	-	MISAEISLIIIGNCCLVGLLYAIYNAIAVASIKVEKKFTSSDINNQFEDNIQPHNIYLLKKVAKHIEDGANTFLFQEYKYIFVFSFLMAIVIFLAVEEKIGNFWTTGAFLLGCFTSMLAGFIGMRVAVFSNYRTAFEAAKQMYKGFSVAYRAGSVMGFSLTSLGLLTITVLIALYTNMYVGSDYSDYTKMYECIAGYGLGGSTIALFGRVGGGIFTKAADVGADLVGKVEKNLPEDSPNNPATIADNVGDNVGDIAGMGSDLFGSFAEATCAALVVGSSSPTFYYQPQALYYPLLITAFGIIVSIITTLFAHHKGNNDLAAVQKTLSIQLLVSTLLATPALWFAGYISLPDRIYFFGIEERAPIHAFYCSLAGLWSGMIIGYITEYYTSYEYSPVKQVA…
146182393	A-39	MFMSHLYRNQKAVSALYNKNMFHFSKVLPNFINGEFVQSKATQFFEVRNPATQELITKVPQTTEAEFNEAVAVAAEQYKSWSQTPLLERQRYMFAYQDKIRKNMDKIAALITAENGKTLADAKGDVIRGLEVVEHACGISHIIQGETIENVARGVDTYSYRVPLGVCAGIAPFNFPAMIPLWMFPYAITCGNTFILKPSERVPNTSQYLMELLNEINLPKGVVNVVHGGFDTVKQICEDKTIRAISFVGGNKAGDYIYESGAKHHKRVQVNMGAKNHGVFLPDCDKEDAINALVSAAFGAAGQRCMALTTAVMVGETKNWVPEIVEKVKELKLGNGAESGVDVAPLCYADLKKNVLRLLDSAVAEGATLPLDGRSFVHPKYPQGNFVGPTVIDNVKPHM…
146162003	A-191	MYLFMHLCMCFCMISSSQKKEKLNKGKNKQIKLNKKKEKQNKKIEIIKKEKERRSNPQMISKTQAFARLFQLSSKSFSTVKGGNLYTWGQYASGTGFETASAVPRKVDYFSGNVSKVAMGPYHTAVITNDGSLYTFGWGQNGALGNGAKEFQLSPSPVSFFNDKKLKVKDVVVGESYTIAVTENGEVYSWGYGGEPSSKINLDFFRNAILPQRCGALGSGDNKNRLTPQQIANLKADGYKNISGGDNFATLVNQSGEVINWGTGLFGSLGNGSDYPLFTPEVNAYFKHLKEHEGLTVQSIKSAGHFSAALLSNGKLYTFGVNTQGQLGIRENLGHNTDQNARLPTPVVDRHFVGQKVVDFEVGENTLVFLTDKNEVFFSGLELAYQPIRWEIPTDKKIV…
146183499	A-193	MMLIRKSLAISQTQNILKGLFSVRNSKAAQHQIRSRNFFEVDPIFPDGKDDESKLYRDFERTKFGSNQRDQRIIFERHTSHMMKRINQSLEREEKIKKLKGRQYKKQKEEVQAIAENVFLDEETKLPYGIGLDDYIELIKEESITTKTGQFYSTLEVICRKIGAYNDVELVKLYQFILAEKVADSFKNEARQFLLKRLIQEIQKLGWNSQQAKSKLSSYLDSSKASNEFVENALKEGNSEGFAQTISTLFKEELISQEAKNRAITNIQEKIRFNTNLKRVKQPPRRIDQDDPFFSEESDSESNFSEPLFNFEDKKATVKDLVDPFITQGRKQLETQLIWAKVKQNYYDNKRKFYKEKMYTEEDKSKEVVKKDMTLNVIDFLIDSKGKISLNNKEQLFKI…
118354547	A-240	MQNKTIIICLIISQLLVSVFSSAGGQANCTGVAAGTDCASVCGVPTVAGTGTTACSWVSSSTLTTCTVTDCTCLTTGTVTGITNLNDQFCTSCKGSTSNTYANGAGTACVAASASCNSTIRGTTAWTVGDCTVCTPTTPALVGSTCKACNTISSAWTDANCAACASTSTPKGNTNFANSAGTACVNASATCASGSRGTTAANAWTVADCLACTPATPVFVPAASPAVTTSCVACSAATSGLNDALCNACASSASPAAKTTFANTAGSACVASSATCTAGSRGTTAANAWTAADCLACTPATPAVQFGASPATTSSCVACNTINSGWTDANCNSCAMAASPQTKNIVAKADGSACVAAVFSCTQSARGSNKWTNADCAACNGTAANANQYASADGSTCQA…
146182596	A-225	MLRTIFKTRSLFNASVSRFGSGFDRIAESNDATSICLESISGTIKGLQKANYVVEHNPNLTSEEKKHLKQFLVYRYNPADPHDQPKYVSYWCDIKKFPPMFLDAILYIKNELDPTLSIRRSCREGICGSCAVNCDGLHTLACISGFNRDLSKPTIITPLGHMFILKDLVVDMTNFYAQYKMIEPYLKRKTPKPDANKEYPQSPEQRALLDGLYECVLCAACSTSCPSYWWHPDRYLGPAILQQAYRWIVDSRDEYTQERIERIAEDVRLDDCQQIGMCSFTCPKGLNPQLSLKNLMDMVKDFRQKRIEQEVL
146169799	A-59	MFAKKAVTQYIKSSTKGLSQKFPMFFAAKELSFGMEARQKMLIGCEKLADAVQTTLGPKGRNVVIEQTFGPPKITKDGVTVAKNIEFSDKFENIGASLVKQVASKTNDEAGDGTTTATVLARAIFKEGCKSVAAGMNPMDLRRGINLAVDHVVKTLKANSRPVNTTQLISDVATISANGDREIGDLIAKLMEKTGEHGTITVADGKTLNHEIEFVEGMRFDRGYISPYFVTNTKSQKCELENPLILIAEKKVTNIQAILPYLEHAMKSNRPILIICEDVESEALATLVVNKLRGGLNICAVKAPAFGDNRKAILNDIAILTNGTVISEDVGLNFDNAEVNVMGTCKRVIVTKDDTVIMDGSGDQTAINERCAQIKEQIQETTSEYDKEKLQERLAKFQG…
146169553	A-207	MGLWSWTINQMLTPKFWVHLRREGFIKTWTRGHKASRHAHYVGGNRTDGYTKQVGEDEFGNRYYEDFDVDHKNQRRWVEFSDYFMQMWSNGDKVPVGWHGWLSHQYDDFPTRTGNSAFVKHHYLKQHTANLSNTPLNHVPQGAPQNLNRMRFITAQRDRSRAPWQSPKGEGVFQGKKLIVASNSPFIDDMSIRD
146180831c	A-314	MQFFRPDFIATQVLRRADMAHSPFHKAIHDLEDKRSKLFPDRRRIPGRKAKLLLAASLLLQMWGVGKIIEIKKFMKRRDIELKGLQRKAAPFMQSMNDVRHLALRERNDMLYNELLSVHGEEYAQKMQKRFHQTDIWAPFRHRYAYMYNSSNKNVKDYKQVTLSRYINGFDKFNV
146172036	A-277	MSLVSLFKNTFLKSRVIGLSFQAQRVMAQMAKTDFENPDEHFLLNDAMKYNELVFYGRLAENWSINPELFGKAELAKYNEAKQTLIDFNQYHALVQNLHEFYWELKTIYLELSRGVATSNFHNKREVTHSIIESDIKNSIHKYIQLIDDLKDYPEWQHKVREEIGYYAHMIYTSVNHDGNFPEIFKEFNKVDSLYYFK
118353876	A-367	MNFINKARSQLGLFKEFIVMPRMGWKLRKPSRKVTIYEQERRAQKQLEKEYRAKVISDYWNSQTILENEYIEKYTREELERKKKSDQNFRDSIIRIAKATQNHVEFLKKRSALDEAKERKHILEQDVKAMNKKRILNIMQQESRHWINQQNVNNINPDSIMPATIYDETDYYLKLHEQAFLFEQGRLEEMEKVSLETEEIQYKNSVLMPNLILNLIIFQIEKIYQDVISMIKHLKSTESFKLEKEFQAAKRILIEDCRNMQIEDQLEEKMAKLEKAFNTLRKAQKEKFDQPENQLEFLHEHLLILYNMLRKWGEYTNMLKIPATVVRDILHERQVMLEKKKLIRKQNLEQAKNQDRDTEENEQDSDIQSNDERETSDSEDEIDIAKLIEEEKLRQEKIK…
118361704	-	MGGHGAWNENQQHYKYSKEEIEAYQVPMRIKAGPCVDTYIPLKKCFQENPTSFAAKMLDGRKGKCAKEFKYYNTCLNHWQTYENNSHVTNAYWADTSKANADGISNTYGGSFRKGLAWLN
118366885	-	MKSAKTIAMMALIFAISASVSYGWIHTHYYPPKTDVLGPASRTFLTMKAFTDLILQNMVLHQFDPDFKNIAIASMDHVYNGIPLQFQLYMKYAKVDPEQTSISQTNNTYVINSKNVNFDLQLHLTVNGRNYNIPAHTNNAEFSIYFEMGFDEQGLIYVNSTNTDIDIKTYIIPAGFFDAELDQSIVMEVPLPEELKHIPLDALMSVITASFEDQLTKILRSWLTDIQVYDTISLDRNFTNLPSMAGGKVMIERNMFFYNNQAPKARPSIAPPTVFPSRDDLSHKQEETLMVNEYFFNSLFYAMHDANMLQFTLTNNNIPIESKQKLTVYQIDRLIPGLKQQFVYDLPMIATFKTLAHPKTTILGEVFFLREPKVMTKVELEMNLFVDSPTDGQVLIGTF…
118373018	A-263	MYMNDQASMKQLAMINRSTAFISKNLRQANLTQSSLAMKTQYNQMGFSSDNPYNKRWEYKWKHSYYTYPRDYEHTEVRKPQDSKDVPPIYFAYYKDFVDRWLPGMNMWWQRRHRIFDKFNVYFLPGMSLFFYQFADLALGFKIMAAFPLFLAYTRIRDKTLDPDFKETYLRDMIYQNPEITKYFNEETIHVLDYEFEYLPGYLCPEKFPEYQNKTWQFFNTDTAQAEGFFKFGDVESGATMTLKFKTMPIPGKFRYQVGEPFYFYDLRAEIKCDGVYKEVVLVDEKESLKKIRPFLFLI
118377368	B-481	MNHYWGSSNTIPASSTQNNNYFSGGGNNVTIRGNEIMERLPSQTPSQNMVQASMKTLRFYRKFCRLIPFILRIHNIGTKFTAQQAMINFGNYIRERNHYRDPGLIDHRIQLGYELLYEAEMHFSQHTILMQYLSPYNTPLSDRGYSYLEKVKYGNKSKFLQGFYKGNKPTEF
118389158	A-251	MSLLVVSGANKVGQGIIRGLHSSGKYEKIVVADVFPKYYYLERYLRFKDTLTQNKTKLEEVKLTDKTDLESAIKKASHVVYVTHDYYYNVPSKLNLIKHTATLSRSAGVKRLVNVTPVENDHYGESQAVLAATQSENEARVAFPGLVELKTDLTFGQDSTVVSELLTRLAYGKSIYFKPSAHRISPVHTLNVAEATQRILENNSLQNLRYVARGTESFDWNTIISTLAAAIGKNANLNQNPLENIISPLSDNIVSQTVHHHHYLNLTRFINQYQEPKQTEHHELTNLGVNNLVKFSEFYKPNSVSTQDYQIKTGLSHWAHCL
118362736	A-254	MISARAVHRFLRNPNLETGAAFRAGTRFDPFKNTLTVLKDPQNGRTLYLIGTTNSSTLLANRTKDLVQKEKPDAVFVQTNKEWWNLAKNIQDVKCQQELNRYNDLLSQAYTLSLDNTIRNLVFKAKFYSWLFVINWFKAAFPDDFHPFIPGLEMKFAIEEANKQNIPVVLGGLEVDDVTLSALKVEPRLDPFSQLYYGYRALHNSFWRREHFDNYATLDVVGGEAYAESMDRFRTNWFVKYFEKLAPYQKKIIVDQKDLDLFYALYRDTPGKKIVAVVNQWHVPGIENHWKSATNTHEPLKAINPIGDMDINKYMESQLVNDTLRAFVSKVGKTEPATWKNYSTIYHKDNYEAERVRHVAFVDHKDPHMYHGLPQDYDDNIKPKHH
146165274c	A-338	MFRGLTKFNKVFALNSFKNSLVAVPKANLNHVQNMLEENLKYDAQKYNDEVAVIQKTSRIYKPTYTIEFNREGEVLVYSADPIKNSVVYFKYPYVLYEAAIPLFIWAWIYNPLELSKNAVNSLLIYPNIAWIPRMWYWRSLQYKIQKMYLLRGGKILKIETQSLAGDRFTSWVETYQFHPLTQDQKNFDNQDNAEFLEDEGQLKYELGVQLDNLQEMGTTSQDIVINFMKEGTVHHPELFEAIVKGYNIDTSDYVINTANNLRAREGNHNH
146162663	A-348	MESRSYMFSLAKKRSTLLENKLITFAREDDNAPRTKILKKECTEQFVAFKECMKRLNDETKCGNFKDALMECGVGAFKKANSEPGYQFE
229595761c	A-347	MFSDFNMYEAKVFLKAVADAQNTFRQTAQQENQLARYESQSQSLLNGSTSGAISITGDNIQQGRNFKALKEVKLFQYSNEIFKKYLAGFDSFSGDYTAFKKFLNESVKKIEQDA
229596073	A-257	MFRNILSLVTKPSKLSQKTFYNFAAAKNEVQVSKKQQQAGAKRDLTQYVEGQIVNRNQLTLKKQEDIEQYVLKLVRGYFRTTNKQGLNINSVLQDHGLDEFDSIELAMQVEEDLGYVISAETIPVLNKVKHFVNYINHVEQFKAENGKAPIA
229593828	A-320	MELNSSAKEDSHYVGVLGYPSQHDPHTLHPKKHDSTFTKVYACRDMLWDHHWEVRNTLYAGFKGALLGVAYASGFGLISKTVPSIVLKKMFRFVRNNNFGHIRIMQDLLTPYALTGFGLGSVYYLYQHNVWENRSNKWLAEVLSNALFFQVATAVCVNPGFHIYGMVGGILFGTLKYAFYNSSFFQEKESIGSYTTFGDLSEEERKKQEYKDYIQFLGNYHKVRNGQLVDL
dRef: Smith DG, Gawryluk RM, Spencer DF, Pearlman RE, Siu KW, Gray MW.(2007) "Exploring the mitochondrial proteome of the ciliate protozoon Tetrahymena thermophila: direct analysis by tandem mass spectrometry" J. Mol. Biol. 374:837-63.
