# Supplementary material for: Highly Divergent Mitochondrial ATP Synthase Complexes in Tetrahymena thermophila
Source: PLoS Biol. 2010 Jul 13;8(7):e1000418. doi: 10.1371/journal.pbio.1000418 (PMC2903591; doi:10.1371/journal.pbio.1000418)
Supplement: Table S2 — Sequences, MS parameters, and deduced parent proteins of peptides identified by LC/MS/MS analysis of bands excised from BN-PAGE gels. (0.27 MB XLS) [file pbio.1000418.s007.xls]

## Sheet: Sorcerer search trembl
MS/MS sample name	Protein name	Trembl protein accession numbers	NCBI protein accession numbers	Protein molecular weight (Da)	Protein identification probability	Number of unique peptides	Number of unique spectra	Number of total spectra	Percentage of total spectra	Percentage sequence coverage	Peptide sequence	Previous amino acid	Next amino acid	Best Peptide identification probability	Best SEQUEST XCorr score	Best SEQUEST DCn score	Number of identified +1H spectra	Number of identified +2H spectra	Number of identified +3H spectra	Number of identified +4H spectra
Band 1 Trypsin	Aldehyde dehydrogenase (NAD) family protein	Q22EZ7_TETTH	118398425	60066.3	0.99	2	2	2	0.000262	0.0445	FFENFAGDNPR	R	F	0.95	2.82	0.158	0	1	0	0
Band 1 Trypsin	Aldehyde dehydrogenase (NAD) family protein	Q22EZ7_TETTH	118398425	60066.3	0.99	2	2	2	0.000262	0.0445	VIQFTGSSTVAER	R	L	0.95	3.35	0.402	0	1	0	0
Band 3 Trypsin	Aldehyde dehydrogenase (NAD) family protein	Q22EZ7_TETTH	118398425	60066.3	0.998	2	2	3	0.000416	0.0445	FFENFAGDNPR	R	F	0.95	3.76	0.388	0	1	0	0
Band 3 Trypsin	Aldehyde dehydrogenase (NAD) family protein	Q22EZ7_TETTH	118398425	60066.3	0.998	2	2	3	0.000416	0.0445	VIQFTGSSTVAER	R	L	0.95	4.4	0.408	0	2	0	0
Band 3 Trypsin	Aminopeptidase I zinc metalloprotease	Q22S26_TETTH	118349820	55703.3	0.996	2	2	2	0.000278	0.0444	IVYEDENNQFK	R	S	0.95	2.84	0.245	0	1	0	0
Band 3 Trypsin	Aminopeptidase I zinc metalloprotease	Q22S26_TETTH	118349820	55703.3	0.996	2	2	2	0.000278	0.0444	LSQDFLSYVNK	K	G	0.95	2.98	0.286	0	1	0	0
Band 3 Trypsin	Aminotransferase, class III family protein	Q23ZD9_TETTH	118377973	63988.6	0.999	3	3	3	0.000416	0.0655	GEGIYLYDYK	R	G	0.95	3.43	0.216	0	1	0	0
Band 3 Trypsin	Aminotransferase, class III family protein	Q23ZD9_TETTH	118377973	63988.6	0.999	3	3	3	0.000416	0.0655	GLSGSYLPLSAVGFR	K	K	0.95	2.62	0.276	0	1	0	0
Band 3 Trypsin	Aminotransferase, class III family protein	Q23ZD9_TETTH	118377973	63988.6	0.999	3	3	3	0.000416	0.0655	YMLEQNICDHVK	K	Q	0.95	3.13	0.266	0	1	0	0
Band 1 Chymotrypsin	ATP synthase F0 subunit 9	Q951A5_TETTH	15027647	8063.2	0.99	2	2	3	0.000407	0.237	AGFNVALSRNPEETESLF	F	N	0.95	3.94	0.405	0	1	0	0
Band 1 Chymotrypsin	ATP synthase F0 subunit 9	Q951A5_TETTH	15027647	8063.2	0.99	2	2	3	0.000407	0.237	NVALSRNPEETESLF	F	N	0.95	3.2	0.39	0	2	0	0
Band 2 Chymotrypsin	ATP synthase F0 subunit 9	Q951A5_TETTH	15027647	8063.2	0.99	2	2	4	0.000534	0.237	AGFNVALSRNPEETESLF	F	N	0.95	4.14	0.39	0	2	0	0
Band 2 Chymotrypsin	ATP synthase F0 subunit 9	Q951A5_TETTH	15027647	8063.2	0.99	2	2	4	0.000534	0.237	NVALSRNPEETESLF	F	N	0.95	3.8	0.37	0	2	0	0
Band 1 Chymotrypsin	ATP synthase F1 alpha subunit	Q24HY8_TETTH	146184059	57482.3	0.99	2	2	2	0.000271	0.0551	GLTQVQAGEMVEF	F	S	0.95	3.47	0.098	0	1	0	0
Band 1 Chymotrypsin	ATP synthase F1 alpha subunit	Q24HY8_TETTH	146184059	57482.3	0.99	2	2	2	0.000271	0.0551	TALPVIETQAGDVSAY	L	I	0.95	2.5	0.272	0	1	0	0
Band 1 Trypsin	ATP synthase F1 alpha subunit	Q24HY8_TETTH	146184059	59654	1	5	5	15	0.00196	0.114	CVDSLVPIGR	K	G	0.95	2.81	0.279	0	2	0	0
Band 1 Trypsin	ATP synthase F1 alpha subunit	Q24HY8_TETTH	146184059	59654	1	5	5	15	0.00196	0.114	ELAAFSQFGSDLDAK	R	T	0.95	4.83	0.405	0	2	0	0
Band 1 Trypsin	ATP synthase F1 alpha subunit	Q24HY8_TETTH	146184059	59654	1	5	5	15	0.00196	0.114	STIANLVSILK	R	Q	0.95	2.93	0.224	0	3	0	0
Band 1 Trypsin	ATP synthase F1 alpha subunit	Q24HY8_TETTH	146184059	59654	1	5	5	15	0.00196	0.114	VFDALGNPIDGLGPLK	R	T	0.95	3.99	0.456	0	2	0	0
Band 1 Trypsin	ATP synthase F1 alpha subunit	Q24HY8_TETTH	146184059	59654	1	5	5	15	0.00196	0.114	VQAGEMVEFK	K	S	0.95	3.19	0.254	0	6	0	0
Band 2 Chymotrypsin	ATP synthase F1 alpha subunit	Q24HY8_TETTH	146184059	59654	0.998	2	2	2	0.000267	0.0495	GTVISIGDGIARVF	Y	G	0.95	3.27	0.214	0	1	0	0
Band 2 Chymotrypsin	ATP synthase F1 alpha subunit	Q24HY8_TETTH	146184059	59654	0.998	2	2	2	0.000267	0.0495	NTGDVKKQLYCIY	F	V	0.95	2.57	0.289	0	1	0	0
Band 2 Trypsin	ATP synthase F1 alpha subunit	Q24HY8_TETTH	146184059	59654	1	5	5	8	0.00104	0.119	ELAAFSQFGSDLDAK	R	T	0.95	5.4	0.458	0	2	0	0
Band 2 Trypsin	ATP synthase F1 alpha subunit	Q24HY8_TETTH	146184059	59654	1	5	5	8	0.00104	0.119	GFLDALVTSEVLK	K	F	0.95	3.57	0.238	0	1	0	0
Band 2 Trypsin	ATP synthase F1 alpha subunit	Q24HY8_TETTH	146184059	59654	1	5	5	8	0.00104	0.119	STIANLVSILK	R	Q	0.95	3.72	0.125	0	2	0	0
Band 2 Trypsin	ATP synthase F1 alpha subunit	Q24HY8_TETTH	146184059	59654	1	5	5	8	0.00104	0.119	VFDALGNPIDGLGPLK	R	T	0.95	4.64	0.437	0	2	0	0
Band 2 Trypsin	ATP synthase F1 alpha subunit	Q24HY8_TETTH	146184059	59654	1	5	5	8	0.00104	0.119	VQAGEMVEFK	K	S	0.95	3.04	0.192	0	1	0	0
Band 1 Trypsin	ATP synthase F1 beta subunit	A0CPD4_PARTE	146185860	50635	0.99	2	2	4	0.000524	0.0654	AISELGIYPAVDPLDSTSR	R	L	0.95	4.92	0.0016	0	2	0	0
Band 1 Trypsin	ATP synthase F1 beta subunit	A0CPD4_PARTE	146185860	50635	0.99	2	2	4	0.000524	0.0654	TIAMDSTEGLVR	R	G	0.95	2.94	0.389	0	2	0	0
Band 2 Trypsin	ATP synthase F1 beta subunit	A0CPD4_PARTE	146185860	50635	0.99	2	2	6	0.000777	0.0654	AISELGIYPAVDPLDSTSR	R	L	0.95	4.52	0.0009	0	1	0	0
Band 2 Trypsin	ATP synthase F1 beta subunit	A0CPD4_PARTE	146185860	50635	0.99	2	2	6	0.000777	0.0654	TIAMDSTEGLVR	R	G	0.95	3.7	0.412	0	5	0	0
Band 2 Trypsin	ATP synthase F1 beta subunit	A0CPD4_PARTE	146185860	53701.6	0.999	3	3	4	0.000518	0.0822	CALIYGQMNEPPGAR	R	A	0.95	3.33	0.22	0	1	0	0
Band 2 Trypsin	ATP synthase F1 beta subunit	A0CPD4_PARTE	146185860	53701.6	0.999	3	3	4	0.000518	0.0822	TVLIQELINNVAK	K	A	0.95	4.9	0.426	0	1	0	0
Band 2 Trypsin	ATP synthase F1 beta subunit	A0CPD4_PARTE	146185860	53701.6	0.999	3	3	4	0.000518	0.0822	VGLTGLTVAEYFR	R	D	0.95	3.88	0.167	0	2	0	0
Band 1 Trypsin	ATP synthase F1 gamma subunit	Q22Z05_TETTH	118355000	32856.3	1	3	3	7	0.000917	0.11	HEAVEPELEYSK	R	N	0.95	3.73	0.472	0	4	0	0
Band 1 Trypsin	ATP synthase F1 gamma subunit	Q22Z05_TETTH	118355000	32856.3	1	3	3	7	0.000917	0.11	MLENESYVQK	K	K	0.95	2.9	0.161	0	2	0	0
Band 1 Trypsin	ATP synthase F1 gamma subunit	Q22Z05_TETTH	118355000	32856.3	1	3	3	7	0.000917	0.11	STLLVPITSDK	K	G	0.95	2.19	0.288	1	0	0	0
Band 2 Chymotrypsin	ATP synthase F1 gamma subunit	Q22Z05_TETTH	118355000	32856.3	0.99	2	3	3	0.0004	0.0903	AVGSVQKMLENESY	F	V	0.95	2.88	0.185	0	1	0	0
Band 2 Chymotrypsin	ATP synthase F1 gamma subunit	Q22Z05_TETTH	118355000	32856.3	0.99	2	3	3	0.0004	0.0903	VVKHQELLPRAQF	Y	L	0.95	3.61	0.179	0	1	1	0
Band 3 Trypsin	Catalase family protein	Q24F10_TETTH	36309600	55486.3	0.99	2	2	2	0.000278	0.051	SNTVSNIVGHIK	K	N	0.95	3.21	0.212	0	1	0	0
Band 3 Trypsin	Catalase family protein	Q24F10_TETTH	36309600	55486.3	0.99	2	2	2	0.000278	0.051	STNPDYATEDLFK	K	H	0.95	3.24	0.42	0	1	0	0
Band 1 Trypsin	Cytochrome C1 family protein	Q24IM5_TETTH	118389517	24969.7	0.99	2	2	3	0.000393	0.14	GYEELVTEVGTHK	K	G	0.95	3.78	0.432	0	1	0	0
Band 1 Trypsin	Cytochrome C1 family protein	Q24IM5_TETTH	118389517	24969.7	0.99	2	2	3	0.000393	0.14	VICDHIYPPYFSQDQAK	R	N	0.95	3.79	0.504	0	2	0	0
Band 2 Trypsin	Cytochrome C1 family protein	Q24IM5_TETTH	118389517	24969.7	0.99	2	2	3	0.000388	0.14	GYEELVTEVGTHK	K	G	0.95	4.54	0.282	0	1	0	0
Band 2 Trypsin	Cytochrome C1 family protein	Q24IM5_TETTH	118389517	24969.7	0.99	2	2	3	0.000388	0.14	VICDHIYPPYFSQDQAK	R	N	0.95	4.56	0.389	0	2	0	0
Band 3 Trypsin	Cytochrome C1 family protein	Q24IM5_TETTH	118389517	24969.7	1	2	2	4	0.000555	0.14	GYEELVTEVGTHK	K	G	0.95	4.52	0.441	0	2	0	0
Band 3 Trypsin	Cytochrome C1 family protein	Q24IM5_TETTH	118389517	24969.7	1	2	2	4	0.000555	0.14	VICDHIYPPYFSQDQAK	R	N	0.95	4.1	0.495	0	2	0	0
Band 1 Trypsin	DnaJ domain containing protein	Q22DR7_TETTH	118397435	36801	0.997	2	2	3	0.000393	0.082	TNPGQDLLIGNIR	K	V	0.95	3.28	0.169	0	1	0	0
Band 1 Trypsin	DnaJ domain containing protein	Q22DR7_TETTH	118397435	36801	0.997	2	2	3	0.000393	0.082	YTEDSALEDELLR	R	R	0.95	3.72	0.459	0	2	0	0
Band 2 Trypsin	DnaJ domain containing protein	Q22DR7_TETTH	118397435	36801	1	3	3	5	0.000647	0.136	LATAEQIKDSYR	R	K	0.95	3.25	0.174	0	1	0	0
Band 2 Trypsin	DnaJ domain containing protein	Q22DR7_TETTH	118397435	36801	1	3	3	5	0.000647	0.136	TNPGQDLLIGNIR	K	V	0.95	3.9	0.307	0	2	0	0
Band 2 Trypsin	DnaJ domain containing protein	Q22DR7_TETTH	118397435	36801	1	3	3	5	0.000647	0.136	YHPDVNTTVTEAHEPSAR	K	K	0.95	3.51	0.393	0	0	2	0
Band 3 Trypsin	Eukaryotic porin family protein	Q22KK9_TETTH	118349153	47642.4	1	4	4	5	0.000694	0.116	FEFTTPISQR	K	F	0.95	2.9	0.227	0	1	0	0
Band 3 Trypsin	Eukaryotic porin family protein	Q22KK9_TETTH	118349153	47642.4	1	4	4	5	0.000694	0.116	ISEGTTNTVIAFR	K	Q	0.95	3.32	0.373	0	1	0	0
Band 3 Trypsin	Eukaryotic porin family protein	Q22KK9_TETTH	118349153	47642.4	1	4	4	5	0.000694	0.116	LDSSGSLDASYLR	R	F	0.95	4.5	0.407	0	1	0	0
Band 3 Trypsin	Eukaryotic porin family protein	Q22KK9_TETTH	118349153	47642.4	1	4	4	5	0.000694	0.116	LQDSETIATVSSK	R	G	0.95	3.48	0.382	0	2	0	0
Band 1 Trypsin	Lipid A-disaccharide synthase	Q22E24_TETTH	118397639	59217.4	1	2	2	4	0.000524	0.0465	LSDEIFDLYSDPK	K	L	0.95	4.22	0.387	0	2	0	0
Band 1 Trypsin	Lipid A-disaccharide synthase	Q22E24_TETTH	118397639	59217.4	1	2	2	4	0.000524	0.0465	TLQTIVTTGEK	K	E	0.95	3.83	0.316	0	2	0	0
Band 2 Chymotrypsin	Lipid A-disaccharide synthase	Q22E24_TETTH	118397639	59217.4	1	5	5	6	0.0008	0.149	AIQGEAYHELVSTAANPY	F	K	0.95	3.49	0.375	0	2	0	0
Band 2 Chymotrypsin	Lipid A-disaccharide synthase	Q22E24_TETTH	118397639	59217.4	1	5	5	6	0.0008	0.149	LKTLQTIVTTGEKEKF	Y	G	0.95	3.89	0.375	0	0	1	0
Band 2 Chymotrypsin	Lipid A-disaccharide synthase	Q22E24_TETTH	118397639	59217.4	1	5	5	6	0.0008	0.149	LLAPGNTKAEINF	F	A	0.95	3.05	0.189	0	1	0	0
Band 2 Chymotrypsin	Lipid A-disaccharide synthase	Q22E24_TETTH	118397639	59217.4	1	5	5	6	0.0008	0.149	TIPMKQINFQSF	Y	T	0.95	2.62	0.163	0	1	0	0
Band 2 Chymotrypsin	Lipid A-disaccharide synthase	Q22E24_TETTH	118397639	59217.4	1	5	5	6	0.0008	0.149	TYPSTCVGHEGVGRAIQY	F	L	0.95	2.27	0.307	0	0	1	0
Band 2 Trypsin	Lipid A-disaccharide synthase	Q22E24_TETTH	118397639	59217.4	1	3	3	5	0.000647	0.0659	AFTYETIAAK	R	V	0.95	2.71	0.339	0	1	0	0
Band 2 Trypsin	Lipid A-disaccharide synthase	Q22E24_TETTH	118397639	59217.4	1	3	3	5	0.000647	0.0659	LSDEIFDLYSDPK	K	L	0.95	4.72	0.357	0	2	0	0
Band 2 Trypsin	Lipid A-disaccharide synthase	Q22E24_TETTH	118397639	59217.4	1	3	3	5	0.000647	0.0659	TLQTIVTTGEK	K	E	0.95	3.99	0.317	0	2	0	0
Band 2 Trypsin	NADH dehydrogenase subunit 7	Q951B1_TETTH	15027641	51146.2	1	4	4	7	0.000906	0.14	GEFGVSMLSDGSNKPYK	K	C	0.95	3.41	0.454	0	3	0	0
Band 2 Trypsin	NADH dehydrogenase subunit 7	Q951B1_TETTH	15027641	51146.2	1	4	4	7	0.000906	0.14	MNEMCESLNIVNQSINK	R	I	0.95	4.66	0.428	0	1	0	0
Band 2 Trypsin	NADH dehydrogenase subunit 7	Q951B1_TETTH	15027641	51146.2	1	4	4	7	0.000906	0.14	NDYNSMEELITHFK	K	Y	0.95	4.45	0.346	0	1	0	0
Band 2 Trypsin	NADH dehydrogenase subunit 7	Q951B1_TETTH	15027641	51146.2	1	4	4	7	0.000906	0.14	VESGYTYQSVESPK	K	G	0.95	3.54	0.464	0	2	0	0
Band 1 Trypsin	NADH-quinone oxidoreductase, F subunit family protein	Q23KE4_TETTH	118367869	52229.9	0.998	2	2	3	0.000393	0.0696	GGAGFLSGLK	R	Y	0.95	3.01	0.135	0	1	0	0
Band 1 Trypsin	NADH-quinone oxidoreductase, F subunit family protein	Q23KE4_TETTH	118367869	52229.9	0.998	2	2	3	0.000393	0.0696	VNPDGRPSYLVINSDESEPGTCK	K	D	0.95	4.85	0.465	0	0	2	0
Band 2 Chymotrypsin	NADH-quinone oxidoreductase, F subunit family protein	Q23KE4_TETTH	118367869	52229.9	0.999	2	2	3	0.0004	0.0443	GNLKDQDRIF	Y	T	0.95	2.76	0.133	0	1	0	0
Band 2 Chymotrypsin	NADH-quinone oxidoreductase, F subunit family protein	Q23KE4_TETTH	118367869	52229.9	0.999	2	2	3	0.0004	0.0443	REEIEDRIDSY	F	H	0.95	2.78	0.34	0	2	0	0
Band 2 Trypsin	NADH-quinone oxidoreductase, F subunit family protein	Q23KE4_TETTH	118367869	52229.9	1	5	5	7	0.000906	0.118	GGAGFLSGLK	R	Y	0.95	2.9	0.273	0	2	0	0
Band 2 Trypsin	NADH-quinone oxidoreductase, F subunit family protein	Q23KE4_TETTH	118367869	52229.9	1	5	5	7	0.000906	0.118	NACGSGYDFDVYIHR	K	G	0.95	3.81	0.264	0	2	0	0
Band 2 Trypsin	NADH-quinone oxidoreductase, F subunit family protein	Q23KE4_TETTH	118367869	52229.9	1	5	5	7	0.000906	0.118	NVCDDVLMDFDALK	K	A	0.95	2.48	0.255	0	1	0	0
Band 2 Trypsin	NADH-quinone oxidoreductase, F subunit family protein	Q23KE4_TETTH	118367869	52229.9	1	5	5	7	0.000906	0.118	PSYLVINSDESEPGTCK	R	D	0.95	6.17	0.484	0	2	0	0
Band 1 Trypsin	NADH-ubiquinone oxidoreductase 75 kDa subunit	Q23KA9_TETTH	118367939	86924.8	1	7	7	10	0.00131	0.121	ALSEEAGVPLPYDSLEELR	R	Y	0.95	2.84	0.378	0	2	0	0
Band 1 Trypsin	NADH-ubiquinone oxidoreductase 75 kDa subunit	Q23KA9_TETTH	118367939	86924.8	1	7	7	10	0.00131	0.121	EDGAELYNTLK	R	V	0.95	2.42	0.189	0	1	0	0
Band 1 Trypsin	NADH-ubiquinone oxidoreductase 75 kDa subunit	Q23KA9_TETTH	118367939	86924.8	1	7	7	10	0.00131	0.121	INALELGINPTSVNK	R	N	0.95	5.63	0.436	0	1	0	0
Band 1 Trypsin	NADH-ubiquinone oxidoreductase 75 kDa subunit	Q23KA9_TETTH	118367939	86924.8	1	7	7	10	0.00131	0.121	NYGPLVATSMNR	K	C	0.95	3.29	0.422	0	2	0	0
Band 1 Trypsin	NADH-ubiquinone oxidoreductase 75 kDa subunit	Q23KA9_TETTH	118367939	86924.8	1	7	7	10	0.00131	0.121	PVAACASQVVPGMK	K	I	0.95	3.14	0.334	0	1	0	0
Band 1 Trypsin	NADH-ubiquinone oxidoreductase 75 kDa subunit	Q23KA9_TETTH	118367939	86924.8	1	7	7	10	0.00131	0.121	VFNIGTNQDLNYK	K	N	0.95	3.92	0.323	0	1	0	0
Band 1 Trypsin	NADH-ubiquinone oxidoreductase 75 kDa subunit	Q23KA9_TETTH	118367939	86924.8	1	7	7	10	0.00131	0.121	YEAPVLNAR	R	I	0.95	2.44	0.289	0	2	0	0
Band 2 Trypsin	NADH-ubiquinone oxidoreductase 75 kDa subunit	Q23KA9_TETTH	118367939	86924.8	1	8	8	12	0.00155	0.13	AAEIGTYVEK	K	T	0.95	2.82	0.227	0	1	0	0
Band 2 Trypsin	NADH-ubiquinone oxidoreductase 75 kDa subunit	Q23KA9_TETTH	118367939	86924.8	1	8	8	12	0.00155	0.13	EIADGTHPFAER	K	L	0.95	2.61	0.276	0	1	0	0
Band 2 Trypsin	NADH-ubiquinone oxidoreductase 75 kDa subunit	Q23KA9_TETTH	118367939	86924.8	1	8	8	12	0.00155	0.13	INALELGINPTSVNK	R	N	0.95	5.7	0.381	0	2	0	0
Band 2 Trypsin	NADH-ubiquinone oxidoreductase 75 kDa subunit	Q23KA9_TETTH	118367939	86924.8	1	8	8	12	0.00155	0.13	SFYTSDVFDTLGSAIQVDTR	K	G	0.95	4.25	0.4	0	1	0	0
Band 2 Trypsin	NADH-ubiquinone oxidoreductase 75 kDa subunit	Q23KA9_TETTH	118367939	86924.8	1	8	8	12	0.00155	0.13	VAELAPHLLK	R	Y	0.95	3.23	0.188	0	2	0	0
Band 2 Trypsin	NADH-ubiquinone oxidoreductase 75 kDa subunit	Q23KA9_TETTH	118367939	86924.8	1	8	8	12	0.00155	0.13	VFNIGTNQDLNYK	K	N	0.95	4.88	0.3	0	2	0	0
Band 2 Trypsin	NADH-ubiquinone oxidoreductase 75 kDa subunit	Q23KA9_TETTH	118367939	86924.8	1	8	8	12	0.00155	0.13	YDYIEPTIFGK	K	V	0.95	3.01	0.312	0	2	0	0
Band 2 Trypsin	NADH-ubiquinone oxidoreductase 75 kDa subunit	Q23KA9_TETTH	118367939	86924.8	1	8	8	12	0.00155	0.13	YEAPVLNAR	R	I	0.95	2.28	0.222	0	1	0	0
Band 1 Trypsin	Putative uncharacterized protein (Fragment)/Hypothetical protein TTHERM_00927010	Q22DV8_TETTH	229596073	18949.8	0.998	2	2	3	0.000393	0.145	DLTQYVEGQIVNR	R	N	0.95	4.37	0.345	0	1	0	0
Band 1 Trypsin	Putative uncharacterized protein (Fragment)/Hypothetical protein TTHERM_00927010	Q22DV8_TETTH	229596073	18949.8	0.998	2	2	3	0.000393	0.145	KQEDIEQYVLK	K	L	0.95	4.04	0.219	0	2	0	0
Band 2 Trypsin	Putative uncharacterized protein (Fragment)/Hypothetical protein TTHERM_00945210	Q24F24_TETTH	229593828	28080.4	0.998	2	2	4	0.000518	0.119	ESIGSYTTFGDLSEEER	K	K	0.95	3.81	0.514	0	2	0	0
Band 2 Trypsin	Putative uncharacterized protein (Fragment)/Hypothetical protein TTHERM_00945210	Q24F24_TETTH	229593828	28080.4	0.998	2	2	4	0.000518	0.119	YAFYNSSFFQEK	K	E	0.95	3.65	0.37	0	2	0	0
Band 1 Trypsin	Putative uncharacterized protein/Hypothetical protein TTHERM_00046440	Q23DP7_TETTH	118362736	61855.1	0.99	2	2	2	0.000262	0.0451	AINPIGDMDINK	K	Y	0.95	2.84	0.294	0	1	0	0
Band 1 Trypsin	Putative uncharacterized protein/Hypothetical protein TTHERM_00046440	Q23DP7_TETTH	118362736	61855.1	0.99	2	2	2	0.000262	0.0451	LDPFSQLYYGYR	R	A	0.95	2.62	0.239	0	1	0	0
Band 1 Trypsin	Putative uncharacterized protein/Hypothetical protein TTHERM_00047230	Q23DG8_TETTH	146165274	41227.6	0.999	3	3	4	0.000524	0.132	GYNIDTSDYVINTANNLR	K	A	0.95	3.6	0.353	0	1	0	0
Band 1 Trypsin	Putative uncharacterized protein/Hypothetical protein TTHERM_00047230	Q23DG8_TETTH	146165274	41227.6	0.999	3	3	4	0.000524	0.132	NFDNQDNAEFLEDEGQLK	K	Y	0.95	6.68	0.492	0	1	0	0
Band 1 Trypsin	Putative uncharacterized protein/Hypothetical protein TTHERM_00047230	Q23DG8_TETTH	146165274	41227.6	0.999	3	3	4	0.000524	0.132	YNDEVAVIQK	K	T	0.95	3.17	0.24	0	2	0	0
Band 3 Trypsin	Putative uncharacterized protein/Hypothetical protein TTHERM_00161200	Q22W12_TETTH	146162663	10269.3	0.99	2	2	3	0.000416	0.236	DALMECGVGAFKK	K	A	0.95	3.07	0.299	0	1	0	0
Band 3 Trypsin	Putative uncharacterized protein/Hypothetical protein TTHERM_00161200	Q22W12_TETTH	146162663	10269.3	0.99	2	2	3	0.000416	0.236	SYMFSLAK	R	K	0.95	1.93	0.294	0	2	0	0
Band 1 Trypsin	Putative uncharacterized protein/Hypothetical protein TTHERM_00193750	Q23KG0_TETTH	146169365	22116.2	0.999	3	3	3	0.000393	0.186	IADQILDLSSPHVR	K	G	0.95	3.61	0.322	0	0	1	0
Band 1 Trypsin	Putative uncharacterized protein/Hypothetical protein TTHERM_00193750	Q23KG0_TETTH	146169365	22116.2	0.999	3	3	3	0.000393	0.186	IGELFLNEYR	R	K	0.95	2.83	0.114	0	1	0	0
Band 1 Trypsin	Putative uncharacterized protein/Hypothetical protein TTHERM_00193750	Q23KG0_TETTH	146169365	22116.2	0.999	3	3	3	0.000393	0.186	QTDNSLIIDDR	R	R	0.95	2.54	0.189	0	1	0	0
Band 2 Trypsin	Putative uncharacterized protein/Hypothetical protein TTHERM_00194499	A4VDQ6_TETTH	146169553	22835.4	0.99	2	2	5	0.000647	0.139	LIVASNSPFIDDMSIRD	K	-	0.95	5.3	0.522	0	2	0	0
Band 2 Trypsin	Putative uncharacterized protein/Hypothetical protein TTHERM_00194499	A4VDQ6_TETTH	146169553	22835.4	0.99	2	2	5	0.000647	0.139	YYEDFDVDHK	R	N	0.95	3.29	0.238	0	3	0	0
Band 1 Trypsin	Putative uncharacterized protein/Hypothetical protein TTHERM_00382330	Q23F81_TETTH	146165634	39121.2	1	6	6	9	0.00118	0.192	EYMSDMTPIGR	R	W	0.95	3.18	0.397	0	2	0	0
Band 1 Trypsin	Putative uncharacterized protein/Hypothetical protein TTHERM_00382330	Q23F81_TETTH	146165634	39121.2	1	6	6	9	0.00118	0.192	FYALEDLANK	R	R	0.95	2.73	0.167	0	1	0	0
Band 1 Trypsin	Putative uncharacterized protein/Hypothetical protein TTHERM_00382330	Q23F81_TETTH	146165634	39121.2	1	6	6	9	0.00118	0.192	FYALEDLANKR	R	D	0.95	3.35	0.263	0	1	0	0
Band 1 Trypsin	Putative uncharacterized protein/Hypothetical protein TTHERM_00382330	Q23F81_TETTH	146165634	39121.2	1	6	6	9	0.00118	0.192	ILWEQLVNVK	K	A	0.95	3.62	0.203	0	1	0	0
Band 1 Trypsin	Putative uncharacterized protein/Hypothetical protein TTHERM_00382330	Q23F81_TETTH	146165634	39121.2	1	6	6	9	0.00118	0.192	ITPLDMFQYYGLFR	K	N	0.95	3.57	0.487	0	2	0	0
Band 1 Trypsin	Putative uncharacterized protein/Hypothetical protein TTHERM_00382330	Q23F81_TETTH	146165634	39121.2	1	6	6	9	0.00118	0.192	VAQHNAFNTGFSGVILR	K	A	0.95	5.86	0.462	0	2	0	0
Band 2 Trypsin	Putative uncharacterized protein/Hypothetical protein TTHERM_00382330	Q23F81_TETTH	146165634	39121.2	1	9	9	16	0.00207	0.29	CYFFETVAR	R	Q	0.95	2.83	0.177	0	1	0	0
Band 2 Trypsin	Putative uncharacterized protein/Hypothetical protein TTHERM_00382330	Q23F81_TETTH	146165634	39121.2	1	9	9	16	0.00207	0.29	DTSKYDPALLESVK	R	N	0.95	3.81	0.393	0	1	0	0
Band 2 Trypsin	Putative uncharacterized protein/Hypothetical protein TTHERM_00382330	Q23F81_TETTH	146165634	39121.2	1	9	9	16	0.00207	0.29	EYMSDMTPIGR	R	W	0.95	2.85	0.389	0	3	0	0
Band 2 Trypsin	Putative uncharacterized protein/Hypothetical protein TTHERM_00382330	Q23F81_TETTH	146165634	39121.2	1	9	9	16	0.00207	0.29	FNLQTADGR	K	A	0.95	3.11	0.182	0	2	0	0
Band 2 Trypsin	Putative uncharacterized protein/Hypothetical protein TTHERM_00382330	Q23F81_TETTH	146165634	39121.2	1	9	9	16	0.00207	0.29	FYALEDLANK	R	R	0.95	2.82	0.226	0	2	0	0
Band 2 Trypsin	Putative uncharacterized protein/Hypothetical protein TTHERM_00382330	Q23F81_TETTH	146165634	39121.2	1	9	9	16	0.00207	0.29	ITPLDMFQYYGLFR	K	N	0.95	4.21	0.459	0	2	0	0
Band 2 Trypsin	Putative uncharacterized protein/Hypothetical protein TTHERM_00382330	Q23F81_TETTH	146165634	39121.2	1	9	9	16	0.00207	0.29	VAQHNAFNTGFSGVILR	K	A	0.95	4.9	0.445	0	1	0	0
Band 2 Trypsin	Putative uncharacterized protein/Hypothetical protein TTHERM_00382330	Q23F81_TETTH	146165634	39121.2	1	9	9	16	0.00207	0.29	YDPALLESVK	K	N	0.945	2.49	0.122	0	1	0	0
Band 2 Trypsin	Putative uncharacterized protein/Hypothetical protein TTHERM_00382330	Q23F81_TETTH	146165634	39121.2	1	9	9	16	0.00207	0.29	YPFAVTKPGQK	R	F	0.95	3.02	0.121	0	3	0	0
Band 3 Chymotrypsin	Putative uncharacterized protein/Hypothetical protein TTHERM_00382330	Q23F81_TETTH	146165634	39121.2	1	5	5	9	0.00125	0.152	EQLVNVKAF	W	S	0.95	2.16	0.25	0	2	0	0
Band 3 Chymotrypsin	Putative uncharacterized protein/Hypothetical protein TTHERM_00382330	Q23F81_TETTH	146165634	39121.2	1	5	5	9	0.00125	0.152	FKVAQHNAF	W	N	0.95	2.81	0.138	0	2	0	0
Band 3 Chymotrypsin	Putative uncharacterized protein/Hypothetical protein TTHERM_00382330	Q23F81_TETTH	146165634	39121.2	1	5	5	9	0.00125	0.152	NLQTADGRAQF	F	E	0.95	3.51	0.282	0	2	0	0
Band 3 Chymotrypsin	Putative uncharacterized protein/Hypothetical protein TTHERM_00382330	Q23F81_TETTH	146165634	39121.2	1	5	5	9	0.00125	0.152	NLQTADGRAQFEKEVNTF	F	I	0.95	4.81	0.485	0	2	0	0
Band 3 Chymotrypsin	Putative uncharacterized protein/Hypothetical protein TTHERM_00382330	Q23F81_TETTH	146165634	39121.2	1	5	5	9	0.00125	0.152	TSLSKITPLDMFQY	W	Y	0.95	3.08	0.343	0	1	0	0
Band 3 Trypsin	Putative uncharacterized protein/Hypothetical protein TTHERM_00382330	Q23F81_TETTH	146165634	39121.2	1	11	11	20	0.00278	0.357	CYFFETVAR	R	Q	0.95	2.59	0.168	0	2	0	0
Band 3 Trypsin	Putative uncharacterized protein/Hypothetical protein TTHERM_00382330	Q23F81_TETTH	146165634	39121.2	1	11	11	20	0.00278	0.357	EYMSDMTPIGR	R	W	0.95	3.42	0.409	0	4	0	0
Band 3 Trypsin	Putative uncharacterized protein/Hypothetical protein TTHERM_00382330	Q23F81_TETTH	146165634	39121.2	1	11	11	20	0.00278	0.357	FNLQTADGR	K	A	0.95	3.19	0.119	0	1	0	0
Band 3 Trypsin	Putative uncharacterized protein/Hypothetical protein TTHERM_00382330	Q23F81_TETTH	146165634	39121.2	1	11	11	20	0.00278	0.357	FYALEDLANK	R	R	0.95	3.2	0.258	0	2	0	0
Band 3 Trypsin	Putative uncharacterized protein/Hypothetical protein TTHERM_00382330	Q23F81_TETTH	146165634	39121.2	1	11	11	20	0.00278	0.357	GLTLEDSLLFMDR	R	E	0.95	3.79	0.296	0	1	0	0
Band 3 Trypsin	Putative uncharacterized protein/Hypothetical protein TTHERM_00382330	Q23F81_TETTH	146165634	39121.2	1	11	11	20	0.00278	0.357	ITPLDMFQYYGLFR	K	N	0.95	4.33	0.429	0	3	0	0
Band 3 Trypsin	Putative uncharacterized protein/Hypothetical protein TTHERM_00382330	Q23F81_TETTH	146165634	39121.2	1	11	11	20	0.00278	0.357	QNLHPYTVLFMK	R	K	0.95	2.46	0.227	0	1	0	0
Band 3 Trypsin	Putative uncharacterized protein/Hypothetical protein TTHERM_00382330	Q23F81_TETTH	146165634	39121.2	1	11	11	20	0.00278	0.357	RCYFFETVAR	R	Q	0.95	3.32	0.144	0	1	0	0
Band 3 Trypsin	Putative uncharacterized protein/Hypothetical protein TTHERM_00382330	Q23F81_TETTH	146165634	39121.2	1	11	11	20	0.00278	0.357	VAQHNAFNTGFSGVILR	K	A	0.95	5.67	0.435	0	2	0	0
Band 3 Trypsin	Putative uncharacterized protein/Hypothetical protein TTHERM_00382330	Q23F81_TETTH	146165634	39121.2	1	11	11	20	0.00278	0.357	YDPALLESVK	K	N	0.95	3.31	0.205	0	1	0	0
Band 3 Trypsin	Putative uncharacterized protein/Hypothetical protein TTHERM_00382330	Q23F81_TETTH	146165634	39121.2	1	11	11	20	0.00278	0.357	YPFAVTKPGQK	R	F	0.95	2.95	0.132	0	2	0	0
Band 1 Trypsin	Putative uncharacterized protein/Hypothetical protein TTHERM_00571650	Q24I09_TETTH	118389158	36309.3	1	3	3	3	0.000393	0.14	ASHVVYVTHDYYYNVPSK	K	L	0.95	4.87	0.418	0	1	0	0
Band 1 Trypsin	Putative uncharacterized protein/Hypothetical protein TTHERM_00571650	Q24I09_TETTH	118389158	36309.3	1	3	3	3	0.000393	0.14	FINQYQEPK	R	Q	0.95	2.76	0.173	0	1	0	0
Band 1 Trypsin	Putative uncharacterized protein/Hypothetical protein TTHERM_00571650	Q24I09_TETTH	118389158	36309.3	1	3	3	3	0.000393	0.14	TDLTFGQDSTVVSELLTR	K	L	0.95	4.83	0.501	0	1	0	0
Band 1 Chymotrypsin	Putative uncharacterized protein/Hypothetical protein TTHERM_00601860	Q22YL0_TETTH	229595761c	23969.8	0.99	2	2	3	0.000407	0.111	LKAVADAQNTF	F	R	0.95	2.98	0.357	0	2	0	0
Band 1 Chymotrypsin	Putative uncharacterized protein/Hypothetical protein TTHERM_00601860	Q22YL0_TETTH	229595761c	23969.8	0.99	2	2	3	0.000407	0.111	LNESVKKIEQDA	F	-	0.95	3.35	0.179	0	1	0	0
Band 1 Trypsin	Putative uncharacterized protein/Hypothetical protein TTHERM_00697370	Q24C39_TETTH	118385011	29334.9	1	5	5	8	0.00105	0.259	FSNEITDDDYDYQR	K	A	0.95	4.87	0.409	0	1	0	0
Band 1 Trypsin	Putative uncharacterized protein/Hypothetical protein TTHERM_00697370	Q24C39_TETTH	118385011	29334.9	1	5	5	8	0.00105	0.259	IGAFGILYTK	R	L	0.95	3.65	0.315	0	2	0	0
Band 1 Trypsin	Putative uncharacterized protein/Hypothetical protein TTHERM_00697370	Q24C39_TETTH	118385011	29334.9	1	5	5	8	0.00105	0.259	IQDLEYVPFDQVK	R	E	0.95	4.31	0.31	0	2	0	0
Band 1 Trypsin	Putative uncharacterized protein/Hypothetical protein TTHERM_00697370	Q24C39_TETTH	118385011	29334.9	1	5	5	8	0.00105	0.259	NLDTNSAVSTSDFVAPPR	R	V	0.95	3.64	0.352	0	1	0	0
Band 1 Trypsin	Putative uncharacterized protein/Hypothetical protein TTHERM_00697370	Q24C39_TETTH	118385011	29334.9	1	5	5	8	0.00105	0.259	STGEFFYFER	R	Q	0.95	3.36	0.212	0	2	0	0
Band 2 Trypsin	Putative uncharacterized protein/Hypothetical protein TTHERM_00697370	Q24C39_TETTH	118385011	29334.9	1	4	4	7	0.000906	0.207	FSNEITDDDYDYQR	K	A	0.95	4.1	0.373	0	1	0	0
Band 2 Trypsin	Putative uncharacterized protein/Hypothetical protein TTHERM_00697370	Q24C39_TETTH	118385011	29334.9	1	4	4	7	0.000906	0.207	IGAFGILYTK	R	L	0.95	3.4	0.296	0	2	0	0
Band 2 Trypsin	Putative uncharacterized protein/Hypothetical protein TTHERM_00697370	Q24C39_TETTH	118385011	29334.9	1	4	4	7	0.000906	0.207	NLDTNSAVSTSDFVAPPR	R	V	0.95	5.12	0.59	0	2	0	0
Band 2 Trypsin	Putative uncharacterized protein/Hypothetical protein TTHERM_00697370	Q24C39_TETTH	118385011	29334.9	1	4	4	7	0.000906	0.207	STGEFFYFER	R	Q	0.95	3.4	0.188	0	2	0	0
Band 1 Chymotrypsin	Putative uncharacterized protein/Hypothetical protein TTHERM_01000190	Q24HK5_TETTH	118388745	43150.6	0.99	2	2	2	0.000271	0.0727	TFNELDAHTNAF	W	A	0.95	2.64	0.346	0	1	0	0
Band 1 Chymotrypsin	Putative uncharacterized protein/Hypothetical protein TTHERM_01000190	Q24HK5_TETTH	118388745	43150.6	0.99	2	2	2	0.000271	0.0727	TGAQDLNEVGQTIRFY	Y	D	0.95	3.67	0.359	0	1	0	0
Band 1 Trypsin	Putative uncharacterized protein/Hypothetical protein TTHERM_01000190	Q24HK5_TETTH	118388745	43150.6	0.99	2	2	4	0.000524	0.0675	LGGVAANENIPK	K	D	0.95	3.81	0.34	0	2	0	0
Band 1 Trypsin	Putative uncharacterized protein/Hypothetical protein TTHERM_01000190	Q24HK5_TETTH	118388745	43150.6	0.99	2	2	4	0.000524	0.0675	LNDNTPVFVTGDSR	K	S	0.95	3.81	0.52	0	2	0	0
Band 2 Trypsin	Putative uncharacterized protein/Hypothetical protein TTHERM_01000190	Q24HK5_TETTH	118388745	43150.6	0.999	2	2	4	0.000518	0.0675	LGGVAANENIPK	K	D	0.95	3.16	0.337	0	2	0	0
Band 2 Trypsin	Putative uncharacterized protein/Hypothetical protein TTHERM_01000190	Q24HK5_TETTH	118388745	43150.6	0.999	2	2	4	0.000518	0.0675	LNDNTPVFVTGDSR	K	S	0.95	3.63	0.515	0	2	0	0
Band 2 Trypsin	Putative uncharacterized protein/Hypothetical protein TTHERM_01005010	Q22XU5_TETTH	118354116	31277	0.999	3	3	4	0.000518	0.127	AQENPLKY	R	-	0.95	2.14	0.216	0	2	0	0
Band 2 Trypsin	Putative uncharacterized protein/Hypothetical protein TTHERM_01005010	Q22XU5_TETTH	118354116	31277	0.999	3	3	4	0.000518	0.127	YDDVTINYNFGDEER	K	A	0.95	4.66	0.472	0	1	0	0
Band 2 Trypsin	Putative uncharacterized protein/Hypothetical protein TTHERM_01005010	Q22XU5_TETTH	118354116	31277	0.999	3	3	4	0.000518	0.127	YEYLPYNSAYLQK	R	S	0.95	3.22	0.261	0	1	0	0
Band 2 Trypsin	Putative uncharacterized protein/Hypothetical protein TTHERM_01161000	Q23ND5_TETTH	118370180	24221.8	1	3	3	3	0.000388	0.17	ISYNILHK	K	L	0.95	2.7	0.122	0	1	0	0
Band 2 Trypsin	Putative uncharacterized protein/Hypothetical protein TTHERM_01161000	Q23ND5_TETTH	118370180	24221.8	1	3	3	3	0.000388	0.17	LTDEIEDVR	K	Q	0.95	3.15	0.128	0	1	0	0
Band 2 Trypsin	Putative uncharacterized protein/Hypothetical protein TTHERM_01161000	Q23ND5_TETTH	118370180	24221.8	1	3	3	3	0.000388	0.17	QEAAFISSNAKPQLEAGK	R	-	0.95	2.58	0.228	0	0	1	0
Band 1 Trypsin	Putative uncharacterized protein/Hypothetical protein TTHERM_01528510	Q228N3_TETTH	229594147	33115.2	1	5	5	7	0.000917	0.244	ALAINNQTYIR	K	A	0.95	3.36	0.285	0	2	0	0
Band 1 Trypsin	Putative uncharacterized protein/Hypothetical protein TTHERM_01528510	Q228N3_TETTH	229594147	33115.2	1	5	5	7	0.000917	0.244	AMQVEEYNQGR	R	T	0.95	3.5	0.335	0	1	0	0
Band 1 Trypsin	Putative uncharacterized protein/Hypothetical protein TTHERM_01528510	Q228N3_TETTH	229594147	33115.2	1	5	5	7	0.000917	0.244	KPVEQANVNANTGEQPVR	K	V	0.95	4.38	0.352	0	0	2	0
Band 1 Trypsin	Putative uncharacterized protein/Hypothetical protein TTHERM_01528510	Q228N3_TETTH	229594147	33115.2	1	5	5	7	0.000917	0.244	YAPGNYSTLVVTSEK	K	L	0.95	4.05	0.279	0	1	0	0
Band 1 Trypsin	Putative uncharacterized protein/Hypothetical protein TTHERM_01528510	Q228N3_TETTH	229594147	33115.2	1	5	5	7	0.000917	0.244	YTNITQTEINEAIK	R	R	0.95	5.08	0.391	0	1	0	0
Band 2 Trypsin	Putative uncharacterized protein/Hypothetical protein TTHERM_01528510	Q228N3_TETTH	229594147	33115.2	0.99	2	2	3	0.000388	0.0883	ALAINNQTYIR	K	A	0.95	3.35	0.267	0	2	0	0
Band 2 Trypsin	Putative uncharacterized protein/Hypothetical protein TTHERM_01528510	Q228N3_TETTH	229594147	33115.2	0.99	2	2	3	0.000388	0.0883	YTNITQTEINEAIK	R	R	0.95	5.07	0.35	0	1	0	0
Band 1 Trypsin	Putative uncharacterized protein/Putative F1 delta subunit	Q22ZH1_TETTH	118355322	26214.9	1	3	3	5	0.000655	0.162	EYLANFDGFSR	K	I	0.95	3.82	0.398	0	2	0	0
Band 1 Trypsin	Putative uncharacterized protein/Putative F1 delta subunit	Q22ZH1_TETTH	118355322	26214.9	1	3	3	5	0.000655	0.162	GNIQDLDTLAGK	K	Y	0.95	3.55	0.312	0	2	0	0
Band 1 Trypsin	Putative uncharacterized protein/Putative F1 delta subunit	Q22ZH1_TETTH	118355322	26214.9	1	3	3	5	0.000655	0.162	TPASLYVLPPGPLK	K	I	0.95	3.94	0.271	0	1	0	0
Band 2 Trypsin	Putative uncharacterized protein/Putative F1 delta subunit	Q22ZH1_TETTH	118355322	26214.9	1	3	3	5	0.000647	0.158	EYLANFDGFSR	K	I	0.95	3.47	0.343	0	2	0	0
Band 2 Trypsin	Putative uncharacterized protein/Putative F1 delta subunit	Q22ZH1_TETTH	118355322	26214.9	1	3	3	5	0.000647	0.158	TNEASLVIQNK	K	T	0.95	3.98	0.254	0	2	0	0
Band 2 Trypsin	Putative uncharacterized protein/Putative F1 delta subunit	Q22ZH1_TETTH	118355322	26214.9	1	3	3	5	0.000647	0.158	TPASLYVLPPGPLK	K	I	0.95	2.87	0.317	0	1	0	0
Band 3 Trypsin	Regulator of chromosome condensation	Q22RF2_TETTH	146162003	50833.5	0.998	2	2	3	0.000416	0.0476	KVDYFSGNVSK	R	V	0.95	3.03	0.328	0	2	0	0
Band 3 Trypsin	Regulator of chromosome condensation	Q22RF2_TETTH	146162003	50833.5	0.998	2	2	3	0.000416	0.0476	VVDLGGSYGIR	K	F	0.95	2.91	0.315	0	1	0	0
Band 3 Trypsin	SerH3 immobilization antigen, putative	Q9U697_TETTH	6273279	41006.6	0.99	2	2	4	0.000555	0.0969	ADGSACVAAVFSCTQSAR	K	G	0.95	5.21	0.495	0	2	0	0
Band 3 Trypsin	SerH3 immobilization antigen, putative	Q9U697_TETTH	6273279	41006.6	0.99	2	2	4	0.000555	0.0969	TTFANTAGSACVASSATCTAGSR	K	G	0.95	5.07	0.65	0	2	0	0
Band 1 Trypsin	SPFH domain / Band 7 family protein	Q23RC5_TETTH	146174422	46354.2	0.99	3	3	6	0.000786	0.0567	DLQTVDIALR	K	L	0.95	3.39	0.153	0	4	0	0
Band 1 Trypsin	SPFH domain / Band 7 family protein	Q23RC5_TETTH	146174422	46354.2	0.99	3	3	6	0.000786	0.0567	SVIAQYDADQILK	K	Q	0.95	4.14	0.356	0	2	0	0
Band 2 Trypsin	SPFH domain / Band 7 family protein	Q23RC5_TETTH	146174422	31097.8	0.99	2	2	2	0.000259	0.124	AVVAQYSASQLMSQR	R	D	0.95	3.75	0.358	0	1	0	0
Band 2 Trypsin	SPFH domain / Band 7 family protein	Q23RC5_TETTH	146174422	31097.8	0.99	2	2	2	0.000259	0.124	TFPANTANADMQSVNITVR	K	V	0.95	4.16	0.346	0	1	0	0
Band 3 Trypsin	TCP-1/cpn60 chaperonin family protein	Q23JZ7_TETTH	146169799	61608.6	0.998	2	2	4	0.000555	0.0505	LADAVQTTLGPK	K	G	0.95	3.86	0.326	0	2	0	0
Band 3 Trypsin	TCP-1/cpn60 chaperonin family protein	Q23JZ7_TETTH	146169799	61608.6	0.998	2	2	4	0.000555	0.0505	TNDEAGDGTTTATVLAR	K	A	0.95	4.7	0.475	0	2	0	0

## Sheet: Sorcerer search NCBI
MS/MS sample name	Protein name	Protein accession numbers	Protein molecular weight (Da)	Protein identification probability	Number of unique peptides	Number of unique spectra	Number of total spectra	Percentage of total spectra	Percentage sequence coverage	Peptide sequence	Previous amino acid	Next amino acid	Best Peptide identification probability	Best SEQUEST XCorr score	Best SEQUEST DCn score	Number of identified +1H spectra	Number of identified +2H spectra	Number of identified +3H spectra	Number of identified +4H spectra
Band 1 Trypsin	Aldehyde dehydrogenase (NAD) family protein	118398425	60066.3	0.99	2	2	2	0.000262	0.0445	FFENFAGDNPR	R	F	0.95	2.82	0.158	0	1	0	0
Band 1 Trypsin	Aldehyde dehydrogenase (NAD) family protein	118398425	60066.3	0.99	2	2	2	0.000262	0.0445	VIQFTGSSTVAER	R	L	0.95	3.35	0.348	0	1	0	0
Band 3 Trypsin	Aldehyde dehydrogenase (NAD) family protein	118398425	60066.3	1	2	2	3	0.000416	0.0445	FFENFAGDNPR	R	F	0.95	3.76	0.388	0	1	0	0
Band 3 Trypsin	Aldehyde dehydrogenase (NAD) family protein	118398425	60066.3	1	2	2	3	0.000416	0.0445	VIQFTGSSTVAER	R	L	0.95	4.4	0.359	0	2	0	0
Band 3 Trypsin	Aminotransferase, class III family protein	118377973	63988.6	0.999	3	3	3	0.000416	0.0655	GEGIYLYDYK	R	G	0.95	3.43	0.216	0	1	0	0
Band 3 Trypsin	Aminotransferase, class III family protein	118377973	63988.6	0.999	3	3	3	0.000416	0.0655	GLSGSYLPLSAVGFR	K	K	0.95	2.62	0.276	0	1	0	0
Band 3 Trypsin	Aminotransferase, class III family protein	118377973	63988.6	0.999	3	3	3	0.000416	0.0655	YMLEQNICDHVK	K	Q	0.95	3.13	0.26	0	1	0	0
Band 1 Chymotrypsin	Aspartate aminotransferase	118367139	46097.4	0.999	3	3	4	0.000543	0.0966	AGVPKAPPDPVLGVAEAF	W	K	0.95	3.52	0.372	0	2	0	0
Band 1 Chymotrypsin	Aspartate aminotransferase	118367139	46097.4	0.999	3	3	4	0.000543	0.0966	SKLLDEAKTF	F	K	0.95	2.99	0.248	0	1	0	0
Band 1 Chymotrypsin	Aspartate aminotransferase	118367139	46097.4	0.999	3	3	4	0.000543	0.0966	TYYDPATKSVNF	Y	S	0.95	3.3	0.326	0	1	0	0
Band 1 Trypsin	Aspartate aminotransferase	118367139	46097.4	0.99	2	2	2	0.000262	0.058	GMFAYTGVNK	R	Q	0.95	2.55	0.168	0	1	0	0
Band 1 Trypsin	Aspartate aminotransferase	118367139	46097.4	0.99	2	2	2	0.000262	0.058	LGYGDAFYSSNKDR	K	L	0.95	2.89	0.206	0	1	0	0
Band 2 Chymotrypsin	Aspartate aminotransferase	118367139	46097.4	0.997	2	2	4	0.000534	0.0725	AGVPKAPPDPVLGVAEAF	W	K	0.95	2.61	0.45	0	2	0	0
Band 2 Chymotrypsin	Aspartate aminotransferase	118367139	46097.4	0.997	2	2	4	0.000534	0.0725	TYYDPATKSVNF	Y	S	0.95	3.14	0.35	0	2	0	0
Band 2 Trypsin	Aspartate aminotransferase	118367139	46097.4	1	6	6	8	0.00104	0.222	DDNGKPVVLECVR	R	K	0.95	3.14	0.153	0	0	1	0
Band 2 Trypsin	Aspartate aminotransferase	118367139	46097.4	1	6	6	8	0.00104	0.222	IGSLSVLTQNANEAQNVLSQLK	R	Q	0.95	4.77	0.379	0	0	1	0
Band 2 Trypsin	Aspartate aminotransferase	118367139	46097.4	1	6	6	8	0.00104	0.222	LAGVQVLSGTGALR	R	T	0.95	4.52	0.357	0	2	0	0
Band 2 Trypsin	Aspartate aminotransferase	118367139	46097.4	1	6	6	8	0.00104	0.222	LFADSNVNMLLGQSFAK	R	S	0.95	5.18	0.469	0	1	0	0
Band 2 Trypsin	Aspartate aminotransferase	118367139	46097.4	1	6	6	8	0.00104	0.222	LGYGDAFYSSNK	K	D	0.95	4.18	0.369	0	2	0	0
Band 2 Trypsin	Aspartate aminotransferase	118367139	46097.4	1	6	6	8	0.00104	0.222	NVGYVAEAFHNVTK	K	N	0.95	4.73	0.394	0	1	0	0
Band 3 Trypsin	Aspartate aminotransferase	118367139	46097.4	1	3	3	4	0.000555	0.0821	GMFAYTGVNK	R	Q	0.95	2.74	0.31	0	1	0	0
Band 3 Trypsin	Aspartate aminotransferase	118367139	46097.4	1	3	3	4	0.000555	0.0821	LGYGDAFYSSNK	K	D	0.95	4.01	0.394	0	1	0	0
Band 3 Trypsin	Aspartate aminotransferase	118367139	46097.4	1	3	3	4	0.000555	0.0821	VEFYTYYDPATK	K	S	0.95	3.85	0.369	0	2	0	0
Band 1 Trypsin	ATP synthase F1 alpha subunit	146184059	59654	1	5	5	17	0.00223	0.114	CVDSLVPIGR	K	G	0.95	2.81	0.279	0	2	0	0
Band 1 Trypsin	ATP synthase F1 alpha subunit	146184059	59654	1	5	5	17	0.00223	0.114	ELAAFSQFGSDLDAK	R	T	0.95	4.83	0.405	0	2	0	0
Band 1 Trypsin	ATP synthase F1 alpha subunit	146184059	59654	1	5	5	17	0.00223	0.114	STIANLVSILK	R	Q	0.95	2.93	0.224	0	3	0	0
Band 1 Trypsin	ATP synthase F1 alpha subunit	146184059	59654	1	5	5	17	0.00223	0.114	VFDALGNPIDGLGPLK	R	T	0.95	3.99	0.456	0	4	0	0
Band 1 Trypsin	ATP synthase F1 alpha subunit	146184059	59654	1	5	5	17	0.00223	0.114	VQAGEMVEFK	K	S	0.95	3.19	0.254	0	6	0	0
Band 2 Chymotrypsin	ATP synthase F1 alpha subunit	146184059	59654	1	4	4	6	0.0008	0.106	AEKIKGITQQNDITEY	L	G	0.95	3.26	0.29	0	1	0	0
Band 2 Chymotrypsin	ATP synthase F1 alpha subunit	146184059	59654	1	4	4	6	0.0008	0.106	DALGNPIDGLGPL	F	K	0.95	3.35	0.177	0	2	0	0
Band 2 Chymotrypsin	ATP synthase F1 alpha subunit	146184059	59654	1	4	4	6	0.0008	0.106	GTVISIGDGIARVF	Y	G	0.95	3.27	0.2	0	1	0	0
Band 2 Chymotrypsin	ATP synthase F1 alpha subunit	146184059	59654	1	4	4	6	0.0008	0.106	SQFGSDLDAKTQQQL	F	N	0.95	4.01	0.444	0	2	0	0
Band 2 Trypsin	ATP synthase F1 alpha subunit	146184059	59654	1	6	6	9	0.00117	0.161	ELAAFSQFGSDLDAK	R	T	0.95	5.4	0.458	0	2	0	0
Band 2 Trypsin	ATP synthase F1 alpha subunit	146184059	59654	1	6	6	9	0.00117	0.161	GFLDALVTSEVLK	K	F	0.95	3.57	0.238	0	1	0	0
Band 2 Trypsin	ATP synthase F1 alpha subunit	146184059	59654	1	6	6	9	0.00117	0.161	GITQQNDITEYGTVISIGDGIAR	K	V	0.95	3.65	0.41	0	1	0	0
Band 2 Trypsin	ATP synthase F1 alpha subunit	146184059	59654	1	6	6	9	0.00117	0.161	STIANLVSILK	R	Q	0.95	3.72	0.125	0	2	0	0
Band 2 Trypsin	ATP synthase F1 alpha subunit	146184059	59654	1	6	6	9	0.00117	0.161	VFDALGNPIDGLGPLK	R	T	0.95	4.64	0.437	0	2	0	0
Band 2 Trypsin	ATP synthase F1 alpha subunit	146184059	59654	1	6	6	9	0.00117	0.161	VQAGEMVEFK	K	S	0.95	3.04	0.192	0	1	0	0
Band 1 Chymotrypsin	ATP synthase F1 beta subunit	146185860	53414.8	1	4	4	8	0.00109	0.123	MKGDLEESLAAGRADAL	Y	K	0.95	4.49	0.235	0	2	0	0
Band 1 Chymotrypsin	ATP synthase F1 beta subunit	146185860	53414.8	1	4	4	8	0.00109	0.123	NALEVQGTQHRL	L	V	0.95	3.42	0.167	0	3	0	0
Band 1 Chymotrypsin	ATP synthase F1 beta subunit	146185860	53414.8	1	4	4	8	0.00109	0.123	VNLKQNIASF	F	K	0.95	2.69	0.17	0	2	0	0
Band 1 Chymotrypsin	ATP synthase F1 beta subunit	146185860	53414.8	1	4	4	8	0.00109	0.123	VRGQPVVDTGLPISVPVGPGTL	L	G	0.95	4.36	0.467	0	1	0	0
Band 1 Trypsin	ATP synthase F1 beta subunit	146185860	53414.8	1	11	13	29	0.0038	0.356	DAPSFTDQATSAEILVTGIK	R	V	0.95	5.69	0.444	0	2	0	0
Band 1 Trypsin	ATP synthase F1 beta subunit	146185860	53414.8	1	11	13	29	0.0038	0.356	EGNDLYHEMMDSK	R	V	0.95	3.11	0.322	0	3	0	0
Band 1 Trypsin	ATP synthase F1 beta subunit	146185860	53414.8	1	11	13	29	0.0038	0.356	FLSQPFFMSEVFSGIPGR	K	F	0.95	4.47	0.396	0	1	0	0
Band 1 Trypsin	ATP synthase F1 beta subunit	146185860	53414.8	1	11	13	29	0.0038	0.356	GDLEESLAAGR	K	A	0.95	2.05	0.258	2	0	0	0
Band 1 Trypsin	ATP synthase F1 beta subunit	146185860	53414.8	1	11	13	29	0.0038	0.356	GLTELGIYPAVDPLDSTSR	R	M	0.95	4.92	0.0002	0	2	0	0
Band 1 Trypsin	ATP synthase F1 beta subunit	146185860	53414.8	1	11	13	29	0.0038	0.356	GQPVVDTGLPISVPVGPGTLGR	R	I	0.95	5.33	0.592	0	2	0	0
Band 1 Trypsin	ATP synthase F1 beta subunit	146185860	53414.8	1	11	13	29	0.0038	0.356	IMNVIGEPIDQR	R	G	0.95	3.9	0.16	0	4	0	0
Band 1 Trypsin	ATP synthase F1 beta subunit	146185860	53414.8	1	11	13	29	0.0038	0.356	IPSAVGYQPTLATDLGALQER	R	I	0.95	6.38	0.549	0	3	1	0
Band 1 Trypsin	ATP synthase F1 beta subunit	146185860	53414.8	1	11	13	29	0.0038	0.356	LVLEVAQHLGDSR	R	V	0.95	3.49	0.374	0	2	2	0
Band 1 Trypsin	ATP synthase F1 beta subunit	146185860	53414.8	1	11	13	29	0.0038	0.356	MLDPITIGEEHYTVAR	R	G	0.95	4.13	0.477	0	4	0	0
Band 1 Trypsin	ATP synthase F1 beta subunit	146185860	53414.8	1	11	13	29	0.0038	0.356	TIAMDSTEGLVR	R	G	0.95	2.94	0.142	0	1	0	0
Band 2 Chymotrypsin	ATP synthase F1 beta subunit	146185860	53414.8	1	3	3	5	0.000667	0.0986	MKGDLEESLAAGRADAL	Y	K	0.95	3.93	0.23	0	1	0	0
Band 2 Chymotrypsin	ATP synthase F1 beta subunit	146185860	53414.8	1	3	3	5	0.000667	0.0986	VNLKQNIASF	F	K	0.95	2.69	0.191	0	2	0	0
Band 2 Chymotrypsin	ATP synthase F1 beta subunit	146185860	53414.8	1	3	3	5	0.000667	0.0986	VRGQPVVDTGLPISVPVGPGTL	L	G	0.95	4.18	0.429	0	2	0	0
Band 2 Trypsin	ATP synthase F1 beta subunit	146185860	59696.2	0.99	3	3	4	0.000518	0.045	IMNVLGEPIDER	R	G	0.95	3.9	0.223	0	2	0	0
Band 2 Trypsin	ATP synthase F1 beta subunit	146185860	59696.2	0.99	3	3	4	0.000518	0.045	VGLTGLTVAEYFR	R	D	0.95	3.88	0.167	0	2	0	0
Band 2 Trypsin	ATP synthase F1 beta subunit	146185860	53414.8	1	11	11	21	0.00272	0.364	ALLEGAGDEYPESCFYMK	K	G	0.95	5.62	0.5	0	2	0	0
Band 2 Trypsin	ATP synthase F1 beta subunit	146185860	53414.8	1	11	11	21	0.00272	0.364	CALIFGQMNEPPGAR	R	A	0.95	4.16	0.176	0	1	0	0
Band 2 Trypsin	ATP synthase F1 beta subunit	146185860	53414.8	1	11	11	21	0.00272	0.364	DAPSFTDQATSAEILVTGIK	R	V	0.95	5.66	0.489	0	2	0	0
Band 2 Trypsin	ATP synthase F1 beta subunit	146185860	53414.8	1	11	11	21	0.00272	0.364	EGNDLYHEMMDSK	R	V	0.95	3.15	0.244	0	1	0	0
Band 2 Trypsin	ATP synthase F1 beta subunit	146185860	53414.8	1	11	11	21	0.00272	0.364	GLTELGIYPAVDPLDSTSR	R	M	0.95	4.52	0	0	1	0	0
Band 2 Trypsin	ATP synthase F1 beta subunit	146185860	53414.8	1	11	11	21	0.00272	0.364	GQPVVDTGLPISVPVGPGTLGR	R	I	0.95	5.37	0.539	0	2	0	0
Band 2 Trypsin	ATP synthase F1 beta subunit	146185860	53414.8	1	11	11	21	0.00272	0.364	IMNVIGEPIDQR	R	G	0.95	4.12	0.0654	0	3	0	0
Band 2 Trypsin	ATP synthase F1 beta subunit	146185860	53414.8	1	11	11	21	0.00272	0.364	IPSAVGYQPTLATDLGALQER	R	I	0.95	6.12	0.546	0	2	0	0
Band 2 Trypsin	ATP synthase F1 beta subunit	146185860	53414.8	1	11	11	21	0.00272	0.364	LVLEVAQHLGDSR	R	V	0.95	4.28	0.27	0	1	0	0
Band 2 Trypsin	ATP synthase F1 beta subunit	146185860	53414.8	1	11	11	21	0.00272	0.364	MLDPITIGEEHYTVAR	R	G	0.95	3	0.349	0	1	0	0
Band 2 Trypsin	ATP synthase F1 beta subunit	146185860	53414.8	1	11	11	21	0.00272	0.364	TIAMDSTEGLVR	R	G	0.95	4.08	0.183	0	5	0	0
Band 1 Trypsin	ATP synthase F1 delta subunit	146182760	24734.6	0.993	2	2	3	0.000393	0.142	TNFNPATNNLLETLIENK	K	R	0.95	5.78	0.387	0	1	0	0
Band 1 Trypsin	ATP synthase F1 delta subunit	146182760	24734.6	0.993	2	2	3	0.000393	0.142	YAGVLFSSASSNK	K	S	0.95	3.7	0.297	0	2	0	0
Band 1 Chymotrypsin	ATP synthase F1 gamma subunit	118355000	32856.3	0.99	2	2	4	0.000543	0.0903	AVGSVQKMLENESY	F	V	0.95	3.75	0.301	0	2	0	0
Band 1 Chymotrypsin	ATP synthase F1 gamma subunit	118355000	32856.3	0.99	2	2	4	0.000543	0.0903	GLLPVGEKGSSGL	F	S	0.95	2.8	0.406	0	2	0	0
Band 1 Trypsin	ATP synthase F1 gamma subunit	118355000	32856.3	1	3	3	7	0.000917	0.11	HEAVEPELEYSK	R	N	0.95	3.73	0.443	0	4	0	0
Band 1 Trypsin	ATP synthase F1 gamma subunit	118355000	32856.3	1	3	3	7	0.000917	0.11	MLENESYVQK	K	K	0.95	2.9	0.161	0	2	0	0
Band 1 Trypsin	ATP synthase F1 gamma subunit	118355000	32856.3	1	3	3	7	0.000917	0.11	STLLVPITSDK	K	G	0.95	2.19	0.288	1	0	0	0
Band 2 Chymotrypsin	ATP synthase F1 gamma subunit	118355000	32856.3	0.998	2	3	3	0.0004	0.087	GLLPVGEKGSSGL	F	S	0.95	2.11	0.275	0	1	0	0
Band 2 Chymotrypsin	ATP synthase F1 gamma subunit	118355000	32856.3	0.998	2	3	3	0.0004	0.087	VVKHQELLPRAQF	Y	L	0.95	3.61	0.156	0	1	1	0
Band 3 Trypsin	Catalase family protein	36309600	55486.3	0.99	2	2	2	0.000278	0.051	SNTVSNIVGHIK	K	N	0.95	3.21	0.212	0	1	0	0
Band 3 Trypsin	Catalase family protein	36309600	55486.3	0.99	2	2	2	0.000278	0.051	STNPDYATEDLFK	K	H	0.95	3.24	0.42	0	1	0	0
Band 1 Trypsin	Conserved Hypothetical protein TTHERM_00137990	146175330	55582.9	1	8	9	18	0.00236	0.195	DYNNLYSIVPSK	R	R	0.95	3.36	0.271	0	2	0	0
Band 1 Trypsin	Conserved Hypothetical protein TTHERM_00137990	146175330	55582.9	1	8	9	18	0.00236	0.195	FQDFYNGAR	K	L	0.95	2.84	0.232	0	2	0	0
Band 1 Trypsin	Conserved Hypothetical protein TTHERM_00137990	146175330	55582.9	1	8	9	18	0.00236	0.195	FVHYCDSADAFIK	K	E	0.95	3.14	0.333	0	2	0	0
Band 1 Trypsin	Conserved Hypothetical protein TTHERM_00137990	146175330	55582.9	1	8	9	18	0.00236	0.195	HTFTIVNANEK	K	F	0.95	3.14	0.357	0	2	0	0
Band 1 Trypsin	Conserved Hypothetical protein TTHERM_00137990	146175330	55582.9	1	8	9	18	0.00236	0.195	KFQDFYNGAR	K	L	0.95	3.25	0.117	0	1	0	0
Band 1 Trypsin	Conserved Hypothetical protein TTHERM_00137990	146175330	55582.9	1	8	9	18	0.00236	0.195	NLQGQTLNAHYDGFSK	R	V	0.95	4.21	0.427	0	2	1	0
Band 1 Trypsin	Conserved Hypothetical protein TTHERM_00137990	146175330	55582.9	1	8	9	18	0.00236	0.195	SFPELPGSPESQQSSGISK	K	Y	0.95	3.69	0.393	0	2	0	0
Band 1 Trypsin	Conserved Hypothetical protein TTHERM_00137990	146175330	55582.9	1	8	9	18	0.00236	0.195	SINQFTPSEMLAVK	K	E	0.95	3.49	0.248	0	4	0	0
Band 2 Trypsin	Conserved Hypothetical protein TTHERM_00137990	146175330	55582.9	1	6	6	10	0.00129	0.185	FVHYCDSADAFIK	K	E	0.95	3.33	0.425	0	2	0	0
Band 2 Trypsin	Conserved Hypothetical protein TTHERM_00137990	146175330	55582.9	1	6	6	10	0.00129	0.185	IGYNQLVLATGLK	R	H	0.95	4.61	0.314	0	2	0	0
Band 2 Trypsin	Conserved Hypothetical protein TTHERM_00137990	146175330	55582.9	1	6	6	10	0.00129	0.185	NIFGLGDAADLPTTK	K	T	0.95	4.32	0.354	0	1	0	0
Band 2 Trypsin	Conserved Hypothetical protein TTHERM_00137990	146175330	55582.9	1	6	6	10	0.00129	0.185	NLQGQTLNAHYDGFSK	R	V	0.95	4.41	0.426	0	1	0	0
Band 2 Trypsin	Conserved Hypothetical protein TTHERM_00137990	146175330	55582.9	1	6	6	10	0.00129	0.185	SFPELPGSPESQQSSGISK	K	Y	0.95	3.53	0.404	0	2	0	0
Band 2 Trypsin	Conserved Hypothetical protein TTHERM_00137990	146175330	55582.9	1	6	6	10	0.00129	0.185	SINQFTPSEMLAVK	K	E	0.95	2.99	0.289	0	2	0	0
Band 2 Trypsin	Conserved Hypothetical protein TTHERM_00145440	146163301	45297.5	0.99	2	2	2	0.000259	0.0747	HPSFDLQEMSDDVMR	R	F	0.95	2.59	0.205	0	1	0	0
Band 2 Trypsin	Conserved Hypothetical protein TTHERM_00145440	146163301	45297.5	0.99	2	2	2	0.000259	0.0747	ISMATLGGHGIGGK	K	I	0.95	3.5	0.325	0	1	0	0
Band 1 Trypsin	Cytochrome C1 family protein	118389517	24969.7	0.99	2	2	3	0.000393	0.14	GYEELVTEVGTHK	K	G	0.95	3.78	0.432	0	1	0	0
Band 1 Trypsin	Cytochrome C1 family protein	118389517	24969.7	0.99	2	2	3	0.000393	0.14	VICDHIYPPYFSQDQAK	R	N	0.95	3.79	0.467	0	2	0	0
Band 2 Trypsin	Cytochrome C1 family protein	118389517	24969.7	0.99	2	2	3	0.000388	0.14	GYEELVTEVGTHK	K	G	0.95	4.54	0.282	0	1	0	0
Band 2 Trypsin	Cytochrome C1 family protein	118389517	24969.7	0.99	2	2	3	0.000388	0.14	VICDHIYPPYFSQDQAK	R	N	0.95	4.56	0.389	0	2	0	0
Band 3 Trypsin	Cytochrome C1 family protein	118389517	24969.7	0.999	2	2	4	0.000555	0.14	GYEELVTEVGTHK	K	G	0.95	4.52	0.441	0	2	0	0
Band 3 Trypsin	Cytochrome C1 family protein	118389517	24969.7	0.999	2	2	4	0.000555	0.14	VICDHIYPPYFSQDQAK	R	N	0.95	4.1	0.47	0	2	0	0
Band 1 Trypsin	DnaJ domain containing protein	118397435	36801	0.997	2	2	3	0.000393	0.082	TNPGQDLLIGNIR	K	V	0.95	3.28	0.169	0	1	0	0
Band 1 Trypsin	DnaJ domain containing protein	118397435	36801	0.997	2	2	3	0.000393	0.082	YTEDSALEDELLR	R	R	0.95	3.55	0.416	0	2	0	0
Band 2 Trypsin	DnaJ domain containing protein	118397435	36801	1	3	3	5	0.000647	0.136	LATAEQIKDSYR	R	K	0.95	3.25	0.174	0	1	0	0
Band 2 Trypsin	DnaJ domain containing protein	118397435	36801	1	3	3	5	0.000647	0.136	TNPGQDLLIGNIR	K	V	0.95	3.9	0.307	0	2	0	0
Band 2 Trypsin	DnaJ domain containing protein	118397435	36801	1	3	3	5	0.000647	0.136	YHPDVNTTVTEAHEPSAR	K	K	0.95	3.51	0.344	0	0	2	0
Band 3 Trypsin	Dynamin central region family protein	118401140	73797	0.99	2	2	2	0.000278	0.0496	SEDSLGSIAEPANIAEER	R	D	0.95	3.57	0.275	0	1	0	0
Band 3 Trypsin	Dynamin central region family protein	118401140	73797	0.99	2	2	2	0.000278	0.0496	SNINTELSGGAVIK	R	M	0.95	4.13	0.293	0	1	0	0
Band 3 Trypsin	Eukaryotic porin family protein	118349153	47642.4	1	4	4	5	0.000694	0.116	FEFTTPISQR	K	F	0.95	2.9	0.227	0	1	0	0
Band 3 Trypsin	Eukaryotic porin family protein	118349153	47642.4	1	4	4	5	0.000694	0.116	ISEGTTNTVIAFR	K	Q	0.95	3.32	0.373	0	1	0	0
Band 3 Trypsin	Eukaryotic porin family protein	118349153	47642.4	1	4	4	5	0.000694	0.116	LDSSGSLDASYLR	R	F	0.95	4.5	0.407	0	1	0	0
Band 3 Trypsin	Eukaryotic porin family protein	118349153	47642.4	1	4	4	5	0.000694	0.116	LQDSETIATVSSK	R	G	0.95	3.48	0.382	0	2	0	0
Band 2 Chymotrypsin	Hypothetical protein TTHERM_00006120	146161872	15744.7	0.998	2	2	2	0.000267	0.2	SFANIGRPF	L	R	0.95	2.51	0.166	0	1	0	0
Band 2 Chymotrypsin	Hypothetical protein TTHERM_00006120	146161872	15744.7	0.998	2	2	2	0.000267	0.2	SNRKNLTPQESVQKVINY	L	A	0.95	3.94	0.168	0	0	1	0
Band 1 Trypsin	Hypothetical protein TTHERM_00046440	118362736	61855.1	0.99	2	2	2	0.000262	0.0451	AINPIGDMDINK	K	Y	0.95	2.84	0.224	0	1	0	0
Band 1 Trypsin	Hypothetical protein TTHERM_00046440	118362736	61855.1	0.99	2	2	2	0.000262	0.0451	LDPFSQLYYGYR	R	A	0.95	2.62	0.239	0	1	0	0
Band 1 Trypsin	Hypothetical protein TTHERM_00047230	146165274	41227.6	0.999	3	3	4	0.000524	0.132	GYNIDTSDYVINTANNLR	K	A	0.95	3.6	0.353	0	1	0	0
Band 1 Trypsin	Hypothetical protein TTHERM_00047230	146165274	41227.6	0.999	3	3	4	0.000524	0.132	NFDNQDNAEFLEDEGQLK	K	Y	0.95	6.68	0.485	0	1	0	0
Band 1 Trypsin	Hypothetical protein TTHERM_00047230	146165274	41227.6	0.999	3	3	4	0.000524	0.132	YNDEVAVIQK	K	T	0.95	3.17	0.24	0	2	0	0
Band 1 Trypsin	Hypothetical protein TTHERM_00068120	146161614	24559.2	0.998	2	2	4	0.000524	0.125	IVNPQLWPNPNK	K	L	0.95	3.12	0.304	0	2	0	0
Band 1 Trypsin	Hypothetical protein TTHERM_00068120	146161614	24559.2	0.998	2	2	4	0.000524	0.125	YLTEDPAGDDPLQK	R	T	0.95	3.76	0.455	0	2	0	0
Band 2 Trypsin	Hypothetical protein TTHERM_00068120	146161614	24559.2	0.99	2	2	3	0.000388	0.125	IVNPQLWPNPNK	K	L	0.95	3.34	0.274	0	1	0	0
Band 2 Trypsin	Hypothetical protein TTHERM_00068120	146161614	24559.2	0.99	2	2	3	0.000388	0.125	YLTEDPAGDDPLQK	R	T	0.95	4.36	0.366	0	2	0	0
Band 1 Chymotrypsin	Hypothetical protein TTHERM_00127260	118366175	66873.5	0.998	2	2	2	0.000271	0.0536	ARSLDSAIDGLSKGY	L	M	0.95	3.75	0.393	0	1	0	0
Band 1 Chymotrypsin	Hypothetical protein TTHERM_00127260	118366175	66873.5	0.998	2	2	2	0.000271	0.0536	GEIRADSINNFLANEY	Y	L	0.95	2.32	0.318	0	1	0	0
Band 1 Trypsin	Hypothetical protein TTHERM_00127260	118366175	66873.5	1	5	6	11	0.00144	0.135	ADSINNFLANEYLR	R	L	0.95	3.94	0.37	0	2	1	0
Band 1 Trypsin	Hypothetical protein TTHERM_00127260	118366175	66873.5	1	5	6	11	0.00144	0.135	ITTLSAQEQANLIGLTAEQLK	K	S	0.95	5.24	0.375	0	2	0	0
Band 1 Trypsin	Hypothetical protein TTHERM_00127260	118366175	66873.5	1	5	6	11	0.00144	0.135	LIDDATSAIDNALKGDK	K	K	0.95	4.04	0.369	0	1	0	0
Band 1 Trypsin	Hypothetical protein TTHERM_00127260	118366175	66873.5	1	5	6	11	0.00144	0.135	NSMFMPLLQR	K	F	0.95	2.81	0.275	0	3	0	0
Band 1 Trypsin	Hypothetical protein TTHERM_00127260	118366175	66873.5	1	5	6	11	0.00144	0.135	QAQAYETMNQAALLQK	K	L	0.95	5.3	0.355	0	2	0	0
Band 2 Trypsin	Hypothetical protein TTHERM_00127260	118366175	66873.5	0.998	2	2	2	0.000259	0.0467	ADSINNFLANEYLR	R	L	0.95	4.39	0.335	0	1	0	0
Band 2 Trypsin	Hypothetical protein TTHERM_00127260	118366175	66873.5	0.998	2	2	2	0.000259	0.0467	ADYSASVAAFQQR	R	M	0.95	3.83	0.297	0	1	0	0
Band 1 Trypsin	Hypothetical protein TTHERM_00136220	118373018	36173.5	1	5	5	12	0.00157	0.204	DMIYQNPEITK	R	Y	0.95	3.67	0.267	0	3	0	0
Band 1 Trypsin	Hypothetical protein TTHERM_00136220	118373018	36173.5	1	5	5	12	0.00157	0.204	EVVLVDEKESLK	K	K	0.95	3.49	0.133	0	2	0	0
Band 1 Trypsin	Hypothetical protein TTHERM_00136220	118373018	36173.5	1	5	5	12	0.00157	0.204	FGDVESGATMTLK	K	F	0.95	3.39	0.372	0	3	0	0
Band 1 Trypsin	Hypothetical protein TTHERM_00136220	118373018	36173.5	1	5	5	12	0.00157	0.204	TLDPDFKETYLR	K	D	0.95	2.63	0.322	0	2	0	0
Band 1 Trypsin	Hypothetical protein TTHERM_00136220	118373018	36173.5	1	5	5	12	0.00157	0.204	YQVGEPFYFYDLR	R	A	0.95	3.73	0.487	0	2	0	0
Band 2 Trypsin	Hypothetical protein TTHERM_00136220	118373018	36173.5	1	3	3	5	0.000647	0.12	DMIYQNPEITK	R	Y	0.95	3.56	0.222	0	3	0	0
Band 2 Trypsin	Hypothetical protein TTHERM_00136220	118373018	36173.5	1	3	3	5	0.000647	0.12	EVVLVDEKESLK	K	K	0.95	2.96	0.164	0	1	0	0
Band 2 Trypsin	Hypothetical protein TTHERM_00136220	118373018	36173.5	1	3	3	5	0.000647	0.12	YQVGEPFYFYDLR	R	A	0.95	3.84	0.327	0	1	0	0
Band 1 Trypsin	Hypothetical protein TTHERM_00136440	118373062	78420.8	1	4	4	6	0.000786	0.103	ITAEAEYDHESLALQK	R	M	0.95	5.13	0.358	0	1	0	0
Band 1 Trypsin	Hypothetical protein TTHERM_00136440	118373062	78420.8	1	4	4	6	0.000786	0.103	KYFEENPNVEATIIDR	K	E	0.95	3.47	0.148	0	0	1	0
Band 1 Trypsin	Hypothetical protein TTHERM_00136440	118373062	78420.8	1	4	4	6	0.000786	0.103	SLAQTGLNIQQPYTSDDR	K	L	0.95	5.1	0.507	0	2	0	0
Band 1 Trypsin	Hypothetical protein TTHERM_00136440	118373062	78420.8	1	4	4	6	0.000786	0.103	TQIGDNVFIGPNSYIQSSK	K	I	0.95	5.74	0.536	0	2	0	0
Band 2 Trypsin	Hypothetical protein TTHERM_00136440	118373062	78420.8	1	5	5	8	0.00104	0.126	DLGFPMEGEEEEYIEQR	R	L	0.95	4.23	0.425	0	1	0	0
Band 2 Trypsin	Hypothetical protein TTHERM_00136440	118373062	78420.8	1	5	5	8	0.00104	0.126	ITAEAEYDHESLALQK	R	M	0.95	5.31	0.382	0	2	0	0
Band 2 Trypsin	Hypothetical protein TTHERM_00136440	118373062	78420.8	1	5	5	8	0.00104	0.126	SLAQTGLNIQQPYTSDDR	K	L	0.95	5.32	0.513	0	2	0	0
Band 2 Trypsin	Hypothetical protein TTHERM_00136440	118373062	78420.8	1	5	5	8	0.00104	0.126	TQIGDNVFIGPNSYIQSSK	K	I	0.95	5.66	0.554	0	1	0	0
Band 2 Trypsin	Hypothetical protein TTHERM_00136440	118373062	78420.8	1	5	5	8	0.00104	0.126	YFEENPNVEATIIDR	K	E	0.95	4.57	0.473	0	2	0	0
Band 1 Trypsin	Hypothetical protein TTHERM_00149260	146180831	33114	0.99	2	2	2	0.000262	0.0809	AAPFMQSMNDVR	K	H	0.95	3.24	0.157	0	1	0	0
Band 1 Trypsin	Hypothetical protein TTHERM_00149260	146180831	33114	0.99	2	2	2	0.000262	0.0809	YAYMYNSSNK	R	N	0.95	2.83	0.298	0	1	0	0
Band 3 Trypsin	Hypothetical protein TTHERM_00161200	146162663	10269.3	0.99	2	2	2	0.000278	0.236	DALMECGVGAFKK	K	A	0.95	3.07	0.249	0	1	0	0
Band 3 Trypsin	Hypothetical protein TTHERM_00161200	146162663	10269.3	0.99	2	2	2	0.000278	0.236	SYMFSLAK	R	K	0.95	1.97	0.183	0	1	0	0
Band 3 Trypsin	Hypothetical protein TTHERM_00190810	118366885	112533	0.99	2	2	2	0.000278	0.0213	NMFFYNNQAPK	R	A	0.95	2.82	0.278	0	1	0	0
Band 3 Trypsin	Hypothetical protein TTHERM_00190810	118366885	112533	0.99	2	2	2	0.000278	0.0213	VDLDQNGQLR	K	A	0.95	3.4	0.11	0	1	0	0
Band 1 Trypsin	Hypothetical protein TTHERM_00193750	146169365	22116.2	0.999	3	3	3	0.000393	0.186	IADQILDLSSPHVR	K	G	0.95	3.61	0.322	0	0	1	0
Band 1 Trypsin	Hypothetical protein TTHERM_00193750	146169365	22116.2	0.999	3	3	3	0.000393	0.186	IGELFLNEYR	R	K	0.95	2.83	0.114	0	1	0	0
Band 1 Trypsin	Hypothetical protein TTHERM_00193750	146169365	22116.2	0.999	3	3	3	0.000393	0.186	QTDNSLIIDDR	R	R	0.95	2.54	0.189	0	1	0	0
Band 2 Chymotrypsin	Hypothetical protein TTHERM_00193750	146169365	22116.2	0.999	3	3	3	0.0004	0.176	NTRSLNDFQQKIY	L	L	0.95	2.45	0.192	0	1	0	0
Band 2 Chymotrypsin	Hypothetical protein TTHERM_00193750	146169365	22116.2	0.999	3	3	3	0.0004	0.176	TDASKIVNY	W	V	0.95	2.68	0.143	0	1	0	0
Band 2 Chymotrypsin	Hypothetical protein TTHERM_00193750	146169365	22116.2	0.999	3	3	3	0.0004	0.176	TDASKIVNYVEEKQTKINKY	W	G	0.95	3.9	0.132	0	0	1	0
Band 2 Trypsin	Hypothetical protein TTHERM_00194499	146169553	22835.4	0.99	2	2	5	0.000647	0.139	LIVASNSPFIDDMSIRD	K	-	0.95	5.3	0.486	0	2	0	0
Band 2 Trypsin	Hypothetical protein TTHERM_00194499	146169553	22835.4	0.99	2	2	5	0.000647	0.139	YYEDFDVDHK	R	N	0.95	3.29	0.238	0	3	0	0
Band 1 Trypsin	Hypothetical protein TTHERM_00268000	118365429	39540.6	0.999	3	3	5	0.000655	0.118	LNYVSDKELLK	K	R	0.95	3.4	0.223	0	1	0	0
Band 1 Trypsin	Hypothetical protein TTHERM_00268000	118365429	39540.6	0.999	3	3	5	0.000655	0.118	LQEIVPETSEAIATIK	K	A	0.95	3.53	0.457	0	2	0	0
Band 1 Trypsin	Hypothetical protein TTHERM_00268000	118365429	39540.6	0.999	3	3	5	0.000655	0.118	SPNSTLHPTAFYYK	R	R	0.95	4.51	0.357	0	2	0	0
Band 2 Trypsin	Hypothetical protein TTHERM_00268000	118365429	39540.6	1	5	5	11	0.00142	0.225	LANEMDVFQLGLAAAALTR	R	Q	0.95	6.59	0.44	0	2	0	0
Band 2 Trypsin	Hypothetical protein TTHERM_00268000	118365429	39540.6	1	5	5	11	0.00142	0.225	LQEIVPETSEAIATIK	K	A	0.95	4.43	0.448	0	2	0	0
Band 2 Trypsin	Hypothetical protein TTHERM_00268000	118365429	39540.6	1	5	5	11	0.00142	0.225	NADLDHEVLMQTLSK	R	L	0.95	4.62	0.477	0	4	0	0
Band 2 Trypsin	Hypothetical protein TTHERM_00268000	118365429	39540.6	1	5	5	11	0.00142	0.225	QANNYAQLLDQVDK	R	E	0.95	4.23	0.344	0	1	0	0
Band 2 Trypsin	Hypothetical protein TTHERM_00268000	118365429	39540.6	1	5	5	11	0.00142	0.225	SPNSTLHPTAFYYK	R	R	0.95	4.26	0.376	0	2	0	0
Band 1 Trypsin	Hypothetical protein TTHERM_00283850	146172036	23579.7	0.99	2	2	3	0.000393	0.131	TDFENPDEHFLLNDAMK	K	Y	0.95	4.01	0.507	0	1	0	0
Band 1 Trypsin	Hypothetical protein TTHERM_00283850	146172036	23579.7	0.99	2	2	3	0.000393	0.131	YNELVFYGR	K	L	0.95	3.28	0.313	0	2	0	0
Band 1 Trypsin	Hypothetical protein TTHERM_00316290	146180703	35807	0.999	4	4	5	0.000655	0.1	DSEIILQDFIR	K	R	0.95	3.9	0.227	0	2	0	0
Band 1 Trypsin	Hypothetical protein TTHERM_00316290	146180703	35807	0.999	4	4	5	0.000655	0.1	FHPQGQTF	K	-	0.95	2.09	0.277	0	1	0	0
Band 1 Trypsin	Hypothetical protein TTHERM_00316290	146180703	35807	0.999	4	4	5	0.000655	0.1	VNLFDEYIQAR	K	A	0.95	3.51	0.333	0	2	0	0
Band 1 Trypsin	Hypothetical protein TTHERM_00382330	146165634	39121.2	1	6	6	9	0.00118	0.192	EYMSDMTPIGR	R	W	0.95	3.18	0.396	0	2	0	0
Band 1 Trypsin	Hypothetical protein TTHERM_00382330	146165634	39121.2	1	6	6	9	0.00118	0.192	FYALEDLANK	R	R	0.95	2.73	0.167	0	1	0	0
Band 1 Trypsin	Hypothetical protein TTHERM_00382330	146165634	39121.2	1	6	6	9	0.00118	0.192	FYALEDLANKR	R	D	0.95	3.35	0.263	0	1	0	0
Band 1 Trypsin	Hypothetical protein TTHERM_00382330	146165634	39121.2	1	6	6	9	0.00118	0.192	ILWEQLVNVK	K	A	0.95	3.62	0.203	0	1	0	0
Band 1 Trypsin	Hypothetical protein TTHERM_00382330	146165634	39121.2	1	6	6	9	0.00118	0.192	ITPLDMFQYYGLFR	K	N	0.95	3.57	0.477	0	2	0	0
Band 1 Trypsin	Hypothetical protein TTHERM_00382330	146165634	39121.2	1	6	6	9	0.00118	0.192	VAQHNAFNTGFSGVILR	K	A	0.95	5.86	0.462	0	2	0	0
Band 2 Chymotrypsin	Hypothetical protein TTHERM_00382330	146165634	39121.2	0.999	2	2	2	0.000267	0.0823	FKVAQHNAF	W	N	0.95	2.66	0.216	0	1	0	0
Band 2 Chymotrypsin	Hypothetical protein TTHERM_00382330	146165634	39121.2	0.999	2	2	2	0.000267	0.0823	NLQTADGRAQFEKEVNTF	F	I	0.95	4.87	0.405	0	1	0	0
Band 2 Trypsin	Hypothetical protein TTHERM_00382330	146165634	39121.2	1	9	9	19	0.00246	0.29	CYFFETVAR	R	Q	0.95	2.83	0.177	0	1	0	0
Band 2 Trypsin	Hypothetical protein TTHERM_00382330	146165634	39121.2	1	9	9	19	0.00246	0.29	DTSKYDPALLESVK	R	N	0.95	3.81	0.393	0	1	0	0
Band 2 Trypsin	Hypothetical protein TTHERM_00382330	146165634	39121.2	1	9	9	19	0.00246	0.29	EYMSDMTPIGR	R	W	0.95	2.85	0.382	0	4	0	0
Band 2 Trypsin	Hypothetical protein TTHERM_00382330	146165634	39121.2	1	9	9	19	0.00246	0.29	FNLQTADGR	K	A	0.95	3.11	0.182	0	3	0	0
Band 2 Trypsin	Hypothetical protein TTHERM_00382330	146165634	39121.2	1	9	9	19	0.00246	0.29	FYALEDLANK	R	R	0.95	2.82	0.226	0	2	0	0
Band 2 Trypsin	Hypothetical protein TTHERM_00382330	146165634	39121.2	1	9	9	19	0.00246	0.29	ITPLDMFQYYGLFR	K	N	0.95	4.21	0.447	0	2	0	0
Band 2 Trypsin	Hypothetical protein TTHERM_00382330	146165634	39121.2	1	9	9	19	0.00246	0.29	VAQHNAFNTGFSGVILR	K	A	0.95	4.9	0.445	0	1	0	0
Band 2 Trypsin	Hypothetical protein TTHERM_00382330	146165634	39121.2	1	9	9	19	0.00246	0.29	YDPALLESVK	K	N	0.95	2.49	0.122	0	2	0	0
Band 2 Trypsin	Hypothetical protein TTHERM_00382330	146165634	39121.2	1	9	9	19	0.00246	0.29	YPFAVTKPGQK	R	F	0.95	3.02	0.121	0	3	0	0
Band 3 Chymotrypsin	Hypothetical protein TTHERM_00382330	146165634	39121.2	1	4	5	8	0.00111	0.131	FKVAQHNAF	W	N	0.95	2.81	0.138	0	1	0	0
Band 3 Chymotrypsin	Hypothetical protein TTHERM_00382330	146165634	39121.2	1	4	5	8	0.00111	0.131	NLQTADGRAQF	F	E	0.95	3.81	0.247	0	2	0	0
Band 3 Chymotrypsin	Hypothetical protein TTHERM_00382330	146165634	39121.2	1	4	5	8	0.00111	0.131	NLQTADGRAQFEKEVNTF	F	I	0.95	4.81	0.516	0	2	2	0
Band 3 Chymotrypsin	Hypothetical protein TTHERM_00382330	146165634	39121.2	1	4	5	8	0.00111	0.131	SEKEKQEANGNPFGKF	Y	N	0.95	3.5	0.182	0	0	1	0
Band 3 Trypsin	Hypothetical protein TTHERM_00382330	146165634	39121.2	1	10	10	18	0.0025	0.323	CYFFETVAR	R	Q	0.95	2.59	0.168	0	2	0	0
Band 3 Trypsin	Hypothetical protein TTHERM_00382330	146165634	39121.2	1	10	10	18	0.0025	0.323	EYMSDMTPIGR	R	W	0.95	3.42	0.391	0	4	0	0
Band 3 Trypsin	Hypothetical protein TTHERM_00382330	146165634	39121.2	1	10	10	18	0.0025	0.323	FNLQTADGR	K	A	0.95	3.19	0.119	0	1	0	0
Band 3 Trypsin	Hypothetical protein TTHERM_00382330	146165634	39121.2	1	10	10	18	0.0025	0.323	FYALEDLANK	R	R	0.95	3.2	0.218	0	2	0	0
Band 3 Trypsin	Hypothetical protein TTHERM_00382330	146165634	39121.2	1	10	10	18	0.0025	0.323	GLTLEDSLLFMDR	R	E	0.95	3.79	0.296	0	1	0	0
Band 3 Trypsin	Hypothetical protein TTHERM_00382330	146165634	39121.2	1	10	10	18	0.0025	0.323	ITPLDMFQYYGLFR	K	N	0.95	4.33	0.429	0	3	0	0
Band 3 Trypsin	Hypothetical protein TTHERM_00382330	146165634	39121.2	1	10	10	18	0.0025	0.323	QNLHPYTVLFMK	R	K	0.95	2.46	0.212	0	1	0	0
Band 3 Trypsin	Hypothetical protein TTHERM_00382330	146165634	39121.2	1	10	10	18	0.0025	0.323	RCYFFETVAR	R	Q	0.95	3.32	0.144	0	1	0	0
Band 3 Trypsin	Hypothetical protein TTHERM_00382330	146165634	39121.2	1	10	10	18	0.0025	0.323	VAQHNAFNTGFSGVILR	K	A	0.95	5.67	0.435	0	2	0	0
Band 3 Trypsin	Hypothetical protein TTHERM_00382330	146165634	39121.2	1	10	10	18	0.0025	0.323	YDPALLESVK	K	N	0.95	3.31	0.205	0	1	0	0
Band 1 Trypsin	Hypothetical protein TTHERM_00399360	146164764	33138.1	0.999	3	3	7	0.000917	0.128	DQVNNAEAVAAAAK	K	E	0.95	5.18	0.376	0	5	0	0
Band 1 Trypsin	Hypothetical protein TTHERM_00399360	146164764	33138.1	0.999	3	3	7	0.000917	0.128	FNEIIFNPAIR	R	W	0.95	3.85	0.191	0	1	0	0
Band 1 Trypsin	Hypothetical protein TTHERM_00399360	146164764	33138.1	0.999	3	3	7	0.000917	0.128	YPAPGSEPINR	R	E	0.948	2.55	0.2	0	1	0	0
Band 2 Trypsin	Hypothetical protein TTHERM_00399360	146164764	33138.1	1	4	4	6	0.000777	0.163	DQVNNAEAVAAAAK	K	E	0.95	4.38	0.414	0	2	0	0
Band 2 Trypsin	Hypothetical protein TTHERM_00399360	146164764	33138.1	1	4	4	6	0.000777	0.163	ESLGYMPTFK	R	G	0.95	2.63	0.208	0	1	0	0
Band 2 Trypsin	Hypothetical protein TTHERM_00399360	146164764	33138.1	1	4	4	6	0.000777	0.163	FNEIIFNPAIR	R	W	0.95	2.96	0.196	0	1	0	0
Band 2 Trypsin	Hypothetical protein TTHERM_00399360	146164764	33138.1	1	4	4	6	0.000777	0.163	YPAPGSEPINR	R	E	0.95	3.15	0.209	0	2	0	0
Band 1 Trypsin	Hypothetical protein TTHERM_00402070	118361704	24929.6	0.99	2	2	3	0.000393	0.13	AGPCVDTYIPLKK	K	C	0.95	2.87	0.172	0	1	0	0
Band 1 Trypsin	Hypothetical protein TTHERM_00402070	118361704	24929.6	0.99	2	2	3	0.000393	0.13	ANADGISNTYGGSFR	K	K	0.95	5.04	0.489	0	2	0	0
Band 2 Trypsin	Hypothetical protein TTHERM_00402070	118361704	24929.6	1	3	3	5	0.000647	0.186	AGPCVDTYIPLKK	K	C	0.95	3.47	0.169	0	1	0	0
Band 2 Trypsin	Hypothetical protein TTHERM_00402070	118361704	24929.6	1	3	3	5	0.000647	0.186	ANADGISNTYGGSFR	K	K	0.95	5	0.495	0	2	0	0
Band 2 Trypsin	Hypothetical protein TTHERM_00402070	118361704	24929.6	1	3	3	5	0.000647	0.186	CFQENPTSFAAK	K	M	0.95	3.29	0.248	0	2	0	0
Band 1 Trypsin	Hypothetical protein TTHERM_00486310	229594811	29004.3	0.994	2	2	5	0.000655	0.116	PSYGEFTMGIR	R	C	0.95	3.93	0.313	0	3	0	0
Band 1 Trypsin	Hypothetical protein TTHERM_00486310	229594811	29004.3	0.994	2	2	5	0.000655	0.116	SLFLVPYDSQCLTDQIK	R	H	0.95	3.34	0.431	0	2	0	0
Band 2 Trypsin	Hypothetical protein TTHERM_00486310	229594811	29004.3	0.99	2	2	3	0.000388	0.0826	DGQNFSIER	R	M	0.95	2.68	0.161	0	2	0	0
Band 2 Trypsin	Hypothetical protein TTHERM_00486310	229594811	29004.3	0.99	2	2	3	0.000388	0.0826	PSYGEFTMGIR	R	C	0.95	2.95	0.361	0	1	0	0
Band 1 Trypsin	Hypothetical protein TTHERM_00529760	146185889	24341.5	0.99	2	2	3	0.000393	0.124	AGDMALPLNSLNQR	R	T	0.95	3.88	0.336	0	2	0	0
Band 1 Trypsin	Hypothetical protein TTHERM_00529760	146185889	24341.5	0.99	2	2	3	0.000393	0.124	ILEPVSYVINEK	K	M	0.95	3.87	0.303	0	1	0	0
Band 2 Trypsin	Hypothetical protein TTHERM_00529760	146185889	24341.5	0.999	3	3	5	0.000647	0.167	AGDMALPLNSLNQR	R	T	0.95	3.12	0.245	0	1	0	0
Band 2 Trypsin	Hypothetical protein TTHERM_00529760	146185889	24341.5	0.999	3	3	5	0.000647	0.167	ILEPVSYVINEK	K	M	0.95	3.08	0.332	0	2	0	0
Band 2 Trypsin	Hypothetical protein TTHERM_00529760	146185889	24341.5	0.999	3	3	5	0.000647	0.167	VWENIIEER	K	S	0.95	3.11	0.141	0	2	0	0
Band 1 Trypsin	Hypothetical protein TTHERM_00541460	146161176	25351.1	0.99	2	2	3	0.000393	0.116	LEQDISCYEPLSR	K	H	0.95	3.86	0.399	0	2	0	0
Band 1 Trypsin	Hypothetical protein TTHERM_00541460	146161176	25351.1	0.99	2	2	3	0.000393	0.116	LNLEQTEQNLSIGK	K	T	0.95	3.85	0.4	0	1	0	0
Band 2 Trypsin	Hypothetical protein TTHERM_00541460	146161176	25351.1	0.99	2	2	4	0.000518	0.103	LEQDISCYEPLSR	K	H	0.95	3.78	0.389	0	2	0	0
Band 2 Trypsin	Hypothetical protein TTHERM_00541460	146161176	25351.1	0.99	2	2	4	0.000518	0.103	SSLIQQEAYDR	K	L	0.95	2.57	0.168	0	2	0	0
Band 1 Trypsin	Hypothetical protein TTHERM_00557760	118378329	45879.4	0.999	3	3	3	0.000393	0.098	HFNYDDDNMYDMAIK	R	N	0.95	5.09	0.4	0	1	0	0
Band 1 Trypsin	Hypothetical protein TTHERM_00557760	118378329	45879.4	0.999	3	3	3	0.000393	0.098	LCAGSGQSYIMR	K	H	0.95	2.83	0.191	0	1	0	0
Band 1 Trypsin	Hypothetical protein TTHERM_00557760	118378329	45879.4	0.999	3	3	3	0.000393	0.098	LIHFSAAGADTK	R	S	0.95	3.07	0.185	0	0	1	0
Band 2 Trypsin	Hypothetical protein TTHERM_00557760	118378329	45879.4	1	4	4	7	0.000906	0.138	LCAGSGQSYIMR	K	H	0.95	3.41	0.328	0	3	0	0
Band 2 Trypsin	Hypothetical protein TTHERM_00557760	118378329	45879.4	1	4	4	7	0.000906	0.138	LIHFSAAGADTK	R	S	0.95	3.1	0.112	0	0	1	0
Band 2 Trypsin	Hypothetical protein TTHERM_00557760	118378329	45879.4	1	4	4	7	0.000906	0.138	LQESAGQIYELGGPHVYSR	K	L	0.95	5.21	0.539	0	2	0	0
Band 2 Trypsin	Hypothetical protein TTHERM_00557760	118378329	45879.4	1	4	4	7	0.000906	0.138	NSNVVINLVGSR	K	L	0.95	4.36	0.353	0	1	0	0
Band 1 Trypsin	Hypothetical protein TTHERM_00561490	118353876	70843.4	0.99	2	2	2	0.000262	0.0355	ILNIMQQESR	R	H	0.95	3.34	0.12	0	1	0	0
Band 1 Trypsin	Hypothetical protein TTHERM_00561490	118353876	70843.4	0.99	2	2	2	0.000262	0.0355	NMQIEDQLEEK	R	M	0.946	3.41	0.107	0	1	0	0
Band 1 Trypsin	Hypothetical protein TTHERM_00571650	118389158	36309.3	1	4	4	5	0.000655	0.23	ASHVVYVTHDYYYNVPSK	K	L	0.95	4.87	0.403	0	1	0	0
Band 1 Trypsin	Hypothetical protein TTHERM_00571650	118389158	36309.3	1	4	4	5	0.000655	0.23	FINQYQEPK	R	Q	0.95	2.76	0.12	0	1	0	0
Band 1 Trypsin	Hypothetical protein TTHERM_00571650	118389158	36309.3	1	4	4	5	0.000655	0.23	LVNVTPVENDHYGESQAVLAATQSENEAR	R	V	0.95	6.04	0.518	0	0	2	0
Band 1 Trypsin	Hypothetical protein TTHERM_00571650	118389158	36309.3	1	4	4	5	0.000655	0.23	TDLTFGQDSTVVSELLTR	K	L	0.95	4.83	0.501	0	1	0	0
Band 1 Chymotrypsin	Hypothetical protein TTHERM_00601860	229595761c	23969.8	0.99	2	2	3	0.000407	0.111	LKAVADAQNTF	F	R	0.95	3.01	0.279	0	2	0	0
Band 1 Chymotrypsin	Hypothetical protein TTHERM_00601860	229595761c	23969.8	0.99	2	2	3	0.000407	0.111	LNESVKKIEQDA	F	-	0.95	3.35	0.174	0	1	0	0
Band 1 Trypsin	Hypothetical protein TTHERM_00649060	118399953	39028.9	1	4	4	7	0.000917	0.152	IPTVQNNIPEATR	R	W	0.95	3.7	0.357	0	1	0	0
Band 1 Trypsin	Hypothetical protein TTHERM_00649060	118399953	39028.9	1	4	4	7	0.000917	0.152	KTQEYFLEPSEK	R	F	0.95	4.16	0.241	0	2	0	0
Band 1 Trypsin	Hypothetical protein TTHERM_00649060	118399953	39028.9	1	4	4	7	0.000917	0.152	SLSFNQVVDR	R	Y	0.95	3.39	0.145	0	2	0	0
Band 1 Trypsin	Hypothetical protein TTHERM_00649060	118399953	39028.9	1	4	4	7	0.000917	0.152	SQDYEDENFSPVFNR	K	K	0.95	4.47	0.418	0	2	0	0
Band 2 Trypsin	Hypothetical protein TTHERM_00649060	118399953	39028.9	0.999	3	3	5	0.000647	0.116	IPTVQNNIPEATR	R	W	0.95	3.37	0.322	0	2	0	0
Band 2 Trypsin	Hypothetical protein TTHERM_00649060	118399953	39028.9	0.999	3	3	5	0.000647	0.116	SLSFNQVVDR	R	Y	0.95	2.51	0.141	0	1	0	0
Band 2 Trypsin	Hypothetical protein TTHERM_00649060	118399953	39028.9	0.999	3	3	5	0.000647	0.116	SQDYEDENFSPVFNR	K	K	0.95	5.16	0.37	0	2	0	0
Band 1 Trypsin	Hypothetical protein TTHERM_00649080	229595595	19048.9	0.99	2	2	6	0.000786	0.158	ALATNQEYQNEIK	R	T	0.95	3.44	0.399	0	4	0	0
Band 1 Trypsin	Hypothetical protein TTHERM_00649080	229595595	19048.9	0.99	2	2	6	0.000786	0.158	TQIQDLQAEIAAK	K	K	0.95	4.23	0.347	0	2	0	0
Band 2 Trypsin	Hypothetical protein TTHERM_00649080	229595595	19048.9	0.999	3	3	4	0.000518	0.224	ALATNQEYQNEIK	R	T	0.95	3.68	0.314	0	2	0	0
Band 2 Trypsin	Hypothetical protein TTHERM_00649080	229595595	19048.9	0.999	3	3	4	0.000518	0.224	GKSDQLDELVGAR	R	K	0.95	3.76	0.19	0	1	0	0
Band 2 Trypsin	Hypothetical protein TTHERM_00649080	229595595	19048.9	0.999	3	3	4	0.000518	0.224	PLPDQINPFSK	K	T	0.95	2.95	0.236	0	1	0	0
Band 1 Trypsin	Hypothetical protein TTHERM_00697370	118385011	29334.9	1	5	5	8	0.00105	0.259	FSNEITDDDYDYQR	K	A	0.95	4.87	0.409	0	1	0	0
Band 1 Trypsin	Hypothetical protein TTHERM_00697370	118385011	29334.9	1	5	5	8	0.00105	0.259	IGAFGILYTK	R	L	0.95	3.65	0.315	0	2	0	0
Band 1 Trypsin	Hypothetical protein TTHERM_00697370	118385011	29334.9	1	5	5	8	0.00105	0.259	IQDLEYVPFDQVK	R	E	0.95	4.31	0.31	0	2	0	0
Band 1 Trypsin	Hypothetical protein TTHERM_00697370	118385011	29334.9	1	5	5	8	0.00105	0.259	NLDTNSAVSTSDFVAPPR	R	V	0.95	3.64	0.352	0	1	0	0
Band 1 Trypsin	Hypothetical protein TTHERM_00697370	118385011	29334.9	1	5	5	8	0.00105	0.259	STGEFFYFER	R	Q	0.95	3.36	0.199	0	2	0	0
Band 2 Trypsin	Hypothetical protein TTHERM_00697370	118385011	29334.9	1	4	4	7	0.000906	0.207	FSNEITDDDYDYQR	K	A	0.95	4.1	0.373	0	1	0	0
Band 2 Trypsin	Hypothetical protein TTHERM_00697370	118385011	29334.9	1	4	4	7	0.000906	0.207	IGAFGILYTK	R	L	0.95	3.4	0.296	0	2	0	0
Band 2 Trypsin	Hypothetical protein TTHERM_00697370	118385011	29334.9	1	4	4	7	0.000906	0.207	NLDTNSAVSTSDFVAPPR	R	V	0.95	5.28	0.546	0	2	0	0
Band 2 Trypsin	Hypothetical protein TTHERM_00697370	118385011	29334.9	1	4	4	7	0.000906	0.207	STGEFFYFER	R	Q	0.95	2.82	0.218	0	2	0	0
Band 3 Chymotrypsin	Hypothetical protein TTHERM_00765330	146182840	15638.1	0.99	2	2	3	0.000416	0.0923	GSVNSSVRYY	Y	H	0.95	2.73	0.193	0	2	0	0
Band 3 Chymotrypsin	Hypothetical protein TTHERM_00765330	146182840	15638.1	0.99	2	2	3	0.000416	0.0923	IYGSVNSSVRY	L	Y	0.95	2.83	0.264	0	1	0	0
Band 1 Trypsin	Hypothetical protein TTHERM_00823660	118398278	20920	0.999	3	3	10	0.00131	0.207	AAQDLLDNDMAADK	R	I	0.95	5.23	0.413	0	4	0	0
Band 1 Trypsin	Hypothetical protein TTHERM_00823660	118398278	20920	0.999	3	3	10	0.00131	0.207	YGYIINESSQK	R	R	0.95	3.59	0.387	0	2	0	0
Band 1 Trypsin	Hypothetical protein TTHERM_00823660	118398278	20920	0.999	3	3	10	0.00131	0.207	YNQDDFGMTQPK	K	Y	0.95	3.96	0.381	0	4	0	0
Band 2 Trypsin	Hypothetical protein TTHERM_00823660	118398278	20920	1	3	3	7	0.000906	0.207	AAQDLLDNDMAADK	R	I	0.95	4.4	0.375	0	4	0	0
Band 2 Trypsin	Hypothetical protein TTHERM_00823660	118398278	20920	1	3	3	7	0.000906	0.207	YGYIINESSQK	R	R	0.95	3.39	0.406	0	2	0	0
Band 2 Trypsin	Hypothetical protein TTHERM_00823660	118398278	20920	1	3	3	7	0.000906	0.207	YNQDDFGMTQPK	K	Y	0.95	4.01	0.228	0	1	0	0
Band 1 Chymotrypsin	Hypothetical protein TTHERM_00927010	229596073	18949.8	0.99	2	2	4	0.000543	0.127	VEGQIVNRNQL	Y	T	0.95	3.33	0.119	0	2	0	0
Band 1 Chymotrypsin	Hypothetical protein TTHERM_00927010	229596073	18949.8	0.99	2	2	4	0.000543	0.127	VNYINHVEQF	F	K	0.95	2.9	0.215	0	2	0	0
Band 1 Trypsin	Hypothetical protein TTHERM_00927010	229596073	18949.8	0.99	2	2	4	0.000524	0.145	DLTQYVEGQIVNR	R	N	0.95	4.37	0.282	0	2	0	0
Band 1 Trypsin	Hypothetical protein TTHERM_00927010	229596073	18949.8	0.99	2	2	4	0.000524	0.145	KQEDIEQYVLK	K	L	0.95	4.04	0.219	0	2	0	0
Band 2 Trypsin	Hypothetical protein TTHERM_00933070	118377368	20124.8	0.99	2	2	4	0.000518	0.18	FTAQQAMINFGNYIR	K	E	0.95	3.65	0.457	0	1	0	0
Band 2 Trypsin	Hypothetical protein TTHERM_00933070	118377368	20124.8	0.99	2	2	4	0.000518	0.18	LPSQTPSQNMVQASMK	R	T	0.95	4.62	0.479	0	3	0	0
Band 2 Trypsin	Hypothetical protein TTHERM_00945210	229593828	28080.4	0.998	2	2	4	0.000518	0.119	ESIGSYTTFGDLSEEER	K	K	0.95	3.81	0.514	0	2	0	0
Band 2 Trypsin	Hypothetical protein TTHERM_00945210	229593828	28080.4	0.998	2	2	4	0.000518	0.119	YAFYNSSFFQEK	K	E	0.95	3.7	0.376	0	2	0	0
Band 1 Trypsin	Hypothetical protein TTHERM_01000190	118388745	43150.6	0.99	2	2	4	0.000524	0.0675	LGGVAANENIPK	K	D	0.95	4.37	0.3	0	2	0	0
Band 1 Trypsin	Hypothetical protein TTHERM_01000190	118388745	43150.6	0.99	2	2	4	0.000524	0.0675	LNDNTPVFVTGDSR	K	S	0.95	4.42	0.465	0	2	0	0
Band 2 Trypsin	Hypothetical protein TTHERM_01000190	118388745	43150.6	1	3	3	5	0.000647	0.106	FYDNALLLVDGDIVK	R	A	0.95	3.95	0.247	0	1	0	0
Band 2 Trypsin	Hypothetical protein TTHERM_01000190	118388745	43150.6	1	3	3	5	0.000647	0.106	LGGVAANENIPK	K	D	0.95	3.16	0.337	0	2	0	0
Band 2 Trypsin	Hypothetical protein TTHERM_01000190	118388745	43150.6	1	3	3	5	0.000647	0.106	LNDNTPVFVTGDSR	K	S	0.95	3.63	0.484	0	2	0	0
Band 2 Trypsin	Hypothetical protein TTHERM_01005010	118354116	31277	0.999	3	3	4	0.000518	0.127	AQENPLKY	R	-	0.95	2.14	0.216	0	2	0	0
Band 2 Trypsin	Hypothetical protein TTHERM_01005010	118354116	31277	0.999	3	3	4	0.000518	0.127	YDDVTINYNFGDEER	K	A	0.95	4.66	0.472	0	1	0	0
Band 2 Trypsin	Hypothetical protein TTHERM_01005010	118354116	31277	0.999	3	3	4	0.000518	0.127	YEYLPYNSAYLQK	R	S	0.95	3.22	0.261	0	1	0	0
Band 2 Trypsin	Hypothetical protein TTHERM_01161000	118370180	24221.8	0.998	2	2	2	0.000259	0.0825	ISYNILHK	K	L	0.95	2.7	0.122	0	1	0	0
Band 2 Trypsin	Hypothetical protein TTHERM_01161000	118370180	24221.8	0.998	2	2	2	0.000259	0.0825	LTDEIEDVR	K	Q	0.95	3.15	0.128	0	1	0	0
Band 1 Trypsin	Hypothetical protein TTHERM_01528510	229594147	33115.2	1	5	5	7	0.000917	0.244	ALAINNQTYIR	K	A	0.95	3.36	0.285	0	2	0	0
Band 1 Trypsin	Hypothetical protein TTHERM_01528510	229594147	33115.2	1	5	5	7	0.000917	0.244	AMQVEEYNQGR	R	T	0.95	3.5	0.247	0	1	0	0
Band 1 Trypsin	Hypothetical protein TTHERM_01528510	229594147	33115.2	1	5	5	7	0.000917	0.244	KPVEQANVNANTGEQPVR	K	V	0.95	4.38	0.319	0	0	2	0
Band 1 Trypsin	Hypothetical protein TTHERM_01528510	229594147	33115.2	1	5	5	7	0.000917	0.244	YAPGNYSTLVVTSEK	K	L	0.95	4.05	0.279	0	1	0	0
Band 1 Trypsin	Hypothetical protein TTHERM_01528510	229594147	33115.2	1	5	5	7	0.000917	0.244	YTNITQTEINEAIK	R	R	0.95	5.08	0.391	0	1	0	0
Band 2 Trypsin	Hypothetical protein TTHERM_01528510	229594147	33115.2	0.99	2	2	3	0.000388	0.0883	ALAINNQTYIR	K	A	0.95	3.35	0.267	0	2	0	0
Band 2 Trypsin	Hypothetical protein TTHERM_01528510	229594147	33115.2	0.99	2	2	3	0.000388	0.0883	YTNITQTEINEAIK	R	R	0.95	5.07	0.35	0	1	0	0
Band 3 Trypsin	Inorganic pyrophosphatase	118374727	79195.3	1	4	4	5	0.000694	0.0642	AAQEMVTEVR	K	K	0.95	3.39	0.244	0	2	0	0
Band 3 Trypsin	Inorganic pyrophosphatase	118374727	79195.3	1	4	4	5	0.000694	0.0642	AAVIGDTVGDPLK	K	D	0.95	2.97	0.245	0	1	0	0
Band 3 Trypsin	Inorganic pyrophosphatase	118374727	79195.3	1	4	4	5	0.000694	0.0642	IYFFGIEER	R	A	0.95	2.47	0.226	0	1	0	0
Band 3 Trypsin	Inorganic pyrophosphatase	118374727	79195.3	1	4	4	5	0.000694	0.0642	TDQLDAAGNTTAAIGK	R	G	0.95	3.97	0.452	0	1	0	0
Band 1 Chymotrypsin	Lipid A-disaccharide synthase	118397639	59217.4	0.996	2	2	3	0.000407	0.0484	ANVKSLVTANGL	Y	K	0.95	3.6	0.166	0	2	0	0
Band 1 Chymotrypsin	Lipid A-disaccharide synthase	118397639	59217.4	0.996	2	2	3	0.000407	0.0484	LLAPGNTKAEINF	F	A	0.95	2.74	0.17	0	1	0	0
Band 1 Trypsin	Lipid A-disaccharide synthase	118397639	59217.4	1	4	4	6	0.000786	0.107	AIQYLFQNSK	R	Q	0.95	2.98	0.0977	0	1	0	0
Band 1 Trypsin	Lipid A-disaccharide synthase	118397639	59217.4	1	4	4	6	0.000786	0.107	LSDEIFDLYSDPK	K	L	0.95	4.22	0.36	0	2	0	0
Band 1 Trypsin	Lipid A-disaccharide synthase	118397639	59217.4	1	4	4	6	0.000786	0.107	QINFQSFTYPSTCVGHEGVGR	K	A	0.95	3.4	0.143	0	0	1	0
Band 1 Trypsin	Lipid A-disaccharide synthase	118397639	59217.4	1	4	4	6	0.000786	0.107	TLQTIVTTGEK	K	E	0.95	3.83	0.316	0	2	0	0
Band 2 Chymotrypsin	Lipid A-disaccharide synthase	118397639	59217.4	1	3	3	4	0.000534	0.0911	AIQGEAYHELVSTAANPY	F	K	0.95	3.49	0.375	0	2	0	0
Band 2 Chymotrypsin	Lipid A-disaccharide synthase	118397639	59217.4	1	3	3	4	0.000534	0.0911	LKTLQTIVTTGEKEKF	Y	G	0.95	3.89	0.308	0	0	1	0
Band 2 Chymotrypsin	Lipid A-disaccharide synthase	118397639	59217.4	1	3	3	4	0.000534	0.0911	LLAPGNTKAEINF	F	A	0.95	3.05	0.241	0	1	0	0
Band 2 Trypsin	Lipid A-disaccharide synthase	118397639	59217.4	1	3	3	5	0.000647	0.0659	AFTYETIAAK	R	V	0.95	2.71	0.291	0	1	0	0
Band 2 Trypsin	Lipid A-disaccharide synthase	118397639	59217.4	1	3	3	5	0.000647	0.0659	LSDEIFDLYSDPK	K	L	0.95	4.72	0.353	0	2	0	0
Band 2 Trypsin	Lipid A-disaccharide synthase	118397639	59217.4	1	3	3	5	0.000647	0.0659	TLQTIVTTGEK	K	E	0.95	3.99	0.317	0	2	0	0
Band 3 Trypsin	Methylmalonate-semialdehyde dehydrogenase family protein	146182393	57645.5	1	6	6	8	0.00111	0.136	AGDYIYESGAK	K	H	0.95	3.17	0.132	0	1	0	0
Band 3 Trypsin	Methylmalonate-semialdehyde dehydrogenase family protein	146182393	57645.5	1	6	6	8	0.00111	0.136	GVVNVVHGGFDTVK	K	Q	0.95	3.92	0.338	0	2	0	0
Band 3 Trypsin	Methylmalonate-semialdehyde dehydrogenase family protein	146182393	57645.5	1	6	6	8	0.00111	0.136	LLDSAVAEGATLPLDGR	R	S	0.95	3.96	0.332	0	1	0	0
Band 3 Trypsin	Methylmalonate-semialdehyde dehydrogenase family protein	146182393	57645.5	1	6	6	8	0.00111	0.136	NPATQELITK	R	V	0.95	2.93	0.256	0	1	0	0
Band 3 Trypsin	Methylmalonate-semialdehyde dehydrogenase family protein	146182393	57645.5	1	6	6	8	0.00111	0.136	SFGGDLNFYGK	R	N	0.95	3.18	0.349	0	2	0	0
Band 3 Trypsin	Methylmalonate-semialdehyde dehydrogenase family protein	146182393	57645.5	1	6	6	8	0.00111	0.136	YMFAYQDK	R	I	0.95	3.06	0.314	0	1	0	0
Band 1 Trypsin	Mitochondrial ribosomal protein L51 / S25 / CI-B8 domain containing protein	118381896	16901.4	0.99	2	2	2	0.000262	0.189	AFAANNNEAEIENIIK	K	T	0.95	4.71	0.393	0	1	0	0
Band 1 Trypsin	Mitochondrial ribosomal protein L51 / S25 / CI-B8 domain containing protein	118381896	16901.4	0.99	2	2	2	0.000262	0.189	NQNPNFPLIVR	K	E	0.95	2.56	0.271	0	1	0	0
Band 2 Trypsin	NADH dehydrogenase subunit 7	15027641	51146.2	1	5	5	8	0.00104	0.167	GEFGVSMLSDGSNKPYK	K	C	0.95	3.41	0.431	0	3	0	0
Band 2 Trypsin	NADH dehydrogenase subunit 7	15027641	51146.2	1	5	5	8	0.00104	0.167	LILQLNGEIAER	R	F	0.95	2.69	0.132	0	1	0	0
Band 2 Trypsin	NADH dehydrogenase subunit 7	15027641	51146.2	1	5	5	8	0.00104	0.167	MNEMCESLNIVNQSINK	R	I	0.95	4.66	0.421	0	1	0	0
Band 2 Trypsin	NADH dehydrogenase subunit 7	15027641	51146.2	1	5	5	8	0.00104	0.167	NDYNSMEELITHFK	K	Y	0.95	4.45	0.346	0	1	0	0
Band 2 Trypsin	NADH dehydrogenase subunit 7	15027641	51146.2	1	5	5	8	0.00104	0.167	VESGYTYQSVESPK	K	G	0.95	3.54	0.464	0	2	0	0
Band 1 Chymotrypsin	NADH-quinone oxidoreductase, F subunit family protein	118367869	52229.9	0.99	2	2	2	0.000271	0.0527	GNLKDQDRIF	Y	T	0.95	2.98	0.0855	0	1	0	0
Band 1 Chymotrypsin	NADH-quinone oxidoreductase, F subunit family protein	118367869	52229.9	0.99	2	2	2	0.000271	0.0527	SFMPKVNPDGRPSYL	Y	V	0.95	2.88	0.341	0	1	0	0
Band 1 Trypsin	NADH-quinone oxidoreductase, F subunit family protein	118367869	52229.9	0.999	3	3	5	0.000655	0.103	AVGSGLGTAAVIVMDK	K	S	0.95	3.89	0.0145	0	1	0	0
Band 1 Trypsin	NADH-quinone oxidoreductase, F subunit family protein	118367869	52229.9	0.999	3	3	5	0.000655	0.103	GGAGFLSGLK	R	Y	0.95	3.01	0.135	0	2	0	0
Band 1 Trypsin	NADH-quinone oxidoreductase, F subunit family protein	118367869	52229.9	0.999	3	3	5	0.000655	0.103	VNPDGRPSYLVINSDESEPGTCK	K	D	0.95	4.85	0.44	0	0	2	0
Band 2 Chymotrypsin	NADH-quinone oxidoreductase, F subunit family protein	118367869	52229.9	0.999	3	3	4	0.000534	0.0759	GNLKDQDRIF	Y	T	0.95	2.76	0.122	0	1	0	0
Band 2 Chymotrypsin	NADH-quinone oxidoreductase, F subunit family protein	118367869	52229.9	0.999	3	3	4	0.000534	0.0759	REEIEDRIDSY	F	H	0.95	2.78	0.307	0	2	0	0
Band 2 Chymotrypsin	NADH-quinone oxidoreductase, F subunit family protein	118367869	52229.9	0.999	3	3	4	0.000534	0.0759	SFMPKVNPDGRPSYL	Y	V	0.95	3.36	0.317	0	1	0	0
Band 2 Trypsin	NADH-quinone oxidoreductase, F subunit family protein	118367869	52229.9	1	5	5	7	0.000906	0.118	GGAGFLSGLK	R	Y	0.95	2.9	0.298	0	2	0	0
Band 2 Trypsin	NADH-quinone oxidoreductase, F subunit family protein	118367869	52229.9	1	5	5	7	0.000906	0.118	NACGSGYDFDVYIHR	K	G	0.95	3.81	0.264	0	2	0	0
Band 2 Trypsin	NADH-quinone oxidoreductase, F subunit family protein	118367869	52229.9	1	5	5	7	0.000906	0.118	NVCDDVLMDFDALK	K	A	0.95	2.48	0.241	0	1	0	0
Band 2 Trypsin	NADH-quinone oxidoreductase, F subunit family protein	118367869	52229.9	1	5	5	7	0.000906	0.118	PSYLVINSDESEPGTCK	R	D	0.95	6.17	0.449	0	2	0	0
Band 1 Trypsin	NADH-ubiquinone oxidoreductase 75 kDa subunit	118367939	86924.8	1	8	8	11	0.00144	0.137	ALSEEAGVPLPYDSLEELR	R	Y	0.95	3.04	0.309	0	2	0	0
Band 1 Trypsin	NADH-ubiquinone oxidoreductase 75 kDa subunit	118367939	86924.8	1	8	8	11	0.00144	0.137	EDGAELYNTLK	R	V	0.95	2.42	0.189	0	1	0	0
Band 1 Trypsin	NADH-ubiquinone oxidoreductase 75 kDa subunit	118367939	86924.8	1	8	8	11	0.00144	0.137	INALELGINPTSVNK	R	N	0.95	5.63	0.436	0	1	0	0
Band 1 Trypsin	NADH-ubiquinone oxidoreductase 75 kDa subunit	118367939	86924.8	1	8	8	11	0.00144	0.137	LPMIMVGASALER	K	E	0.95	2.82	0.293	0	1	0	0
Band 1 Trypsin	NADH-ubiquinone oxidoreductase 75 kDa subunit	118367939	86924.8	1	8	8	11	0.00144	0.137	NYGPLVATSMNR	K	C	0.95	3.29	0.377	0	2	0	0
Band 1 Trypsin	NADH-ubiquinone oxidoreductase 75 kDa subunit	118367939	86924.8	1	8	8	11	0.00144	0.137	PVAACASQVVPGMK	K	I	0.95	3.14	0.287	0	1	0	0
Band 1 Trypsin	NADH-ubiquinone oxidoreductase 75 kDa subunit	118367939	86924.8	1	8	8	11	0.00144	0.137	VFNIGTNQDLNYK	K	N	0.95	3.92	0.323	0	1	0	0
Band 1 Trypsin	NADH-ubiquinone oxidoreductase 75 kDa subunit	118367939	86924.8	1	8	8	11	0.00144	0.137	YEAPVLNAR	R	I	0.95	2.44	0.232	0	2	0	0
Band 2 Trypsin	NADH-ubiquinone oxidoreductase 75 kDa subunit	118367939	86924.8	1	7	7	11	0.00142	0.114	AAEIGTYVEK	K	T	0.95	2.82	0.227	0	1	0	0
Band 2 Trypsin	NADH-ubiquinone oxidoreductase 75 kDa subunit	118367939	86924.8	1	7	7	11	0.00142	0.114	INALELGINPTSVNK	R	N	0.95	5.7	0.381	0	2	0	0
Band 2 Trypsin	NADH-ubiquinone oxidoreductase 75 kDa subunit	118367939	86924.8	1	7	7	11	0.00142	0.114	SFYTSDVFDTLGSAIQVDTR	K	G	0.95	4.25	0.383	0	1	0	0
Band 2 Trypsin	NADH-ubiquinone oxidoreductase 75 kDa subunit	118367939	86924.8	1	7	7	11	0.00142	0.114	VAELAPHLLK	R	Y	0.95	3.23	0.188	0	2	0	0
Band 2 Trypsin	NADH-ubiquinone oxidoreductase 75 kDa subunit	118367939	86924.8	1	7	7	11	0.00142	0.114	VFNIGTNQDLNYK	K	N	0.95	4.88	0.3	0	2	0	0
Band 2 Trypsin	NADH-ubiquinone oxidoreductase 75 kDa subunit	118367939	86924.8	1	7	7	11	0.00142	0.114	YDYIEPTIFGK	K	V	0.95	3.01	0.312	0	2	0	0
Band 2 Trypsin	NADH-ubiquinone oxidoreductase 75 kDa subunit	118367939	86924.8	1	7	7	11	0.00142	0.114	YEAPVLNAR	R	I	0.95	2.28	0.173	0	1	0	0
Band 1 Trypsin	Peptidase M16 inactive domain	146181190	57941.8	1	7	7	12	0.00157	0.189	DHYFGQPTHGIR	R	E	0.95	3	0.257	0	0	2	0
Band 1 Trypsin	Peptidase M16 inactive domain	146181190	57941.8	1	7	7	12	0.00157	0.189	ELGNLPDVTIHK	K	T	0.95	3.15	0.349	0	2	0	0
Band 1 Trypsin	Peptidase M16 inactive domain	146181190	57941.8	1	7	7	12	0.00157	0.189	ENLHNITDEVVK	R	N	0.95	3.42	0.288	0	2	0	0
Band 1 Trypsin	Peptidase M16 inactive domain	146181190	57941.8	1	7	7	12	0.00157	0.189	ETTTYTLSVLPENVEK	R	A	0.95	3.83	0.426	0	1	0	0
Band 1 Trypsin	Peptidase M16 inactive domain	146181190	57941.8	1	7	7	12	0.00157	0.189	ISSLDSGLINR	R	A	0.95	3.63	0.156	0	1	0	0
Band 1 Trypsin	Peptidase M16 inactive domain	146181190	57941.8	1	7	7	12	0.00157	0.189	LAVEPSSVSPLAAVSVVVR	R	A	0.95	3.95	0.535	0	2	0	0
Band 1 Trypsin	Peptidase M16 inactive domain	146181190	57941.8	1	7	7	12	0.00157	0.189	QETLETSGVAQFVQR	R	L	0.95	4.95	0.392	0	2	0	0
Band 2 Trypsin	Peptidase M16 inactive domain	146181190	57941.8	1	7	7	11	0.00142	0.23	DATTFVPNTEKPYFTPSYMTIR	K	D	0.95	4.05	0.313	0	0	2	0
Band 2 Trypsin	Peptidase M16 inactive domain	146181190	57941.8	1	7	7	11	0.00142	0.23	ENLHNITDEVVK	R	N	0.95	3	0.284	0	1	0	0
Band 2 Trypsin	Peptidase M16 inactive domain	146181190	57941.8	1	7	7	11	0.00142	0.23	ETTTYTLSVLPENVEK	R	A	0.95	4.35	0.305	0	1	0	0
Band 2 Trypsin	Peptidase M16 inactive domain	146181190	57941.8	1	7	7	11	0.00142	0.23	ISSLDSGLINR	R	A	0.95	3.69	0.174	0	2	0	0
Band 2 Trypsin	Peptidase M16 inactive domain	146181190	57941.8	1	7	7	11	0.00142	0.23	LAVEPSSVSPLAAVSVVVR	R	A	0.95	5.39	0.526	0	2	0	0
Band 2 Trypsin	Peptidase M16 inactive domain	146181190	57941.8	1	7	7	11	0.00142	0.23	LTDFGELPQGEIPTALQYDRPCR	R	V	0.95	3.24	0.238	0	0	1	0
Band 2 Trypsin	Peptidase M16 inactive domain	146181190	57941.8	1	7	7	11	0.00142	0.23	QETLETSGVAQFVQR	R	L	0.95	5.16	0.423	0	2	0	0
Band 3 Chymotrypsin	Peptidase M16 inactive domain	146181190	57941.8	1	9	10	15	0.00208	0.211	ANGVRLAVEPSSVSPL	L	A	0.95	3.48	0.32	0	1	0	0
Band 3 Chymotrypsin	Peptidase M16 inactive domain	146181190	57941.8	1	9	10	15	0.00208	0.211	AVEPSSVSPL	L	A	0.95	3.23	0.184	0	2	0	0
Band 3 Chymotrypsin	Peptidase M16 inactive domain	146181190	57941.8	1	9	10	15	0.00208	0.211	GGNLKVQVGRETTTY	L	T	0.95	2.92	0.274	0	2	1	0
Band 3 Chymotrypsin	Peptidase M16 inactive domain	146181190	57941.8	1	9	10	15	0.00208	0.211	GPSHGLIAGSHY	W	N	0.95	2.83	0.369	0	2	0	0
Band 3 Chymotrypsin	Peptidase M16 inactive domain	146181190	57941.8	1	9	10	15	0.00208	0.211	LQAAEKAFGTVAQKDATTF	F	V	0.95	5.74	0.512	0	2	0	0
Band 3 Chymotrypsin	Peptidase M16 inactive domain	146181190	57941.8	1	9	10	15	0.00208	0.211	NNALSAQNDQQGL	Y	L	0.95	3.22	0.35	0	1	0	0
Band 3 Chymotrypsin	Peptidase M16 inactive domain	146181190	57941.8	1	9	10	15	0.00208	0.211	TLSVLPENVEKAVDF	Y	L	0.95	3.18	0.16	0	2	0	0
Band 3 Chymotrypsin	Peptidase M16 inactive domain	146181190	57941.8	1	9	10	15	0.00208	0.211	VGSNFVVAAAGNVNSQAF	Y	L	0.95	2.43	0.218	0	1	0	0
Band 3 Chymotrypsin	Peptidase M16 inactive domain	146181190	57941.8	1	9	10	15	0.00208	0.211	VVAAAGNVNSQAF	F	L	0.95	2.35	0.231	0	1	0	0
Band 3 Trypsin	Peptidase M16 inactive domain	146181190	57941.8	1	8	8	13	0.0018	0.207	DATTFVPNTEK	K	P	0.95	2.66	0.154	0	1	0	0
Band 3 Trypsin	Peptidase M16 inactive domain	146181190	57941.8	1	8	8	13	0.0018	0.207	DATTFVPNTEKPYFTPSYMTIR	K	D	0.95	3.5	0.377	0	0	2	0
Band 3 Trypsin	Peptidase M16 inactive domain	146181190	57941.8	1	8	8	13	0.0018	0.207	ELALLGGNLK	K	V	0.95	3.37	0.0696	0	2	0	0
Band 3 Trypsin	Peptidase M16 inactive domain	146181190	57941.8	1	8	8	13	0.0018	0.207	ENLHNITDEVVK	R	N	0.95	3.53	0.277	0	2	0	0
Band 3 Trypsin	Peptidase M16 inactive domain	146181190	57941.8	1	8	8	13	0.0018	0.207	ETTTYTLSVLPENVEK	R	A	0.95	4.46	0.488	0	2	0	0
Band 3 Trypsin	Peptidase M16 inactive domain	146181190	57941.8	1	8	8	13	0.0018	0.207	LAVEPSSVSPLAAVSVVVR	R	A	0.95	5.06	0.494	0	1	0	0
Band 3 Trypsin	Peptidase M16 inactive domain	146181190	57941.8	1	8	8	13	0.0018	0.207	QETLETSGVAQFVQR	R	L	0.95	4.93	0.423	0	2	0	0
Band 3 Trypsin	Peptidase M16 inactive domain	146181190	57941.8	1	8	8	13	0.0018	0.207	RISSLDSGLINR	K	A	0.95	4.1	0.279	0	1	0	0
Band 1 Chymotrypsin	Peptidase M16 inactive domain containing protein	118384179	88127.1	0.999	3	4	6	0.000814	0.054	DFIYKDDKSAETY	Y	K	0.95	4.3	0.381	0	2	1	0
Band 1 Chymotrypsin	Peptidase M16 inactive domain containing protein	118384179	88127.1	0.999	3	4	6	0.000814	0.054	LGGEVRNLTEESNVTL	Y	A	0.95	3.43	0.304	0	1	0	0
Band 1 Chymotrypsin	Peptidase M16 inactive domain containing protein	118384179	88127.1	0.999	3	4	6	0.000814	0.054	LKTVLNTNETINY	Y	G	0.95	3.26	0.309	0	2	0	0
Band 1 Trypsin	Peptidase M16 inactive domain containing protein	118384179	88127.1	1	4	4	7	0.000917	0.0746	FQLENITPNR	K	I	0.95	3.11	0.141	0	2	0	0
Band 1 Trypsin	Peptidase M16 inactive domain containing protein	118384179	88127.1	1	4	4	7	0.000917	0.0746	QIDSVTADQVAK	K	A	0.95	3.41	0.258	0	2	0	0
Band 1 Trypsin	Peptidase M16 inactive domain containing protein	118384179	88127.1	1	4	4	7	0.000917	0.0746	TGELFNESVFK	K	T	0.95	4.06	0.323	0	1	0	0
Band 1 Trypsin	Peptidase M16 inactive domain containing protein	118384179	88127.1	1	4	4	7	0.000917	0.0746	VLTSNPTFVAQGSQVNALPTYDAIR	K	N	0.95	4.68	0.522	0	2	0	0
Band 2 Trypsin	Peptidase M16 inactive domain containing protein	118384179	88127.1	1	8	8	14	0.00181	0.131	AIASGVNADELLTAK	K	A	0.95	4.26	0.459	0	3	0	0
Band 2 Trypsin	Peptidase M16 inactive domain containing protein	118384179	88127.1	1	8	8	14	0.00181	0.131	DILNHSIAELK	K	A	0.95	3.36	0.21	0	2	0	0
Band 2 Trypsin	Peptidase M16 inactive domain containing protein	118384179	88127.1	1	8	8	14	0.00181	0.131	FQLENITPNR	K	I	0.95	2.93	0.128	0	1	0	0
Band 2 Trypsin	Peptidase M16 inactive domain containing protein	118384179	88127.1	1	8	8	14	0.00181	0.131	KAFYDFIYK	R	D	0.95	2.58	0.0973	0	1	0	0
Band 2 Trypsin	Peptidase M16 inactive domain containing protein	118384179	88127.1	1	8	8	14	0.00181	0.131	NLSSYTLQK	K	F	0.95	2.4	0.157	0	1	0	0
Band 2 Trypsin	Peptidase M16 inactive domain containing protein	118384179	88127.1	1	8	8	14	0.00181	0.131	QIDSVTADQVAK	K	A	0.95	2.8	0.303	0	2	0	0
Band 2 Trypsin	Peptidase M16 inactive domain containing protein	118384179	88127.1	1	8	8	14	0.00181	0.131	TGELFNESVFK	K	T	0.95	3.29	0.298	0	2	0	0
Band 2 Trypsin	Peptidase M16 inactive domain containing protein	118384179	88127.1	1	8	8	14	0.00181	0.131	VLTSNPTFVAQGSQVNALPTYDAIR	K	N	0.95	5.4	0.52	0	2	0	0
Band 3 Chymotrypsin	Peptidase M16 inactive domain containing protein	118384179	88127.1	1	5	5	6	0.000832	0.09	DFIYKDDKSAETY	Y	K	0.95	3.46	0.366	0	2	0	0
Band 3 Chymotrypsin	Peptidase M16 inactive domain containing protein	118384179	88127.1	1	5	5	6	0.000832	0.09	DVGTRDETNETSGSLL	L	S	0.95	4.04	0.385	0	1	0	0
Band 3 Chymotrypsin	Peptidase M16 inactive domain containing protein	118384179	88127.1	1	5	5	6	0.000832	0.09	KAIASGVNADEL	L	L	0.95	2.95	0.173	0	1	0	0
Band 3 Chymotrypsin	Peptidase M16 inactive domain containing protein	118384179	88127.1	1	5	5	6	0.000832	0.09	KTVLNTNETINY	L	G	0.95	2.97	0.13	0	1	0	0
Band 3 Chymotrypsin	Peptidase M16 inactive domain containing protein	118384179	88127.1	1	5	5	6	0.000832	0.09	LDVGTRDETNETSGSLL	L	S	0.95	4.04	0.383	0	1	0	0
Band 3 Chymotrypsin	Peptidase M16 inactive domain containing protein	118384179	88127.1	1	5	5	6	0.000832	0.09	LGGEVRNLTEESNVTL	Y	A	0.95	3.15	0.361	0	1	0	0
Band 3 Trypsin	Peptidase M16 inactive domain containing protein	118384179	88127.1	1	12	13	21	0.00291	0.163	AFYDFIYKDDK	K	S	0.95	3.67	0.33	0	2	1	0
Band 3 Trypsin	Peptidase M16 inactive domain containing protein	118384179	88127.1	1	12	13	21	0.00291	0.163	AIASGVNADELLTAK	K	A	0.95	4.06	0.478	0	2	0	0
Band 3 Trypsin	Peptidase M16 inactive domain containing protein	118384179	88127.1	1	12	13	21	0.00291	0.163	AKDILNHSIAELK	R	A	0.95	3.86	0.352	0	0	1	0
Band 3 Trypsin	Peptidase M16 inactive domain containing protein	118384179	88127.1	1	12	13	21	0.00291	0.163	DILNHSIAELK	K	A	0.95	3.46	0.232	0	1	0	0
Band 3 Trypsin	Peptidase M16 inactive domain containing protein	118384179	88127.1	1	12	13	21	0.00291	0.163	FQLENITPNR	K	I	0.95	3.09	0.151	0	2	0	0
Band 3 Trypsin	Peptidase M16 inactive domain containing protein	118384179	88127.1	1	12	13	21	0.00291	0.163	KAFYDFIYKDDK	R	S	0.95	3.11	0.269	0	0	2	0
Band 3 Trypsin	Peptidase M16 inactive domain containing protein	118384179	88127.1	1	12	13	21	0.00291	0.163	LAQIPSAEGQK	K	T	0.95	2.62	0.192	0	2	0	0
Band 3 Trypsin	Peptidase M16 inactive domain containing protein	118384179	88127.1	1	12	13	21	0.00291	0.163	NLSSYTLQK	K	F	0.95	2.17	0.163	0	1	0	0
Band 3 Trypsin	Peptidase M16 inactive domain containing protein	118384179	88127.1	1	12	13	21	0.00291	0.163	NSVLSALER	K	Q	0.95	2.99	0.131	0	2	0	0
Band 3 Trypsin	Peptidase M16 inactive domain containing protein	118384179	88127.1	1	12	13	21	0.00291	0.163	QIDSVTADQVAK	K	A	0.95	3.12	0.291	0	2	0	0
Band 3 Trypsin	Peptidase M16 inactive domain containing protein	118384179	88127.1	1	12	13	21	0.00291	0.163	TGELFNESVFK	K	T	0.95	3.54	0.303	0	2	0	0
Band 3 Trypsin	Peptidase M16 inactive domain containing protein	118384179	88127.1	1	12	13	21	0.00291	0.163	VLTSNPTFVAQGSQVNALPTYDAIR	K	N	0.95	4.71	0.534	0	1	0	0
Band 1 Trypsin	Putative F1 delta subunit	118355322	26214.9	1	4	4	7	0.000917	0.211	EYLANFDGFSR	K	I	0.95	3.82	0.398	0	2	0	0
Band 1 Trypsin	Putative F1 delta subunit	118355322	26214.9	1	4	4	7	0.000917	0.211	GNIQDLDTLAGK	K	Y	0.95	3.55	0.312	0	2	0	0
Band 1 Trypsin	Putative F1 delta subunit	118355322	26214.9	1	4	4	7	0.000917	0.211	TNEASLVIQNK	K	T	0.95	3.75	0.161	0	2	0	0
Band 1 Trypsin	Putative F1 delta subunit	118355322	26214.9	1	4	4	7	0.000917	0.211	TPASLYVLPPGPLK	K	I	0.95	3.94	0.218	0	1	0	0
Band 2 Trypsin	Putative F1 delta subunit	118355322	26214.9	1	3	3	5	0.000647	0.158	EYLANFDGFSR	K	I	0.95	3.47	0.343	0	2	0	0
Band 2 Trypsin	Putative F1 delta subunit	118355322	26214.9	1	3	3	5	0.000647	0.158	TNEASLVIQNK	K	T	0.95	3.98	0.254	0	2	0	0
Band 2 Trypsin	Putative F1 delta subunit	118355322	26214.9	1	3	3	5	0.000647	0.158	TPASLYVLPPGPLK	K	I	0.95	2.87	0.317	0	1	0	0
Band 3 Trypsin	Regulator of chromosome condensation	146162003	50833.5	0.999	3	3	5	0.000694	0.0714	EHEGLTVQSIK	K	S	0.95	2.44	0.19	0	2	0	0
Band 3 Trypsin	Regulator of chromosome condensation	146162003	50833.5	0.999	3	3	5	0.000694	0.0714	KVDYFSGNVSK	R	V	0.95	3.03	0.309	0	2	0	0
Band 3 Trypsin	Regulator of chromosome condensation	146162003	50833.5	0.999	3	3	5	0.000694	0.0714	VVDLGGSYGIR	K	F	0.95	2.91	0.315	0	1	0	0
Band 1 Trypsin	Ribosomal protein S9 containing protein	146183499	89507.8	0.99	2	2	2	0.000262	0.0277	IGAYNDVELVK	K	L	0.95	3.25	0.191	0	1	0	0
Band 1 Trypsin	Ribosomal protein S9 containing protein	146183499	89507.8	0.99	2	2	2	0.000262	0.0277	VFVNNEIFYR	K	Y	0.95	3.38	0.307	0	1	0	0
Band 1 Trypsin	Rieske iron-sulfur protein, Ubiquinol-cytochrome c reductase iron-sulfur subunit	146164447	30639.3	0.999	3	3	7	0.000917	0.141	GHLVEDKPTFFVTSSR	K	P	0.95	4.05	0.486	0	0	1	0
Band 1 Trypsin	Rieske iron-sulfur protein, Ubiquinol-cytochrome c reductase iron-sulfur subunit	146164447	30639.3	0.999	3	3	7	0.000917	0.141	GYVCICHGSVYDK	K	F	0.95	4.83	0.464	0	2	0	0
Band 1 Trypsin	Rieske iron-sulfur protein, Ubiquinol-cytochrome c reductase iron-sulfur subunit	146164447	30639.3	0.999	3	3	7	0.000917	0.141	LYAMGVIGR	R	L	0.95	3.57	0.24	0	4	0	0
Band 2 Chymotrypsin	Rieske iron-sulfur protein, Ubiquinol-cytochrome c reductase iron-sulfur subunit	146164447	30639.3	0.99	2	2	3	0.0004	0.0929	KFPHEPSQRF	L	W	0.95	2.87	0.172	0	0	1	0
Band 2 Chymotrypsin	Rieske iron-sulfur protein, Ubiquinol-cytochrome c reductase iron-sulfur subunit	146164447	30639.3	0.99	2	2	3	0.0004	0.0929	VTSSRPGNFGDHIDF	F	K	0.95	2.58	0.376	0	2	0	0
Band 3 Trypsin	Rieske iron-sulfur protein, Ubiquinol-cytochrome c reductase iron-sulfur subunit	146164447	30639.3	1	6	6	11	0.00153	0.212	EENELPSNTLLDK	K	D	0.95	3.81	0.215	0	1	0	0
Band 3 Trypsin	Rieske iron-sulfur protein, Ubiquinol-cytochrome c reductase iron-sulfur subunit	146164447	30639.3	1	6	6	11	0.00153	0.212	EVILSDAGNTK	K	V	0.95	2.88	0.198	0	1	0	0
Band 3 Trypsin	Rieske iron-sulfur protein, Ubiquinol-cytochrome c reductase iron-sulfur subunit	146164447	30639.3	1	6	6	11	0.00153	0.212	GYVCICHGSVYDK	K	F	0.95	4.68	0.445	0	2	0	0
Band 3 Trypsin	Rieske iron-sulfur protein, Ubiquinol-cytochrome c reductase iron-sulfur subunit	146164447	30639.3	1	6	6	11	0.00153	0.212	LYAMGVIGR	R	L	0.95	3.69	0.249	0	3	0	0
Band 3 Trypsin	Rieske iron-sulfur protein, Ubiquinol-cytochrome c reductase iron-sulfur subunit	146164447	30639.3	1	6	6	11	0.00153	0.212	PGNFGDHIDFK	R	V	0.95	3.71	0.345	0	4	0	0
Band 3 Trypsin	SerH3 immobilization antigen	6273279	41006.6	0.99	2	2	3	0.000416	0.0969	ADGSACVAAVFSCTQSAR	K	G	0.95	5.21	0.495	0	2	0	0
Band 3 Trypsin	SerH3 immobilization antigen	6273279	41006.6	0.99	2	2	3	0.000416	0.0969	TTFANTAGSACVASSATCTAGSR	K	G	0.95	5.07	0.65	0	1	0	0
Band 1 Trypsin	SPFH domain / Band 7 family protein	146174422	46354.2	0.99	2	2	4	0.000524	0.0567	DLQTVDIALR	K	L	0.95	3.39	0.153	0	2	0	0
Band 1 Trypsin	SPFH domain / Band 7 family protein	146174422	46354.2	0.99	2	2	4	0.000524	0.0567	SVIAQYDADQILK	K	Q	0.95	4.14	0.356	0	2	0	0
Band 2 Trypsin	SPFH domain / Band 7 family protein	146174422	31097.8	0.99	2	2	2	0.000259	0.124	AVVAQYSASQLMSQR	R	D	0.95	3.75	0.377	0	1	0	0
Band 2 Trypsin	SPFH domain / Band 7 family protein	146174422	31097.8	0.99	2	2	2	0.000259	0.124	TFPANTANADMQSVNITVR	K	V	0.95	4.16	0.346	0	1	0	0
Band 1 Trypsin	Succinate dehydrogenase and fumarate reductase iron-sulfur protein	146182596	35939.7	0.99	2	2	3	0.000393	0.0897	LDDCQQIGMCSFTCPK	R	G	0.95	3.95	0.281	0	1	0	0
Band 1 Trypsin	Succinate dehydrogenase and fumarate reductase iron-sulfur protein	146182596	35939.7	0.99	2	2	3	0.000393	0.0897	YLGPAILQQAYR	R	W	0.95	3.16	0.381	0	2	0	0
Band 3 Trypsin	TCP-1/cpn60 chaperonin family protein	146169799	61608.6	0.998	2	2	3	0.000416	0.0505	LADAVQTTLGPK	K	G	0.95	3.52	0.229	0	1	0	0
Band 3 Trypsin	TCP-1/cpn60 chaperonin family protein	146169799	61608.6	0.998	2	2	3	0.000416	0.0505	TNDEAGDGTTTATVLAR	K	A	0.95	4.7	0.464	0	2	0	0

## Sheet: Mascot search NCBI
MS/MS sample name	Protein name	Protein accession numbers	Protein molecular weight (Da)	Protein identification probability	Number of unique peptides	Number of unique spectra	Number of total spectra	Percentage of total spectra	Percentage sequence coverage	Peptide sequence	Previous amino acid	Next amino acid	Best Peptide identification probability	Best Mascot Ion score	Best Mascot Identity score	Number of identified +1H spectra	Number of identified +2H spectra	Number of identified +3H spectra	Number of identified +4H spectra
Band 3 Trypsin	Aldehyde dehydrogenase (NAD) family protein	118398425	60066.3	0.998	2	2	2	0.000352	0.0445	FFENFAGDNPR	R	F	0.95	82.6	58.6	0	1	0	0
Band 3 Trypsin	Aldehyde dehydrogenase (NAD) family protein	118398425	60066.3	0.998	2	2	2	0.000352	0.0445	VIQFTGSSTVAER	R	L	0.95	109	58.8	0	1	0	0
Band 3 Trypsin	Aminopeptidase I zinc metalloprotease	118349820	55703.3	0.999	2	2	2	0.000352	0.0444	IVYEDENNQFK	R	S	0.95	68.6	58.3	0	1	0	0
Band 3 Trypsin	Aminopeptidase I zinc metalloprotease	118349820	55703.3	0.999	2	2	2	0.000352	0.0444	LSQDFLSYVNK	K	G	0.95	59.3	58.6	0	1	0	0
Band 2 Trypsin	Aspartate aminotransferase	118367139	46097.4	1	4	4	4	0.000691	0.138	LAGVQVLSGTGALR	R	T	0.95	90.6	58.5	0	1	0	0
Band 2 Trypsin	Aspartate aminotransferase	118367139	46097.4	1	4	4	4	0.000691	0.138	LFADSNVNMLLGQSFAK	R	S	0.95	118	57.6	0	1	0	0
Band 2 Trypsin	Aspartate aminotransferase	118367139	46097.4	1	4	4	4	0.000691	0.138	LGYGDAFYSSNK	K	D	0.95	86.5	58.7	0	1	0	0
Band 2 Trypsin	Aspartate aminotransferase	118367139	46097.4	1	4	4	4	0.000691	0.138	NVGYVAEAFHNVTK	K	N	0.95	100	58.6	0	1	0	0
Band 3 Trypsin	Aspartate aminotransferase	118367139	46097.4	1	3	3	3	0.000529	0.0821	GMFAYTGVNK	R	Q	0.95	61	59	0	1	0	0
Band 3 Trypsin	Aspartate aminotransferase	118367139	46097.4	1	3	3	3	0.000529	0.0821	LGYGDAFYSSNK	K	D	0.95	111	58.6	0	1	0	0
Band 3 Trypsin	Aspartate aminotransferase	118367139	46097.4	1	3	3	3	0.000529	0.0821	VEFYTYYDPATK	K	S	0.95	61.5	58.2	0	1	0	0
Band 1 Trypsin	ATP synthase F1 alpha subunit	146184059	59654	1	8	8	10	0.00179	0.187	CVDSLVPIGR	K	G	0.95	53.4	59.1	0	1	0	0
Band 1 Trypsin	ATP synthase F1 alpha subunit	146184059	59654	1	8	8	10	0.00179	0.187	ELAAFSQFGSDLDAK	R	T	0.95	117	58.2	0	1	0	0
Band 1 Trypsin	ATP synthase F1 alpha subunit	146184059	59654	1	8	8	10	0.00179	0.187	GITQQNDITEYGTVISIGDGIAR	K	V	0.95	127	56.6	0	1	0	0
Band 1 Trypsin	ATP synthase F1 alpha subunit	146184059	59654	1	8	8	10	0.00179	0.187	RTGAIVDVPIGEAMCGR	K	V	0.95	69.6	58	0	1	0	0
Band 1 Trypsin	ATP synthase F1 alpha subunit	146184059	59654	1	8	8	10	0.00179	0.187	STIANLVSILK	R	Q	0.95	76.1	59	0	1	0	0
Band 1 Trypsin	ATP synthase F1 alpha subunit	146184059	59654	1	8	8	10	0.00179	0.187	TGAIVDVPIGEAMCGR	R	V	0.95	77.5	58.1	0	1	0	0
Band 1 Trypsin	ATP synthase F1 alpha subunit	146184059	59654	1	8	8	10	0.00179	0.187	VFDALGNPIDGLGPLK	R	T	0.95	91.3	58.1	0	1	0	0
Band 1 Trypsin	ATP synthase F1 alpha subunit	146184059	59654	1	8	8	10	0.00179	0.187	VQAGEMVEFK	K	S	0.95	77.1	58.6	0	3	0	0
Band 2 Trypsin	ATP synthase F1 alpha subunit	146184059	59654	1	8	8	8	0.00138	0.183	CVDSLVPIGR	K	G	0.95	53.5	59.1	0	1	0	0
Band 2 Trypsin	ATP synthase F1 alpha subunit	146184059	59654	1	8	8	8	0.00138	0.183	EAYPGDVFYLHSR	R	L	0.95	85.1	58.2	0	1	0	0
Band 2 Trypsin	ATP synthase F1 alpha subunit	146184059	59654	1	8	8	8	0.00138	0.183	ELAAFSQFGSDLDAK	R	T	0.95	113	58.2	0	1	0	0
Band 2 Trypsin	ATP synthase F1 alpha subunit	146184059	59654	1	8	8	8	0.00138	0.183	LSTGEASVVLAEK	K	I	0.95	64.6	58.8	0	1	0	0
Band 2 Trypsin	ATP synthase F1 alpha subunit	146184059	59654	1	8	8	8	0.00138	0.183	STIANLVSILK	R	Q	0.95	73.6	59	0	1	0	0
Band 2 Trypsin	ATP synthase F1 alpha subunit	146184059	59654	1	8	8	8	0.00138	0.183	TAIAIDTILNQK	K	E	0.95	97.2	58.6	0	1	0	0
Band 2 Trypsin	ATP synthase F1 alpha subunit	146184059	59654	1	8	8	8	0.00138	0.183	VFDALGNPIDGLGPLK	R	T	0.95	112	58.1	0	1	0	0
Band 2 Trypsin	ATP synthase F1 alpha subunit	146184059	59654	1	8	8	8	0.00138	0.183	VQAGEMVEFK	K	S	0.95	74.6	58.6	0	1	0	0
Band 1 Chymotrypsin	ATP synthase F1 beta subunit	146185860	53414.8	1	3	3	4	0.000688	0.0724	GGAGVGKTVLIQEL	F	I	0.95	55.7	60.9	0	1	0	0
Band 1 Chymotrypsin	ATP synthase F1 beta subunit	146185860	53414.8	1	3	3	4	0.000688	0.0724	NALEVQGTQHRL	L	V	0.95	79.5	60.9	0	2	0	0
Band 1 Chymotrypsin	ATP synthase F1 beta subunit	146185860	53414.8	1	3	3	4	0.000688	0.0724	VNLKQNIASF	F	K	0.95	59.9	61.8	0	1	0	0
Band 1 Trypsin	ATP synthase F1 beta subunit	146185860	53414.8	1	11	12	16	0.00286	0.36	DAPSFTDQATSAEILVTGIK	R	V	0.95	89.9	57.2	0	1	0	0
Band 1 Trypsin	ATP synthase F1 beta subunit	146185860	53414.8	1	11	12	16	0.00286	0.36	EGNDLYHEMMDSK	R	V	0.95	54.7	58.2	0	1	0	0
Band 1 Trypsin	ATP synthase F1 beta subunit	146185860	53414.8	1	11	12	16	0.00286	0.36	FLSQPFFMSEVFSGIPGR	K	F	0.95	78.1	57.2	0	1	0	0
Band 1 Trypsin	ATP synthase F1 beta subunit	146185860	53414.8	1	11	12	16	0.00286	0.36	GLTELGIYPAVDPLDSTSR	R	M	0.95	92.9	57.4	0	1	0	0
Band 1 Trypsin	ATP synthase F1 beta subunit	146185860	53414.8	1	11	12	16	0.00286	0.36	GQPVVDTGLPISVPVGPGTLGR	R	I	0.95	105	57.1	0	2	0	0
Band 1 Trypsin	ATP synthase F1 beta subunit	146185860	53414.8	1	11	12	16	0.00286	0.36	IMNVIGEPIDQR	R	G	0.95	90.3	58.4	0	2	0	0
Band 1 Trypsin	ATP synthase F1 beta subunit	146185860	53414.8	1	11	12	16	0.00286	0.36	IPSAVGYQPTLATDLGALQER	R	I	0.95	73.3	57.1	0	2	0	0
Band 1 Trypsin	ATP synthase F1 beta subunit	146185860	53414.8	1	11	12	16	0.00286	0.36	LVLEVAQHLGDSR	R	V	0.95	98.5	58.2	0	1	1	0
Band 1 Trypsin	ATP synthase F1 beta subunit	146185860	53414.8	1	11	12	16	0.00286	0.36	MLDPITIGEEHYTVAR	R	G	0.95	90.5	57.8	0	2	0	0
Band 1 Trypsin	ATP synthase F1 beta subunit	146185860	53414.8	1	11	12	16	0.00286	0.36	TIAMDSTEGLVR	R	G	0.95	68.8	58.6	0	1	0	0
Band 1 Trypsin	ATP synthase F1 beta subunit	146185860	53414.8	1	11	12	16	0.00286	0.36	VGLTGLTVAEYFR	R	D	0.95	99	58.3	0	1	0	0
Band 2 Trypsin	ATP synthase F1 beta subunit	146185860	53414.8	1	11	11	15	0.00259	0.342	CALIFGQMNEPPGAR	R	A	0.95	66.1	58.3	0	1	0	0
Band 2 Trypsin	ATP synthase F1 beta subunit	146185860	53414.8	1	11	11	15	0.00259	0.342	DAPSFTDQATSAEILVTGIK	R	V	0.95	83.8	57.2	0	1	0	0
Band 2 Trypsin	ATP synthase F1 beta subunit	146185860	53414.8	1	11	11	15	0.00259	0.342	GLTELGIYPAVDPLDSTSR	R	M	0.95	91.3	57.4	0	1	0	0
Band 2 Trypsin	ATP synthase F1 beta subunit	146185860	53414.8	1	11	11	15	0.00259	0.342	GQPVVDTGLPISVPVGPGTLGR	R	I	0.95	62.4	57.1	0	2	0	0
Band 2 Trypsin	ATP synthase F1 beta subunit	146185860	53414.8	1	11	11	15	0.00259	0.342	IMNVIGEPIDQR	R	G	0.95	94.9	58.3	0	2	0	0
Band 2 Trypsin	ATP synthase F1 beta subunit	146185860	53414.8	1	11	11	15	0.00259	0.342	IPSAVGYQPTLATDLGALQER	R	I	0.95	114	57	0	1	0	0
Band 2 Trypsin	ATP synthase F1 beta subunit	146185860	53414.8	1	11	11	15	0.00259	0.342	LVLEVAQHLGDSR	R	V	0.95	98.4	58.2	0	1	0	0
Band 2 Trypsin	ATP synthase F1 beta subunit	146185860	53414.8	1	11	11	15	0.00259	0.342	TIAMDSTEGLVR	R	G	0.95	62.8	58.7	0	3	0	0
Band 2 Trypsin	ATP synthase F1 beta subunit	146185860	53414.8	1	11	11	15	0.00259	0.342	TVLIQELINNVAK	K	H	0.95	111	58.2	0	1	0	0
Band 2 Trypsin	ATP synthase F1 beta subunit	146185860	53414.8	1	11	11	15	0.00259	0.342	VGLTGLTVAEYFR	R	D	0.95	100	58.3	0	1	0	0
Band 2 Trypsin	ATP synthase F1 beta subunit	146185860	53414.8	1	11	11	15	0.00259	0.342	VVDLLAPYAR	K	G	0.95	62.2	59.1	0	1	0	0
Band 1 Trypsin	ATP synthase F1 delta subunit	146182760	24734.6	1	3	3	3	0.000536	0.183	SFLNNVSLK	K	R	0.95	58	59.1	0	1	0	0
Band 1 Trypsin	ATP synthase F1 delta subunit	146182760	24734.6	1	3	3	3	0.000536	0.183	TNFNPATNNLLETLIENK	K	R	0.95	122	57.3	0	1	0	0
Band 1 Trypsin	ATP synthase F1 delta subunit	146182760	24734.6	1	3	3	3	0.000536	0.183	YAGVLFSSASSNK	K	S	0.95	98.9	58.7	0	1	0	0
Band 1 Trypsin	ATP synthase F1 gamma subunit	118355000	32856.3	0.998	2	2	4	0.000715	0.0736	HEAVEPELEYSK	R	N	0.95	102	58.4	0	2	0	0
Band 1 Trypsin	ATP synthase F1 gamma subunit	118355000	32856.3	0.998	2	2	4	0.000715	0.0736	MLENESYVQK	K	K	0.95	60.2	58.5	0	2	0	0
Band 1 Trypsin	Conserved Hypothetical protein TTHERM_00137990	146175330	55582.9	1	2	2	2	0.000357	0.0534	KFQDFYNGAR	K	L	0.95	62.1	59.1	0	1	0	0
Band 1 Trypsin	Conserved Hypothetical protein TTHERM_00137990	146175330	55582.9	1	2	2	2	0.000357	0.0534	NLQGQTLNAHYDGFSK	R	V	0.95	119	57.9	0	1	0	0
Band 2 Trypsin	Conserved Hypothetical protein TTHERM_00137990	146175330	55582.9	1	4	4	4	0.000691	0.129	IGYNQLVLATGLK	R	H	0.95	96.6	58.7	0	1	0	0
Band 2 Trypsin	Conserved Hypothetical protein TTHERM_00137990	146175330	55582.9	1	4	4	4	0.000691	0.129	NIFGLGDAADLPTTK	K	T	0.95	96.3	58.6	0	1	0	0
Band 2 Trypsin	Conserved Hypothetical protein TTHERM_00137990	146175330	55582.9	1	4	4	4	0.000691	0.129	NLQGQTLNAHYDGFSK	R	V	0.95	87.2	57.8	0	1	0	0
Band 2 Trypsin	Conserved Hypothetical protein TTHERM_00137990	146175330	55582.9	1	4	4	4	0.000691	0.129	SFPELPGSPESQQSSGISK	K	Y	0.95	101	57.4	0	1	0	0
Band 2 Trypsin	Cytochrome C1 family protein	118389517	24969.7	0.999	2	2	2	0.000346	0.14	GYEELVTEVGTHK	K	G	0.95	95	58.5	0	1	0	0
Band 2 Trypsin	Cytochrome C1 family protein	118389517	24969.7	0.999	2	2	2	0.000346	0.14	VICDHIYPPYFSQDQAK	R	N	0.95	77.3	57.4	0	1	0	0
Band 3 Trypsin	Cytochrome C1 family protein	118389517	24969.7	1	3	3	3	0.000529	0.173	GFQVFAR	R	N	0.95	52.9	58.4	0	1	0	0
Band 3 Trypsin	Cytochrome C1 family protein	118389517	24969.7	1	3	3	3	0.000529	0.173	GYEELVTEVGTHK	K	G	0.95	102	58.4	0	1	0	0
Band 3 Trypsin	Cytochrome C1 family protein	118389517	24969.7	1	3	3	3	0.000529	0.173	VICDHIYPPYFSQDQAK	R	N	0.95	66.1	57.4	0	1	0	0
Band 1 Trypsin	DnaJ domain containing protein	118397435	36801	0.998	2	2	2	0.000357	0.0978	YHPDVNTTVTEAHEPSAR	K	K	0.95	57.3	57.7	0	0	1	0
Band 1 Trypsin	DnaJ domain containing protein	118397435	36801	0.998	2	2	2	0.000357	0.0978	YTEDSALEDELLR	R	R	0.95	84.8	58.2	0	1	0	0
Band 2 Trypsin	DnaJ domain containing protein	118397435	36801	0.999	2	2	2	0.000346	0.0978	TNPGQDLLIGNIR	K	V	0.95	92.9	58.2	0	1	0	0
Band 2 Trypsin	DnaJ domain containing protein	118397435	36801	0.999	2	2	2	0.000346	0.0978	YHPDVNTTVTEAHEPSAR	K	K	0.95	54.8	58	0	0	1	0
Band 3 Trypsin	Eukaryotic porin family protein	118349153	47642.4	1	3	3	3	0.000529	0.0924	ISEGTTNTVIAFR	K	Q	0.95	80.4	58.3	0	1	0	0
Band 3 Trypsin	Eukaryotic porin family protein	118349153	47642.4	1	3	3	3	0.000529	0.0924	LDSSGSLDASYLR	R	F	0.95	112	58.3	0	1	0	0
Band 3 Trypsin	Eukaryotic porin family protein	118349153	47642.4	1	3	3	3	0.000529	0.0924	LQDSETIATVSSK	R	G	0.95	92.2	58.4	0	1	0	0
Band 1 Trypsin	Hypothetical protein TTHERM_00047230	146165274	41227.6	0.998	2	2	2	0.000357	0.0805	NFDNQDNAEFLEDEGQLK	K	Y	0.95	130	57.1	0	1	0	0
Band 1 Trypsin	Hypothetical protein TTHERM_00047230	146165274	41227.6	0.998	2	2	2	0.000357	0.0805	YNDEVAVIQK	K	T	0.95	87.8	58.8	0	1	0	0
Band 1 Trypsin	Hypothetical protein TTHERM_00068120	146161614	24559.2	0.998	2	2	2	0.000357	0.111	VFGANVEVR	K	K	0.95	55.4	59.5	0	1	0	0
Band 1 Trypsin	Hypothetical protein TTHERM_00068120	146161614	24559.2	0.998	2	2	2	0.000357	0.111	YLTEDPAGDDPLQK	R	T	0.95	81.7	58.3	0	1	0	0
Band 2 Trypsin	Hypothetical protein TTHERM_00068120	146161614	24559.2	1	3	3	3	0.000518	0.207	FLEMQTINSNYDYYYNR	K	Q	0.95	94.7	57	0	1	0	0
Band 2 Trypsin	Hypothetical protein TTHERM_00068120	146161614	24559.2	1	3	3	3	0.000518	0.207	IVNPQLWPNPNK	K	L	0.95	71.4	58.4	0	1	0	0
Band 2 Trypsin	Hypothetical protein TTHERM_00068120	146161614	24559.2	1	3	3	3	0.000518	0.207	YLTEDPAGDDPLQK	R	T	0.95	94.1	58.3	0	1	0	0
Band 1 Trypsin	Hypothetical protein TTHERM_00127260	118366175	66873.5	1	4	4	4	0.000715	0.106	ADSINNFLANEYLR	R	L	0.95	95.2	58	0	1	0	0
Band 1 Trypsin	Hypothetical protein TTHERM_00127260	118366175	66873.5	1	4	4	4	0.000715	0.106	ITTLSAQEQANLIGLTAEQLK	K	S	0.95	82.9	57	0	1	0	0
Band 1 Trypsin	Hypothetical protein TTHERM_00127260	118366175	66873.5	1	4	4	4	0.000715	0.106	NSMFMPLLQR	K	F	0.95	56.6	58.7	0	1	0	0
Band 1 Trypsin	Hypothetical protein TTHERM_00127260	118366175	66873.5	1	4	4	4	0.000715	0.106	QAQAYETMNQAALLQK	K	L	0.95	110	57.8	0	1	0	0
Band 2 Trypsin	Hypothetical protein TTHERM_00127260	118366175	66873.5	1	2	2	2	0.000346	0.0467	ADSINNFLANEYLR	R	L	0.95	85.9	58	0	1	0	0
Band 2 Trypsin	Hypothetical protein TTHERM_00127260	118366175	66873.5	1	2	2	2	0.000346	0.0467	ADYSASVAAFQQR	R	M	0.95	71.8	58.4	0	1	0	0
Band 1 Trypsin	Hypothetical protein TTHERM_00136220	118373018	36173.5	1	4	4	4	0.000715	0.164	DMIYQNPEITK	R	Y	0.95	55.1	58.4	0	1	0	0
Band 1 Trypsin	Hypothetical protein TTHERM_00136220	118373018	36173.5	1	4	4	4	0.000715	0.164	FGDVESGATMTLK	K	F	0.95	78.6	58.6	0	1	0	0
Band 1 Trypsin	Hypothetical protein TTHERM_00136220	118373018	36173.5	1	4	4	4	0.000715	0.164	TLDPDFKETYLR	K	D	0.95	65.7	58.1	0	1	0	0
Band 1 Trypsin	Hypothetical protein TTHERM_00136220	118373018	36173.5	1	4	4	4	0.000715	0.164	YQVGEPFYFYDLR	R	A	0.95	79	57.8	0	1	0	0
Band 2 Trypsin	Hypothetical protein TTHERM_00136220	118373018	36173.5	1	2	2	3	0.000518	0.0803	DMIYQNPEITK	R	Y	0.95	57.5	58.5	0	2	0	0
Band 2 Trypsin	Hypothetical protein TTHERM_00136220	118373018	36173.5	1	2	2	3	0.000518	0.0803	YQVGEPFYFYDLR	R	A	0.95	50.9	57.8	0	1	0	0
Band 1 Trypsin	Hypothetical protein TTHERM_00136440	118373062	78420.8	1	4	4	4	0.000715	0.0996	DLGFPMEGEEEEYIEQR	R	L	0.95	91.6	57.3	0	1	0	0
Band 1 Trypsin	Hypothetical protein TTHERM_00136440	118373062	78420.8	1	4	4	4	0.000715	0.0996	ITAEAEYDHESLALQK	R	M	0.95	121	57.8	0	1	0	0
Band 1 Trypsin	Hypothetical protein TTHERM_00136440	118373062	78420.8	1	4	4	4	0.000715	0.0996	TQIGDNVFIGPNSYIQSSK	K	I	0.95	98.3	57.3	0	1	0	0
Band 1 Trypsin	Hypothetical protein TTHERM_00136440	118373062	78420.8	1	4	4	4	0.000715	0.0996	YFEENPNVEATIIDR	K	E	0.95	86.6	57.9	0	1	0	0
Band 2 Trypsin	Hypothetical protein TTHERM_00136440	118373062	78420.8	1	6	6	7	0.00121	0.16	DLGFPMEGEEEEYIEQR	R	L	0.95	99.6	57.2	0	2	0	0
Band 2 Trypsin	Hypothetical protein TTHERM_00136440	118373062	78420.8	1	6	6	7	0.00121	0.16	IPSINDSEFIAPNSVVIGDVITK	K	E	0.95	96.7	56.6	0	1	0	0
Band 2 Trypsin	Hypothetical protein TTHERM_00136440	118373062	78420.8	1	6	6	7	0.00121	0.16	ITAEAEYDHESLALQK	R	M	0.95	114	57.8	0	1	0	0
Band 2 Trypsin	Hypothetical protein TTHERM_00136440	118373062	78420.8	1	6	6	7	0.00121	0.16	SLAQTGLNIQQPYTSDDR	K	L	0.95	122	57.4	0	1	0	0
Band 2 Trypsin	Hypothetical protein TTHERM_00136440	118373062	78420.8	1	6	6	7	0.00121	0.16	TQIGDNVFIGPNSYIQSSK	K	I	0.95	131	57.3	0	1	0	0
Band 2 Trypsin	Hypothetical protein TTHERM_00136440	118373062	78420.8	1	6	6	7	0.00121	0.16	YFEENPNVEATIIDR	K	E	0.95	125	57.9	0	1	0	0
Band 2 Trypsin	Hypothetical protein TTHERM_00160690	146162619	12071.7	0.998	2	2	3	0.000518	0.216	IGEELSDAYR	K	E	0.95	94.9	58.6	0	1	0	0
Band 2 Trypsin	Hypothetical protein TTHERM_00160690	146162619	12071.7	0.998	2	2	3	0.000518	0.216	MALEQLCYNEEK	R	L	0.95	97.5	58.4	0	2	0	0
Band 1 Trypsin	Hypothetical protein TTHERM_00268000	118365429	39540.6	0.998	2	2	2	0.000357	0.0867	LQEIVPETSEAIATIK	K	A	0.95	64	57.8	0	1	0	0
Band 1 Trypsin	Hypothetical protein TTHERM_00268000	118365429	39540.6	0.998	2	2	2	0.000357	0.0867	SPNSTLHPTAFYYK	R	R	0.95	76.5	58.1	0	1	0	0
Band 2 Trypsin	Hypothetical protein TTHERM_00268000	118365429	39540.6	1	5	5	6	0.00104	0.225	LANEMDVFQLGLAAAALTR	R	Q	0.95	88.7	57.4	0	1	0	0
Band 2 Trypsin	Hypothetical protein TTHERM_00268000	118365429	39540.6	1	5	5	6	0.00104	0.225	LQEIVPETSEAIATIK	K	A	0.95	87.2	57.8	0	1	0	0
Band 2 Trypsin	Hypothetical protein TTHERM_00268000	118365429	39540.6	1	5	5	6	0.00104	0.225	NADLDHEVLMQTLSK	R	L	0.95	114	57.8	0	2	0	0
Band 2 Trypsin	Hypothetical protein TTHERM_00268000	118365429	39540.6	1	5	5	6	0.00104	0.225	QANNYAQLLDQVDK	R	E	0.95	93.5	58.1	0	1	0	0
Band 2 Trypsin	Hypothetical protein TTHERM_00268000	118365429	39540.6	1	5	5	6	0.00104	0.225	SPNSTLHPTAFYYK	R	R	0.95	85.5	58.1	0	1	0	0
Band 1 Trypsin	Hypothetical protein TTHERM_00316290	146180703	35807	0.998	2	2	2	0.000357	0.0733	DSEIILQDFIR	K	R	0.95	74.6	58.6	0	1	0	0
Band 1 Trypsin	Hypothetical protein TTHERM_00316290	146180703	35807	0.998	2	2	2	0.000357	0.0733	VNLFDEYIQAR	K	A	0.95	85.1	58.4	0	1	0	0
Band 1 Trypsin	Hypothetical protein TTHERM_00382330	146165634	39121.2	1	3	3	3	0.000536	0.125	FYALEDLANK	R	R	0.95	61.3	58.6	0	1	0	0
Band 1 Trypsin	Hypothetical protein TTHERM_00382330	146165634	39121.2	1	3	3	3	0.000536	0.125	ITPLDMFQYYGLFR	K	N	0.95	69.8	57.7	0	1	0	0
Band 1 Trypsin	Hypothetical protein TTHERM_00382330	146165634	39121.2	1	3	3	3	0.000536	0.125	VAQHNAFNTGFSGVILR	K	A	0.95	96	57.7	0	1	0	0
Band 2 Trypsin	Hypothetical protein TTHERM_00382330	146165634	39121.2	1	6	6	6	0.00104	0.22	DTSKYDPALLESVK	R	N	0.95	90.7	58.2	0	1	0	0
Band 2 Trypsin	Hypothetical protein TTHERM_00382330	146165634	39121.2	1	6	6	6	0.00104	0.22	EYMSDMTPIGR	R	W	0.95	82.9	58.7	0	1	0	0
Band 2 Trypsin	Hypothetical protein TTHERM_00382330	146165634	39121.2	1	6	6	6	0.00104	0.22	FNLQTADGR	K	A	0.95	70.3	59.1	0	1	0	0
Band 2 Trypsin	Hypothetical protein TTHERM_00382330	146165634	39121.2	1	6	6	6	0.00104	0.22	FYALEDLANK	R	R	0.95	80.4	58.6	0	1	0	0
Band 2 Trypsin	Hypothetical protein TTHERM_00382330	146165634	39121.2	1	6	6	6	0.00104	0.22	VAQHNAFNTGFSGVILR	K	A	0.95	106	57.7	0	1	0	0
Band 2 Trypsin	Hypothetical protein TTHERM_00382330	146165634	39121.2	1	6	6	6	0.00104	0.22	YPFAVTKPGQK	R	F	0.95	57.5	58.7	0	1	0	0
Band 3 Chymotrypsin	Hypothetical protein TTHERM_00382330	146165634	39121.2	1	2	2	2	0.00034	0.061	EQLVNVKAF	W	S	0.95	79	62.1	0	1	0	0
Band 3 Chymotrypsin	Hypothetical protein TTHERM_00382330	146165634	39121.2	1	2	2	2	0.00034	0.061	NLQTADGRAQF	F	E	0.95	86.1	61.5	0	1	0	0
Band 3 Trypsin	Hypothetical protein TTHERM_00382330	146165634	39121.2	1	7	7	9	0.00159	0.229	CYFFETVAR	R	Q	0.95	75.8	58.7	0	1	0	0
Band 3 Trypsin	Hypothetical protein TTHERM_00382330	146165634	39121.2	1	7	7	9	0.00159	0.229	EYMSDMTPIGR	R	W	0.95	70.3	58.6	0	2	0	0
Band 3 Trypsin	Hypothetical protein TTHERM_00382330	146165634	39121.2	1	7	7	9	0.00159	0.229	FYALEDLANK	R	R	0.95	77.9	58.6	0	1	0	0
Band 3 Trypsin	Hypothetical protein TTHERM_00382330	146165634	39121.2	1	7	7	9	0.00159	0.229	FYALEDLANKR	R	D	0.95	59.6	58.7	0	1	0	0
Band 3 Trypsin	Hypothetical protein TTHERM_00382330	146165634	39121.2	1	7	7	9	0.00159	0.229	GLTLEDSLLFMDR	R	E	0.95	69.1	58.1	0	1	0	0
Band 3 Trypsin	Hypothetical protein TTHERM_00382330	146165634	39121.2	1	7	7	9	0.00159	0.229	ITPLDMFQYYGLFR	K	N	0.95	84.2	57.8	0	2	0	0
Band 3 Trypsin	Hypothetical protein TTHERM_00382330	146165634	39121.2	1	7	7	9	0.00159	0.229	VAQHNAFNTGFSGVILR	K	A	0.95	118	57.7	0	1	0	0
Band 1 Trypsin	Hypothetical protein TTHERM_00399360	146164764	33138.1	1	3	3	4	0.000715	0.128	DQVNNAEAVAAAAK	K	E	0.95	113	58.6	0	2	0	0
Band 1 Trypsin	Hypothetical protein TTHERM_00399360	146164764	33138.1	1	3	3	4	0.000715	0.128	FNEIIFNPAIR	R	W	0.95	82.9	58.7	0	1	0	0
Band 1 Trypsin	Hypothetical protein TTHERM_00399360	146164764	33138.1	1	3	3	4	0.000715	0.128	YPAPGSEPINR	R	E	0.95	53.8	58.8	0	1	0	0
Band 2 Trypsin	Hypothetical protein TTHERM_00402070	118361704	24929.6	0.998	2	2	2	0.000346	0.126	ANADGISNTYGGSFR	K	K	0.95	111	58.2	0	1	0	0
Band 2 Trypsin	Hypothetical protein TTHERM_00402070	118361704	24929.6	0.998	2	2	2	0.000346	0.126	CFQENPTSFAAK	K	M	0.95	60	58.4	0	1	0	0
Band 1 Trypsin	Hypothetical protein TTHERM_00529760	146185889	24341.5	1	3	3	4	0.000715	0.177	AGDMALPLNSLNQR	R	T	0.95	79.4	58.2	0	2	0	0
Band 1 Trypsin	Hypothetical protein TTHERM_00529760	146185889	24341.5	1	3	3	4	0.000715	0.177	ILEPVSYVINEK	K	M	0.95	85.2	58.5	0	1	0	0
Band 1 Trypsin	Hypothetical protein TTHERM_00529760	146185889	24341.5	1	3	3	4	0.000715	0.177	YMAFQAVALHR	K	Y	0.95	69.4	58.7	0	1	0	0
Band 2 Trypsin	Hypothetical protein TTHERM_00529760	146185889	24341.5	1	3	3	3	0.000518	0.167	AGDMALPLNSLNQR	R	T	0.95	54.5	58.3	0	1	0	0
Band 2 Trypsin	Hypothetical protein TTHERM_00529760	146185889	24341.5	1	3	3	3	0.000518	0.167	ILEPVSYVINEK	K	M	0.95	67.6	58.5	0	1	0	0
Band 2 Trypsin	Hypothetical protein TTHERM_00529760	146185889	24341.5	1	3	3	3	0.000518	0.167	VWENIIEER	K	S	0.95	66.4	59.1	0	1	0	0
Band 1 Trypsin	Hypothetical protein TTHERM_00541460	146161176	25351.1	0.998	2	2	2	0.000357	0.116	LEQDISCYEPLSR	K	H	0.95	75.2	58.1	0	1	0	0
Band 1 Trypsin	Hypothetical protein TTHERM_00541460	146161176	25351.1	0.998	2	2	2	0.000357	0.116	LNLEQTEQNLSIGK	K	T	0.95	75	58.3	0	1	0	0
Band 2 Trypsin	Hypothetical protein TTHERM_00557760	118378329	45879.4	1	2	2	2	0.000346	0.0779	LQESAGQIYELGGPHVYSR	K	L	0.95	91	57.1	0	1	0	0
Band 2 Trypsin	Hypothetical protein TTHERM_00557760	118378329	45879.4	1	2	2	2	0.000346	0.0779	NSNVVINLVGSR	K	L	0.95	108	59	0	1	0	0
Band 1 Trypsin	Hypothetical protein TTHERM_00571650	118389158	36309.3	1	3	3	3	0.000536	0.115	FINQYQEPK	R	Q	0.95	61.7	58.5	0	1	0	0
Band 1 Trypsin	Hypothetical protein TTHERM_00571650	118389158	36309.3	1	3	3	3	0.000536	0.115	TDLTFGQDSTVVSELLTR	K	L	0.95	125	57.4	0	1	0	0
Band 1 Trypsin	Hypothetical protein TTHERM_00571650	118389158	36309.3	1	3	3	3	0.000536	0.115	VAFPGLVELK	R	T	0.95	64.9	59.1	0	1	0	0
Band 1 Trypsin	Hypothetical protein TTHERM_00649060	118399953	39028.9	0.999	2	2	2	0.000357	0.0671	KTQEYFLEPSEK	R	F	0.95	65.4	58.2	0	1	0	0
Band 1 Trypsin	Hypothetical protein TTHERM_00649060	118399953	39028.9	0.999	2	2	2	0.000357	0.0671	SLSFNQVVDR	R	Y	0.95	78.5	58.8	0	1	0	0
Band 2 Trypsin	Hypothetical protein TTHERM_00649060	118399953	39028.9	1	3	3	3	0.000518	0.104	IPTVQNNIPEATR	R	W	0.95	78.1	58.3	0	1	0	0
Band 2 Trypsin	Hypothetical protein TTHERM_00649060	118399953	39028.9	1	3	3	3	0.000518	0.104	SLSFNQVVDR	R	Y	0.95	65.1	58.8	0	1	0	0
Band 2 Trypsin	Hypothetical protein TTHERM_00649060	118399953	39028.9	1	3	3	3	0.000518	0.104	TQEYFLEPSEK	K	F	0.95	61.5	58.5	0	1	0	0
Band 1 Trypsin	Hypothetical protein TTHERM_00649080	229595595	19048.9	0.998	2	2	3	0.000536	0.158	ALATNQEYQNEIK	R	T	0.95	96.9	58.4	0	2	0	0
Band 1 Trypsin	Hypothetical protein TTHERM_00649080	229595595	19048.9	0.998	2	2	3	0.000536	0.158	TQIQDLQAEIAAK	K	K	0.95	111	58.4	0	1	0	0
Band 2 Trypsin	Hypothetical protein TTHERM_00649080	229595595	19048.9	0.998	2	2	2	0.000346	0.158	ALATNQEYQNEIK	R	T	0.95	89.1	58.5	0	1	0	0
Band 2 Trypsin	Hypothetical protein TTHERM_00649080	229595595	19048.9	0.998	2	2	2	0.000346	0.158	GKSDQLDELVGAR	R	K	0.95	81.8	58.5	0	1	0	0
Band 1 Trypsin	Hypothetical protein TTHERM_00697370	118385011	29334.9	1	4	4	4	0.000715	0.187	FSNEITDDDYDYQR	K	A	0.95	105	57.8	0	1	0	0
Band 1 Trypsin	Hypothetical protein TTHERM_00697370	118385011	29334.9	1	4	4	4	0.000715	0.187	IGAFGILYTK	R	L	0.95	79.1	58.4	0	1	0	0
Band 1 Trypsin	Hypothetical protein TTHERM_00697370	118385011	29334.9	1	4	4	4	0.000715	0.187	IQDLEYVPFDQVK	R	E	0.95	105	58.3	0	1	0	0
Band 1 Trypsin	Hypothetical protein TTHERM_00697370	118385011	29334.9	1	4	4	4	0.000715	0.187	STGEFFYFER	R	Q	0.95	65.1	58.7	0	1	0	0
Band 2 Trypsin	Hypothetical protein TTHERM_00697370	118385011	29334.9	1	4	4	4	0.000691	0.207	FSNEITDDDYDYQR	K	A	0.95	88.5	57.7	0	1	0	0
Band 2 Trypsin	Hypothetical protein TTHERM_00697370	118385011	29334.9	1	4	4	4	0.000691	0.207	IGAFGILYTK	R	L	0.95	79.2	58.4	0	1	0	0
Band 2 Trypsin	Hypothetical protein TTHERM_00697370	118385011	29334.9	1	4	4	4	0.000691	0.207	NLDTNSAVSTSDFVAPPR	R	V	0.95	94.2	57.6	0	1	0	0
Band 2 Trypsin	Hypothetical protein TTHERM_00697370	118385011	29334.9	1	4	4	4	0.000691	0.207	STGEFFYFER	R	Q	0.95	61.5	58.7	0	1	0	0
Band 3 Chymotrypsin	Hypothetical protein TTHERM_00765330	146182840	15638.1	0.998	2	2	2	0.00034	0.0923	GSVNSSVRYY	Y	H	0.95	85.1	61.8	0	1	0	0
Band 3 Chymotrypsin	Hypothetical protein TTHERM_00765330	146182840	15638.1	0.998	2	2	2	0.00034	0.0923	IYGSVNSSVRY	L	Y	0.95	70	61.5	0	1	0	0
Band 1 Trypsin	Hypothetical protein TTHERM_00823660	118398278	20920	1	3	3	5	0.000894	0.207	AAQDLLDNDMAADK	R	I	0.95	98.5	58.4	0	2	0	0
Band 1 Trypsin	Hypothetical protein TTHERM_00823660	118398278	20920	1	3	3	5	0.000894	0.207	YGYIINESSQK	R	R	0.95	79.2	58.7	0	1	0	0
Band 1 Trypsin	Hypothetical protein TTHERM_00823660	118398278	20920	1	3	3	5	0.000894	0.207	YNQDDFGMTQPK	K	Y	0.95	81.3	58.3	0	2	0	0
Band 2 Trypsin	Hypothetical protein TTHERM_00823660	118398278	20920	1	2	2	3	0.000518	0.145	AAQDLLDNDMAADK	R	I	0.95	102	58.4	0	1	0	0
Band 2 Trypsin	Hypothetical protein TTHERM_00823660	118398278	20920	1	2	2	3	0.000518	0.145	YNQDDFGMTQPK	K	Y	0.95	65.4	58.3	0	2	0	0
Band 1 Trypsin	Hypothetical protein TTHERM_00927010	229596073	18949.8	0.998	2	2	2	0.000357	0.145	DLTQYVEGQIVNR	R	N	0.95	64.6	58.4	0	1	0	0
Band 1 Trypsin	Hypothetical protein TTHERM_00927010	229596073	18949.8	0.998	2	2	2	0.000357	0.145	KQEDIEQYVLK	K	L	0.95	91.3	58.5	0	1	0	0
Band 2 Trypsin	Hypothetical protein TTHERM_00945210	229593828	28080.4	0.998	2	2	2	0.000346	0.119	ESIGSYTTFGDLSEEER	K	K	0.95	62.8	57.5	0	1	0	0
Band 2 Trypsin	Hypothetical protein TTHERM_00945210	229593828	28080.4	0.998	2	2	2	0.000346	0.119	YAFYNSSFFQEK	K	E	0.95	67.4	58.3	0	1	0	0
Band 1 Trypsin	Hypothetical protein TTHERM_01000190	118388745	43150.6	0.998	2	2	2	0.000357	0.0675	LGGVAANENIPK	K	D	0.95	77.6	58.5	0	1	0	0
Band 1 Trypsin	Hypothetical protein TTHERM_01000190	118388745	43150.6	0.998	2	2	2	0.000357	0.0675	LNDNTPVFVTGDSR	K	S	0.95	99.3	58.3	0	1	0	0
Band 1 Trypsin	Hypothetical protein TTHERM_01528510	229594147	33115.2	1	3	3	3	0.000536	0.127	ALAINNQTYIR	K	A	0.95	87.2	58.8	0	1	0	0
Band 1 Trypsin	Hypothetical protein TTHERM_01528510	229594147	33115.2	1	3	3	3	0.000536	0.127	AMQVEEYNQGR	R	T	0.95	78.9	58.6	0	1	0	0
Band 1 Trypsin	Hypothetical protein TTHERM_01528510	229594147	33115.2	1	3	3	3	0.000536	0.127	YTNITQTEINEAIK	R	R	0.95	97.1	58.2	0	1	0	0
Band 2 Trypsin	Hypothetical protein TTHERM_01528510	229594147	33115.2	0.999	2	2	2	0.000346	0.0919	ALAINNQTYIR	K	A	0.95	68.5	58.8	0	1	0	0
Band 2 Trypsin	Hypothetical protein TTHERM_01528510	229594147	33115.2	0.999	2	2	2	0.000346	0.0919	YAPGNYSTLVVTSEK	K	L	0.95	104	58.2	0	1	0	0
Band 1 Trypsin	Inorganic pyrophosphatase	118374727	79195.3	1	2	2	2	0.000357	0.0388	AAVIGDTVGDPLK	K	D	0.95	64.1	58.6	0	1	0	0
Band 1 Trypsin	Inorganic pyrophosphatase	118374727	79195.3	1	2	2	2	0.000357	0.0388	TDQLDAAGNTTAAIGK	R	G	0.95	70.3	58.4	0	1	0	0
Band 3 Trypsin	Inorganic pyrophosphatase	118374727	79195.3	0.999	2	2	2	0.000352	0.0348	AAQEMVTEVR	K	K	0.95	84.6	59.3	0	1	0	0
Band 3 Trypsin	Inorganic pyrophosphatase	118374727	79195.3	0.999	2	2	2	0.000352	0.0348	TDQLDAAGNTTAAIGK	R	G	0.95	76	58.7	0	1	0	0
Band 1 Trypsin	Lipid A-disaccharide synthase	118397639	59217.4	1	3	3	3	0.000536	0.0659	AIQYLFQNSK	R	Q	0.95	75.7	58.5	0	1	0	0
Band 1 Trypsin	Lipid A-disaccharide synthase	118397639	59217.4	1	3	3	3	0.000536	0.0659	LSDEIFDLYSDPK	K	L	0.95	76.8	58.2	0	1	0	0
Band 1 Trypsin	Lipid A-disaccharide synthase	118397639	59217.4	1	3	3	3	0.000536	0.0659	TLQTIVTTGEK	K	E	0.95	84.8	59	0	1	0	0
Band 3 Trypsin	Methylmalonate-semialdehyde dehydrogenase	146182393	57645.5	1	3	3	3	0.000529	0.069	AGDYIYESGAK	K	H	0.95	58.5	59	0	1	0	0
Band 3 Trypsin	Methylmalonate-semialdehyde dehydrogenase	146182393	57645.5	1	3	3	3	0.000529	0.069	GVVNVVHGGFDTVK	K	Q	0.95	82.2	58.3	0	1	0	0
Band 3 Trypsin	Methylmalonate-semialdehyde dehydrogenase	146182393	57645.5	1	3	3	3	0.000529	0.069	SFGGDLNFYGK	R	N	0.95	64.8	59.1	0	1	0	0
Band 2 Trypsin	NADH dehydrogenase subunit 7	15027641	51146.2	1	3	3	4	0.000691	0.102	MNEMCESLNIVNQSINK	R	I	0.95	114	57.3	0	1	0	0
Band 2 Trypsin	NADH dehydrogenase subunit 7	15027641	51146.2	1	3	3	4	0.000691	0.102	NDYNSMEELITHFK	K	Y	0.95	90	57.8	0	1	0	0
Band 2 Trypsin	NADH dehydrogenase subunit 7	15027641	51146.2	1	3	3	4	0.000691	0.102	VESGYTYQSVESPK	K	G	0.95	65.3	58.4	0	2	0	0
Band 1 Trypsin	NADH-quinone oxidoreductase, F subunit family protein	118367869	52229.9	0.998	2	2	2	0.000357	0.0549	AVGSGLGTAAVIVMDK	K	S	0.95	104	58.3	0	1	0	0
Band 1 Trypsin	NADH-quinone oxidoreductase, F subunit family protein	118367869	52229.9	0.998	2	2	2	0.000357	0.0549	GGAGFLSGLK	R	Y	0.95	73	59.6	0	1	0	0
Band 2 Trypsin	NADH-quinone oxidoreductase, F subunit family protein	118367869	52229.9	1	4	4	5	0.000864	0.129	AVGSGLGTAAVIVMDK	K	S	0.95	102	58.4	0	2	0	0
Band 2 Trypsin	NADH-quinone oxidoreductase, F subunit family protein	118367869	52229.9	1	4	4	5	0.000864	0.129	GAGAYICGEETGLIESIEGK	R	A	0.95	103	57.3	0	1	0	0
Band 2 Trypsin	NADH-quinone oxidoreductase, F subunit family protein	118367869	52229.9	1	4	4	5	0.000864	0.129	GGAGFLSGLK	R	Y	0.95	80.8	59.6	0	1	0	0
Band 2 Trypsin	NADH-quinone oxidoreductase, F subunit family protein	118367869	52229.9	1	4	4	5	0.000864	0.129	NACGSGYDFDVYIHR	K	G	0.95	102	57.8	0	1	0	0
Band 1 Trypsin	NADH-ubiquinone oxidoreductase 75 kDa subunit	118367939	86924.8	1	4	4	4	0.000715	0.0636	INALELGINPTSVNK	R	N	0.95	106	58.1	0	1	0	0
Band 1 Trypsin	NADH-ubiquinone oxidoreductase 75 kDa subunit	118367939	86924.8	1	4	4	4	0.000715	0.0636	NYGPLVATSMNR	K	C	0.95	69.4	58.6	0	1	0	0
Band 1 Trypsin	NADH-ubiquinone oxidoreductase 75 kDa subunit	118367939	86924.8	1	4	4	4	0.000715	0.0636	VFNIGTNQDLNYK	K	N	0.95	71.4	58.1	0	1	0	0
Band 1 Trypsin	NADH-ubiquinone oxidoreductase 75 kDa subunit	118367939	86924.8	1	4	4	4	0.000715	0.0636	YEAPVLNAR	R	I	0.95	53.5	59.2	0	1	0	0
Band 2 Trypsin	NADH-ubiquinone oxidoreductase 75 kDa subunit	118367939	86924.8	1	4	4	4	0.000691	0.0636	INALELGINPTSVNK	R	N	0.95	133	58.1	0	1	0	0
Band 2 Trypsin	NADH-ubiquinone oxidoreductase 75 kDa subunit	118367939	86924.8	1	4	4	4	0.000691	0.0636	VAELAPHLLK	R	Y	0.95	68.4	59.2	0	1	0	0
Band 2 Trypsin	NADH-ubiquinone oxidoreductase 75 kDa subunit	118367939	86924.8	1	4	4	4	0.000691	0.0636	VFNIGTNQDLNYK	K	N	0.95	102	58.1	0	1	0	0
Band 2 Trypsin	NADH-ubiquinone oxidoreductase 75 kDa subunit	118367939	86924.8	1	4	4	4	0.000691	0.0636	YDYIEPTIFGK	K	V	0.95	54.7	58.7	0	1	0	0
Band 1 Trypsin	Peptidase M16 inactive domain	146181190	57941.8	1	5	5	5	0.000894	0.135	ELGNLPDVTIHK	K	T	0.95	52.6	58.7	0	1	0	0
Band 1 Trypsin	Peptidase M16 inactive domain	146181190	57941.8	1	5	5	5	0.000894	0.135	ENLHNITDEVVK	R	N	0.95	87.2	58.3	0	1	0	0
Band 1 Trypsin	Peptidase M16 inactive domain	146181190	57941.8	1	5	5	5	0.000894	0.135	ISSLDSGLINR	R	A	0.95	80.1	59	0	1	0	0
Band 1 Trypsin	Peptidase M16 inactive domain	146181190	57941.8	1	5	5	5	0.000894	0.135	LAVEPSSVSPLAAVSVVVR	R	A	0.95	123	57.7	0	1	0	0
Band 1 Trypsin	Peptidase M16 inactive domain	146181190	57941.8	1	5	5	5	0.000894	0.135	QETLETSGVAQFVQR	R	L	0.95	93.6	58.3	0	1	0	0
Band 2 Trypsin	Peptidase M16 inactive domain	146181190	57941.8	1	6	6	6	0.00104	0.166	ELGNLPDVTIHK	K	T	0.95	60.6	58.7	0	1	0	0
Band 2 Trypsin	Peptidase M16 inactive domain	146181190	57941.8	1	6	6	6	0.00104	0.166	ENLHNITDEVVK	R	N	0.95	87.1	58.3	0	1	0	0
Band 2 Trypsin	Peptidase M16 inactive domain	146181190	57941.8	1	6	6	6	0.00104	0.166	ETTTYTLSVLPENVEK	R	A	0.95	77.4	57.7	0	1	0	0
Band 2 Trypsin	Peptidase M16 inactive domain	146181190	57941.8	1	6	6	6	0.00104	0.166	ISSLDSGLINR	R	A	0.95	86	59	0	1	0	0
Band 2 Trypsin	Peptidase M16 inactive domain	146181190	57941.8	1	6	6	6	0.00104	0.166	LAVEPSSVSPLAAVSVVVR	R	A	0.95	111	57.7	0	1	0	0
Band 2 Trypsin	Peptidase M16 inactive domain	146181190	57941.8	1	6	6	6	0.00104	0.166	QETLETSGVAQFVQR	R	L	0.95	109	58.3	0	1	0	0
Band 3 Chymotrypsin	Peptidase M16 inactive domain	146181190	57941.8	1	3	3	3	0.00051	0.0897	ANGVRLAVEPSSVSPL	L	A	0.95	82.4	60.1	0	1	0	0
Band 3 Chymotrypsin	Peptidase M16 inactive domain	146181190	57941.8	1	3	3	3	0.00051	0.0897	GGNLKVQVGRETTTY	L	T	0.95	67.9	60	0	1	0	0
Band 3 Chymotrypsin	Peptidase M16 inactive domain	146181190	57941.8	1	3	3	3	0.00051	0.0897	TLSVLPENVEKAVDF	Y	L	0.95	55.4	59.7	0	1	0	0
Band 3 Trypsin	Peptidase M16 inactive domain	146181190	57941.8	1	6	6	6	0.00106	0.164	ELALLGGNLK	K	V	0.95	81.8	58.6	0	1	0	0
Band 3 Trypsin	Peptidase M16 inactive domain	146181190	57941.8	1	6	6	6	0.00106	0.164	ENLHNITDEVVK	R	N	0.95	94.3	58.3	0	1	0	0
Band 3 Trypsin	Peptidase M16 inactive domain	146181190	57941.8	1	6	6	6	0.00106	0.164	ETTTYTLSVLPENVEK	R	A	0.95	82.7	57.7	0	1	0	0
Band 3 Trypsin	Peptidase M16 inactive domain	146181190	57941.8	1	6	6	6	0.00106	0.164	LAVEPSSVSPLAAVSVVVR	R	A	0.95	104	57.7	0	1	0	0
Band 3 Trypsin	Peptidase M16 inactive domain	146181190	57941.8	1	6	6	6	0.00106	0.164	QETLETSGVAQFVQR	R	L	0.95	105	58.3	0	1	0	0
Band 3 Trypsin	Peptidase M16 inactive domain	146181190	57941.8	1	6	6	6	0.00106	0.164	RISSLDSGLINR	K	A	0.95	71.2	58.7	0	1	0	0
Band 1 Trypsin	Peptidase M16 inactive domain containing protein	118384179	88127.1	1	3	3	3	0.000536	0.0424	FQLENITPNR	K	I	0.95	62.9	58.9	0	1	0	0
Band 1 Trypsin	Peptidase M16 inactive domain containing protein	118384179	88127.1	1	3	3	3	0.000536	0.0424	QIDSVTADQVAK	K	A	0.95	68.6	58.8	0	1	0	0
Band 1 Trypsin	Peptidase M16 inactive domain containing protein	118384179	88127.1	1	3	3	3	0.000536	0.0424	TGELFNESVFK	K	T	0.95	80.2	59.2	0	1	0	0
Band 2 Trypsin	Peptidase M16 inactive domain containing protein	118384179	88127.1	1	6	6	6	0.00104	0.0848	AIASGVNADELLTAK	K	A	0.95	109	58.4	0	1	0	0
Band 2 Trypsin	Peptidase M16 inactive domain containing protein	118384179	88127.1	1	6	6	6	0.00104	0.0848	DILNHSIAELK	K	A	0.95	82.2	58.8	0	1	0	0
Band 2 Trypsin	Peptidase M16 inactive domain containing protein	118384179	88127.1	1	6	6	6	0.00104	0.0848	LAQIPSAEGQK	K	T	0.95	59.4	58.6	0	1	0	0
Band 2 Trypsin	Peptidase M16 inactive domain containing protein	118384179	88127.1	1	6	6	6	0.00104	0.0848	NLSSYTLQK	K	F	0.95	54.6	58.5	0	1	0	0
Band 2 Trypsin	Peptidase M16 inactive domain containing protein	118384179	88127.1	1	6	6	6	0.00104	0.0848	NSVLSALER	K	Q	0.95	69.5	59.4	0	1	0	0
Band 2 Trypsin	Peptidase M16 inactive domain containing protein	118384179	88127.1	1	6	6	6	0.00104	0.0848	TGELFNESVFK	K	T	0.95	72.7	59.2	0	1	0	0
Band 3 Chymotrypsin	Peptidase M16 inactive domain containing protein	118384179	88127.1	1	3	3	3	0.00051	0.0514	DVGTRDETNETSGSLL	L	S	0.95	88.3	59.6	0	1	0	0
Band 3 Chymotrypsin	Peptidase M16 inactive domain containing protein	118384179	88127.1	1	3	3	3	0.00051	0.0514	KAIASGVNADEL	L	L	0.95	58.5	61.7	0	1	0	0
Band 3 Chymotrypsin	Peptidase M16 inactive domain containing protein	118384179	88127.1	1	3	3	3	0.00051	0.0514	VCAAGVESHQEF	F	V	0.95	60.8	61.1	0	1	0	0
Band 3 Trypsin	Peptidase M16 inactive domain containing protein	118384179	88127.1	1	8	8	8	0.00141	0.116	AFYDFIYKDDK	K	S	0.95	69.8	58.3	0	1	0	0
Band 3 Trypsin	Peptidase M16 inactive domain containing protein	118384179	88127.1	1	8	8	8	0.00141	0.116	AIASGVNADELLTAK	K	A	0.95	100	58.4	0	1	0	0
Band 3 Trypsin	Peptidase M16 inactive domain containing protein	118384179	88127.1	1	8	8	8	0.00141	0.116	DETNETSGSLLSIK	R	N	0.95	58.5	58.2	0	1	0	0
Band 3 Trypsin	Peptidase M16 inactive domain containing protein	118384179	88127.1	1	8	8	8	0.00141	0.116	FQLENITPNR	K	I	0.95	54.7	58.9	0	1	0	0
Band 3 Trypsin	Peptidase M16 inactive domain containing protein	118384179	88127.1	1	8	8	8	0.00141	0.116	LAQIPSAEGQK	K	T	0.95	92.6	58.6	0	1	0	0
Band 3 Trypsin	Peptidase M16 inactive domain containing protein	118384179	88127.1	1	8	8	8	0.00141	0.116	NLSSYTLQK	K	F	0.95	56.7	58.5	0	1	0	0
Band 3 Trypsin	Peptidase M16 inactive domain containing protein	118384179	88127.1	1	8	8	8	0.00141	0.116	NSVLSALER	K	Q	0.95	73.2	59.4	0	1	0	0
Band 3 Trypsin	Peptidase M16 inactive domain containing protein	118384179	88127.1	1	8	8	8	0.00141	0.116	TGELFNESVFK	K	T	0.95	73.3	59.2	0	1	0	0
Band 1 Trypsin	Putative F1 delta subunit	118355322	26214.9	1	3	3	3	0.000536	0.162	EYLANFDGFSR	K	I	0.95	76.4	58.7	0	1	0	0
Band 1 Trypsin	Putative F1 delta subunit	118355322	26214.9	1	3	3	3	0.000536	0.162	GNIQDLDTLAGK	K	Y	0.95	85.4	58.8	0	1	0	0
Band 1 Trypsin	Putative F1 delta subunit	118355322	26214.9	1	3	3	3	0.000536	0.162	TPASLYVLPPGPLK	K	I	0.95	69.2	58.3	0	1	0	0
Band 2 Trypsin	Putative F1 delta subunit	118355322	26214.9	1	3	3	3	0.000518	0.158	EYLANFDGFSR	K	I	0.95	74.5	58.7	0	1	0	0
Band 2 Trypsin	Putative F1 delta subunit	118355322	26214.9	1	3	3	3	0.000518	0.158	TNEASLVIQNK	K	T	0.95	78.2	59	0	1	0	0
Band 2 Trypsin	Putative F1 delta subunit	118355322	26214.9	1	3	3	3	0.000518	0.158	TPASLYVLPPGPLK	K	I	0.95	68.2	58.3	0	1	0	0
Band 1 Trypsin	Ribosomal protein S9 containing protein	146183499	89507.8	0.998	2	2	2	0.000357	0.0277	IGAYNDVELVK	K	L	0.95	66.2	58.7	0	1	0	0
Band 1 Trypsin	Ribosomal protein S9 containing protein	146183499	89507.8	0.998	2	2	2	0.000357	0.0277	VFVNNEIFYR	K	Y	0.95	63	58.7	0	1	0	0
Band 1 Trypsin	Rieske iron-sulfur protein, Ubiquinol-cytochrome c reductase iron-sulfur subunit	146164447	30639.3	0.998	2	2	3	0.000536	0.0818	GYVCICHGSVYDK	K	F	0.95	52.6	58.3	0	2	0	0
Band 1 Trypsin	Rieske iron-sulfur protein, Ubiquinol-cytochrome c reductase iron-sulfur subunit	146164447	30639.3	0.998	2	2	3	0.000536	0.0818	LYAMGVIGR	R	L	0.95	80.6	59	0	1	0	0
Band 3 Chymotrypsin	Rieske iron-sulfur protein, Ubiquinol-cytochrome c reductase iron-sulfur subunit	146164447	30639.3	1	3	3	3	0.00051	0.134	AMGVIGRL	Y	N	0.95	61.8	63	0	1	0	0
Band 3 Chymotrypsin	Rieske iron-sulfur protein, Ubiquinol-cytochrome c reductase iron-sulfur subunit	146164447	30639.3	1	3	3	3	0.00051	0.134	TSNEVKEENELPSNTL	L	L	0.945	53.1	59	0	1	0	0
Band 3 Chymotrypsin	Rieske iron-sulfur protein, Ubiquinol-cytochrome c reductase iron-sulfur subunit	146164447	30639.3	1	3	3	3	0.00051	0.134	VCICHGSVYDKF	Y	A	0.95	61.3	60.3	0	1	0	0
Band 3 Trypsin	Rieske iron-sulfur protein, Ubiquinol-cytochrome c reductase iron-sulfur subunit	146164447	30639.3	1	4	4	5	0.000881	0.171	EENELPSNTLLDK	K	D	0.95	72.3	58.4	0	1	0	0
Band 3 Trypsin	Rieske iron-sulfur protein, Ubiquinol-cytochrome c reductase iron-sulfur subunit	146164447	30639.3	1	4	4	5	0.000881	0.171	EVILSDAGNTK	K	V	0.95	73.6	59	0	1	0	0
Band 3 Trypsin	Rieske iron-sulfur protein, Ubiquinol-cytochrome c reductase iron-sulfur subunit	146164447	30639.3	1	4	4	5	0.000881	0.171	GYVCICHGSVYDK	K	F	0.95	95.9	58.3	0	1	0	0
Band 3 Trypsin	Rieske iron-sulfur protein, Ubiquinol-cytochrome c reductase iron-sulfur subunit	146164447	30639.3	1	4	4	5	0.000881	0.171	LYAMGVIGR	R	L	0.95	80.6	59	0	2	0	0
Band 3 Trypsin	SerH3 immobilization antigen	6273279	41006.6	0.998	2	2	2	0.000352	0.0969	ADGSACVAAVFSCTQSAR	K	G	0.95	118	58.1	0	1	0	0
Band 3 Trypsin	SerH3 immobilization antigen	6273279	41006.6	0.998	2	2	2	0.000352	0.0969	TTFANTAGSACVASSATCTAGSR	K	G	0.95	116	57.1	0	1	0	0
Band 1 Trypsin	SPFH domain / Band 7 family protein	146174422	46354.2	0.998	2	2	2	0.000357	0.0567	DLQTVDIALR	K	L	0.95	78.2	58.8	0	1	0	0
Band 1 Trypsin	SPFH domain / Band 7 family protein	146174422	46354.2	0.998	2	2	2	0.000357	0.0567	SVIAQYDADQILK	K	Q	0.95	94.2	58.4	0	1	0	0
Band 2 Trypsin	SPFH domain / Band 7 family protein	146174422	46354.2	0.998	2	2	2	0.000346	0.0567	DLQTVDIALR	K	L	0.95	82	58.8	0	1	0	0
Band 2 Trypsin	SPFH domain / Band 7 family protein	146174422	46354.2	0.998	2	2	2	0.000346	0.0567	SVIAQYDADQILK	K	Q	0.95	94.5	58.4	0	1	0	0
Band 3 Trypsin	TCP-1/cpn60 chaperonin family protein	146169799	61608.6	0.998	2	2	2	0.000352	0.0505	LADAVQTTLGPK	K	G	0.95	69.2	58.6	0	1	0	0
Band 3 Trypsin	TCP-1/cpn60 chaperonin family protein	146169799	61608.6	0.998	2	2	2	0.000352	0.0505	TNDEAGDGTTTATVLAR	K	A	0.95	142	58.3	0	1	0	0
