# Supplementary material for: Highly Divergent Mitochondrial ATP Synthase Complexes in Tetrahymena thermophila
Source: PLoS Biol. 2010 Jul 13;8(7):e1000418. doi: 10.1371/journal.pbio.1000418 (PMC2903591; doi:10.1371/journal.pbio.1000418)
Supplement: Table S3 — Sequences, MS parameters, and deduced parent proteins of peptides identified by LC/MS/MS analysis of spots excised from 2-D BN-PAGE gels. (0.37 MB XLS) [file pbio.1000418.s008.xls]

## Sheet: Sorcerer Trembl
Experiment name	Protein name	Trembl protein accession numbers	NCBI protein accession numbers	Protein molecular weight (Da)	Protein identification probability	Number of unique peptides	Number of unique spectra	Number of total spectra	Percentage of total spectra	Percentage sequence coverage	Peptide sequence	Previous amino acid	Next amino acid	Best Peptide identification probability	Best SEQUEST XCorr score	Best SEQUEST DCn score	Number of identified +1H spectra	Number of identified +2H spectra	Number of identified +3H spectra	Number of identified +4H spectra
Spot 1 Chymotrypsin	ATP synthase F1 alpha subunit	Q24HY8_TETTH	146184059	36235.2	0.998	3	3	6	0.000582	0.0734	DDLSKQAVAY	Y	R	0.95	3.02	0.103	0	4	0	0
Spot 1 Chymotrypsin	ATP synthase F1 alpha subunit	Q24HY8_TETTH	146184059	36235.2	0.998	3	3	6	0.000582	0.0734	IPTNVISITDGQIF	Y	L	0.95	2.71	0.28	0	2	0	0
Spot 1 Trypsin	ATP synthase F1 alpha subunit	Q24HY8_TETTH	146184059	59654	1	5	5	12	0.00119	0.112	ELAAFSQFGSDLDAK	R	T	0.95	4.87	0.412	0	4	0	0
Spot 1 Trypsin	ATP synthase F1 alpha subunit	Q24HY8_TETTH	146184059	59654	1	5	5	12	0.00119	0.112	LSTGEASVVLAEK	K	I	0.95	3.07	0.309	0	4	0	0
Spot 1 Trypsin	ATP synthase F1 alpha subunit	Q24HY8_TETTH	146184059	59654	1	5	5	12	0.00119	0.112	LTLATYR	K	E	0.95	1.58	0.0531	0	1	0	0
Spot 1 Trypsin	ATP synthase F1 alpha subunit	Q24HY8_TETTH	146184059	59654	1	5	5	12	0.00119	0.112	VFDALGNPIDGLGPLK	R	T	0.95	4.59	0.393	0	1	0	0
Spot 1 Trypsin	ATP synthase F1 alpha subunit	Q24HY8_TETTH	146184059	59654	1	5	5	12	0.00119	0.112	VQAGEMVEFK	K	S	0.95	2.8	0.119	0	2	0	0
Spot 1 Chymotrypsin	ATP synthase F1 beta subunit	A0CPD4_PARTE	146185860	54790.8	1	4	6	8	0.000776	0.0489	GRIPSAVGY	L	Q	0.95	1.94	0.0491	0	2	0	0
Spot 1 Chymotrypsin	ATP synthase F1 beta subunit	A0CPD4_PARTE	146185860	54790.8	1	4	6	8	0.000776	0.0489	LGRIPSAVGY	L	Q	0.95	2.3	0.105	0	2	0	0
Spot 1 Chymotrypsin	ATP synthase F1 beta subunit	A0CPD4_PARTE	146185860	54790.8	1	4	6	8	0.000776	0.0489	VPADDLTDPAPATTF	Y	A	0.95	2.8	0.132	2	2	0	0
Spot 1 Trypsin	ATP synthase F1 beta subunit	A0CPD4_PARTE	146185860	54255.8	0.998	5	5	16	0.00159	0.0416	IGLFGGAGVGK	K	T	0.95	2.75	0	0	12	0	0
Spot 1 Trypsin	ATP synthase F1 beta subunit	A0CPD4_PARTE	146185860	54255.8	0.998	5	5	16	0.00159	0.0416	VVDLLAPYAR	K	G	0.95	2.65	0.0524	0	4	0	0
Spot 1 Trypsin	ATP synthase F1 beta subunit	A0CPD4_PARTE	146185860	57843.8	0.998	3	3	5	0.000495	0.075	IPSAVGYQPTLATDLGALQER	R	I	0.95	4.6	0.358	0	0	1	0
Spot 1 Trypsin	ATP synthase F1 beta subunit	A0CPD4_PARTE	146185860	57843.8	0.998	3	3	5	0.000495	0.075	SIAELGIYPAVDPLDSTSR	R	M	0.95	4.01	0.0127	0	4	0	0
Spot 2 Chymotrypsin	ATP synthase F1 beta subunit	A0CPD4_PARTE	146185860	54790.8	0.998	3	3	4	0.000412	0.047	GRIPSAVGY	L	Q	0.95	2.08	0.134	0	2	0	0
Spot 2 Chymotrypsin	ATP synthase F1 beta subunit	A0CPD4_PARTE	146185860	54790.8	0.998	3	3	4	0.000412	0.047	VPADDLTDPAPATTF	Y	A	0.95	2.02	0.137	0	2	0	0
Spot 1 Trypsin	ATP synthase F1 gamma subunit	Q22Z05_TETTH	118355000	32856.3	1	3	3	7	0.000693	0.1	HEAVEPELEYSK	R	N	0.95	3.67	0.322	0	1	0	0
Spot 1 Trypsin	ATP synthase F1 gamma subunit	Q22Z05_TETTH	118355000	32856.3	1	3	3	7	0.000693	0.1	LTLDYNK	K	A	0.95	1.75	0.1	0	2	0	0
Spot 1 Trypsin	ATP synthase F1 gamma subunit	Q22Z05_TETTH	118355000	32856.3	1	3	3	7	0.000693	0.1	STLLVPITSDK	K	G	0.95	2.55	0.181	0	4	0	0
Spot 5 Chymotrypsin	Cytochrome b	Q950Z1_TETTH	15027661	50520.6	0.998	3	3	9	0.000874	0.0587	NRINGNYGTLW	Y	S	0.95	2.84	0.183	0	5	0	0
Spot 5 Chymotrypsin	Cytochrome b	Q950Z1_TETTH	15027661	50520.6	0.998	3	3	9	0.000874	0.0587	YQPVIHGTNEQNNY	F	S	0.95	3.74	0.468	0	4	0	0
Spot 5 Trypsin	Cytochrome b	Q950Z1_TETTH	15027661	50580.7	0.998	2	3	4	0.00042	0.0563	ELNTDTIIR	K	L	0.95	2.02	0.111	1	2	0	0
Spot 5 Trypsin	Cytochrome b	Q950Z1_TETTH	15027661	50580.7	0.998	2	3	4	0.00042	0.0563	IYLNNFEYEQEAAWK	K	S	0.95	4.81	0.398	0	1	0	0
Spot 3 Chymotrypsin	Cytochrome C1 family protein	Q24IM5_TETTH	118389517c	24969.7	0.998	2	2	3	0.000306	0.117	DYLLDKAY	Y	R	0.95	2.09	0.0425	1	0	0	0
Spot 3 Chymotrypsin	Cytochrome C1 family protein	Q24IM5_TETTH	118389517c	24969.7	0.998	2	2	3	0.000306	0.117	SQDQAKNANGGVWPTDF	F	S	0.95	2.75	0.234	0	2	0	0
Spot 3 Trypsin	Cytochrome C1 family protein	Q24IM5_TETTH	118389517c	24969.7	0.998	2	2	3	0.000311	0.0935	GFQVFAR	R	N	0.95	1.95	0	0	1	0	0
Spot 3 Trypsin	Cytochrome C1 family protein	Q24IM5_TETTH	118389517c	24969.7	0.998	2	2	3	0.000311	0.0935	NANGGVWPTDFSK	K	I	0.95	2.92	0.296	0	2	0	0
Spot 4 Trypsin	Cytochrome C1 family protein	Q24IM5_TETTH	118389517c	24969.7	0.998	2	2	3	0.000308	0.0935	NANGGVWPTDFSK	K	I	0.95	3.29	0.333	0	2	0	0
Spot 4 Trypsin	Cytochrome C1 family protein	Q24IM5_TETTH	118389517c	24969.7	0.998	2	2	3	0.000308	0.0935	YDYLLDK	K	A	0.95	2.57	0.0754	0	1	0	0
Spot 5 Chymotrypsin	Cytochrome C1 family protein	Q24IM5_TETTH	118389517c	24969.7	0.998	2	2	4	0.000388	0.117	DYLLDKAY	Y	R	0.95	2.09	0.0753	1	0	0	0
Spot 5 Chymotrypsin	Cytochrome C1 family protein	Q24IM5_TETTH	118389517c	24969.7	0.998	2	2	4	0.000388	0.117	SQDQAKNANGGVWPTDF	F	S	0.95	3.77	0.416	0	3	0	0
Spot 5 Trypsin	Cytochrome C1 family protein	Q24IM5_TETTH	118389517c	24969.7	1	6	7	11	0.00116	0.28	DDIGAFWGIK	R	G	0.95	2.9	0.112	0	2	0	0
Spot 5 Trypsin	Cytochrome C1 family protein	Q24IM5_TETTH	118389517c	24969.7	1	6	7	11	0.00116	0.28	GFQVFAR	R	N	0.95	1.97	0.0066	0	2	0	0
Spot 5 Trypsin	Cytochrome C1 family protein	Q24IM5_TETTH	118389517c	24969.7	1	6	7	11	0.00116	0.28	GYEELVTEVGTHK	K	G	0.95	4.45	0.457	0	3	0	0
Spot 5 Trypsin	Cytochrome C1 family protein	Q24IM5_TETTH	118389517c	24969.7	1	6	7	11	0.00116	0.28	NANGGVWPTDFSK	K	I	0.95	2.67	0.172	0	1	0	0
Spot 5 Trypsin	Cytochrome C1 family protein	Q24IM5_TETTH	118389517c	24969.7	1	6	7	11	0.00116	0.28	QYYYQEWDER	K	D	0.95	2.41	0.208	0	1	0	0
Spot 5 Trypsin	Cytochrome C1 family protein	Q24IM5_TETTH	118389517c	24969.7	1	6	7	11	0.00116	0.28	YDYLLDK	K	A	0.95	2.17	0.0743	1	1	0	0
Spot 2 Trypsin	DnaJ domain containing protein	Q22DR7_TETTH	118397435	36801	1	3	3	4	0.000403	0.123	AYDFLNQPSPYDR	R	Y	0.95	3.36	0.346	0	1	0	0
Spot 2 Trypsin	DnaJ domain containing protein	Q22DR7_TETTH	118397435	36801	1	3	3	4	0.000403	0.123	TNPGQDLLIGNIR	K	V	0.95	3.34	0.239	0	2	0	0
Spot 2 Trypsin	DnaJ domain containing protein	Q22DR7_TETTH	118397435	36801	1	3	3	4	0.000403	0.123	YTEDSALEDELLR	R	R	0.95	4.34	0.3	0	1	0	0
Spot 3 Chymotrypsin	DnaJ domain containing protein	Q22DR7_TETTH	118397435	36801	0.998	2	2	3	0.000306	0.0631	DFLNQPSPY	Y	D	0.95	2.44	0.0693	0	1	0	0
Spot 3 Chymotrypsin	DnaJ domain containing protein	Q22DR7_TETTH	118397435	36801	0.998	2	2	3	0.000306	0.0631	QNITNEVAQNF	Y	A	0.95	2.9	0.225	0	2	0	0
Spot 3 Trypsin	DnaJ domain containing protein	Q22DR7_TETTH	118397435	36801	0.998	2	2	3	0.000311	0.082	AYDFLNQPSPYDR	R	Y	0.95	3.79	0.309	0	1	0	0
Spot 3 Trypsin	DnaJ domain containing protein	Q22DR7_TETTH	118397435	36801	0.998	2	2	3	0.000311	0.082	YTEDSALEDELLR	R	R	0.95	3.95	0.447	0	2	0	0
Spot 4 Trypsin	DnaJ domain containing protein	Q22DR7_TETTH	118397435	36801	1	4	4	8	0.000822	0.158	AYDFLNQPSPYDR	R	Y	0.95	3.49	0.229	0	2	0	0
Spot 4 Trypsin	DnaJ domain containing protein	Q22DR7_TETTH	118397435	36801	1	4	4	8	0.000822	0.158	LDYYAVLGVDR	K	L	0.95	2.64	0.237	0	2	0	0
Spot 4 Trypsin	DnaJ domain containing protein	Q22DR7_TETTH	118397435	36801	1	4	4	8	0.000822	0.158	TNPGQDLLIGNIR	K	V	0.95	3.58	0.19	0	1	0	0
Spot 4 Trypsin	DnaJ domain containing protein	Q22DR7_TETTH	118397435	36801	1	4	4	8	0.000822	0.158	YTEDSALEDELLR	R	R	0.95	4.17	0.458	0	3	0	0
Spot 1 Chymotrypsin	Lipid A-disaccharide synthase	Q22E24_TETTH	118397639	59217.4	0.998	2	2	3	0.000291	0.0562	TIIITADNAQNAEF	F	V	0.95	3.51	0.278	0	2	0	0
Spot 1 Chymotrypsin	Lipid A-disaccharide synthase	Q22E24_TETTH	118397639	59217.4	0.998	2	2	3	0.000291	0.0562	VAAGSPSHDLQAANF	F	M	0.95	2.33	0.225	0	1	0	0
Spot 2 Chymotrypsin	Lipid A-disaccharide synthase	Q22E24_TETTH	118397639	59217.4	0.998	2	2	5	0.000515	0.0562	TIIITADNAQNAEF	F	V	0.95	3.73	0.312	0	2	0	0
Spot 2 Chymotrypsin	Lipid A-disaccharide synthase	Q22E24_TETTH	118397639	59217.4	0.998	2	2	5	0.000515	0.0562	VAAGSPSHDLQAANF	F	M	0.95	2.58	0.242	0	3	0	0
Spot 2 Trypsin	Lipid A-disaccharide synthase	Q22E24_TETTH	118397639	59217.4	1	5	5	14	0.00141	0.107	AFTYETIAAK	R	V	0.95	2.67	0.303	0	4	0	0
Spot 2 Trypsin	Lipid A-disaccharide synthase	Q22E24_TETTH	118397639	59217.4	1	5	5	14	0.00141	0.107	AIQYLFQNSK	R	Q	0.95	3.03	0.179	0	3	0	0
Spot 2 Trypsin	Lipid A-disaccharide synthase	Q22E24_TETTH	118397639	59217.4	1	5	5	14	0.00141	0.107	LSDEIFDLYSDPK	K	L	0.95	4.76	0.293	0	1	0	0
Spot 2 Trypsin	Lipid A-disaccharide synthase	Q22E24_TETTH	118397639	59217.4	1	5	5	14	0.00141	0.107	NVFLLAPGNTK	K	A	0.95	2.4	0.203	0	2	0	0
Spot 2 Trypsin	Lipid A-disaccharide synthase	Q22E24_TETTH	118397639	59217.4	1	5	5	14	0.00141	0.107	TLQTIVTTGEK	K	E	0.95	2.74	0.261	0	4	0	0
Spot 3 Chymotrypsin	Lipid A-disaccharide synthase	Q22E24_TETTH	118397639	59217.4	1	5	5	11	0.00112	0.116	AIQGEAYHELVSTAANPY	F	K	0.95	2.87	0.325	0	3	0	0
Spot 3 Chymotrypsin	Lipid A-disaccharide synthase	Q22E24_TETTH	118397639	59217.4	1	5	5	11	0.00112	0.116	HELVSTAANPY	Y	K	0.95	2.22	0.169	0	1	0	0
Spot 3 Chymotrypsin	Lipid A-disaccharide synthase	Q22E24_TETTH	118397639	59217.4	1	5	5	11	0.00112	0.116	LLAPGNTKAEINF	F	A	0.95	2.67	0.138	0	1	0	0
Spot 3 Chymotrypsin	Lipid A-disaccharide synthase	Q22E24_TETTH	118397639	59217.4	1	5	5	11	0.00112	0.116	TIIITADNAQNAEF	F	V	0.95	3.59	0.329	0	2	0	0
Spot 3 Chymotrypsin	Lipid A-disaccharide synthase	Q22E24_TETTH	118397639	59217.4	1	5	5	11	0.00112	0.116	VAAGSPSHDLQAANF	F	M	0.95	2.64	0.243	0	4	0	0
Spot 3 Trypsin	Lipid A-disaccharide synthase	Q22E24_TETTH	118397639	59217.4	1	4	4	12	0.00124	0.0814	AFTYETIAAK	R	V	0.95	1.93	0.244	0	3	0	0
Spot 3 Trypsin	Lipid A-disaccharide synthase	Q22E24_TETTH	118397639	59217.4	1	4	4	12	0.00124	0.0814	AIQYLFQNSK	R	Q	0.95	3.28	0.172	0	3	0	0
Spot 3 Trypsin	Lipid A-disaccharide synthase	Q22E24_TETTH	118397639	59217.4	1	4	4	12	0.00124	0.0814	NVFLLAPGNTK	K	A	0.95	2.59	0.288	0	3	0	0
Spot 3 Trypsin	Lipid A-disaccharide synthase	Q22E24_TETTH	118397639	59217.4	1	4	4	12	0.00124	0.0814	TLQTIVTTGEK	K	E	0.95	3.45	0.282	0	3	0	0
Spot 4 Chymotrypsin	Lipid A-disaccharide synthase	Q22E24_TETTH	118397639	59217.4	1	4	4	9	0.000895	0.0911	AIQGEAYHELVSTAANPY	F	K	0.95	3.01	0.383	0	2	0	0
Spot 4 Chymotrypsin	Lipid A-disaccharide synthase	Q22E24_TETTH	118397639	59217.4	1	4	4	9	0.000895	0.0911	HELVSTAANPY	Y	K	0.95	2.5	0.0849	0	2	0	0
Spot 4 Chymotrypsin	Lipid A-disaccharide synthase	Q22E24_TETTH	118397639	59217.4	1	4	4	9	0.000895	0.0911	TIIITADNAQNAEF	F	V	0.95	3.05	0.315	0	2	0	0
Spot 4 Chymotrypsin	Lipid A-disaccharide synthase	Q22E24_TETTH	118397639	59217.4	1	4	4	9	0.000895	0.0911	VAAGSPSHDLQAANF	F	M	0.95	2.43	0.221	0	3	0	0
Spot 4 Trypsin	Lipid A-disaccharide synthase	Q22E24_TETTH	118397639	59217.4	1	4	5	8	0.000822	0.0814	AFTYETIAAK	R	V	0.95	2.24	0.328	0	1	0	0
Spot 4 Trypsin	Lipid A-disaccharide synthase	Q22E24_TETTH	118397639	59217.4	1	4	5	8	0.000822	0.0814	AIQYLFQNSK	R	Q	0.95	3.51	0.132	0	2	0	0
Spot 4 Trypsin	Lipid A-disaccharide synthase	Q22E24_TETTH	118397639	59217.4	1	4	5	8	0.000822	0.0814	NVFLLAPGNTK	K	A	0.95	2.31	0.185	0	2	0	0
Spot 4 Trypsin	Lipid A-disaccharide synthase	Q22E24_TETTH	118397639	59217.4	1	4	5	8	0.000822	0.0814	TLQTIVTTGEK	K	E	0.95	2.88	0.315	1	2	0	0
Spot 2 Trypsin	NADH dehydrogenase subunit 10	Q951B4_TETTH	15027638	18325.5	0.998	3	3	6	0.000604	0.142	LYEQTLDPK	R	W	0.95	3.45	0.165	0	2	0	0
Spot 2 Trypsin	NADH dehydrogenase subunit 10	Q951B4_TETTH	15027638	18325.5	0.998	3	3	6	0.000604	0.142	QADLILVAGTLTNK	R	M	0.95	4.68	0.352	0	4	0	0
Spot 3 Trypsin	NADH dehydrogenase subunit 10	Q951B4_TETTH	15027638	18325.5	0.998	3	3	6	0.000622	0.142	LYEQTLDPK	R	W	0.95	3.1	0.159	0	2	0	0
Spot 3 Trypsin	NADH dehydrogenase subunit 10	Q951B4_TETTH	15027638	18325.5	0.998	3	3	6	0.000622	0.142	QADLILVAGTLTNK	R	M	0.95	4.16	0.36	0	4	0	0
Spot 4 Trypsin	NADH dehydrogenase subunit 10	Q951B4_TETTH	15027638	18222.4	0.998	2	2	4	0.000411	0.142	LYEQTLDPK	R	W	0.95	3.56	0.179	0	2	0	0
Spot 4 Trypsin	NADH dehydrogenase subunit 10	Q951B4_TETTH	15027638	18222.4	0.998	2	2	4	0.000411	0.142	QADLILVAGTLTNK	R	M	0.95	4.64	0.366	0	2	0	0
Spot 2 Trypsin	NADH dehydrogenase subunit 7	Q951B1_TETTH	15027641	51146.2	0.998	2	2	7	0.000705	0.0543	FNNIVSINTK	K	K	0.95	2.93	0.144	0	5	0	0
Spot 2 Trypsin	NADH dehydrogenase subunit 7	Q951B1_TETTH	15027641	51146.2	0.998	2	2	7	0.000705	0.0543	VESGYTYQSVESPK	K	G	0.95	4.24	0.471	0	2	0	0
Spot 3 Trypsin	NADH dehydrogenase subunit 7	Q951B1_TETTH	15027641	51146.2	0.998	2	2	7	0.000726	0.0543	FNNIVSINTK	K	K	0.95	2.8	0.16	0	5	0	0
Spot 3 Trypsin	NADH dehydrogenase subunit 7	Q951B1_TETTH	15027641	51146.2	0.998	2	2	7	0.000726	0.0543	VESGYTYQSVESPK	K	G	0.95	4.53	0.489	0	2	0	0
Spot 2 Chymotrypsin	NADH-ubiquinone oxidoreductase 75 kDa subunit	Q23KA9_TETTH	229595475	86924.8	0.998	2	2	2	0.000206	0.0233	DSLEELRY	Y	R	0.95	1.89	0	0	1	0	0
Spot 2 Chymotrypsin	NADH-ubiquinone oxidoreductase 75 kDa subunit	Q23KA9_TETTH	229595475	86924.8	0.998	2	2	2	0.000206	0.0233	NIGTNQDLNY	F	K	0.95	2.93	0.162	0	1	0	0
Spot 2 Trypsin	NADH-ubiquinone oxidoreductase 75 kDa subunit	Q23KA9_TETTH	229595475	86924.8	1	7	7	15	0.00151	0.101	AAEIGTYVEK	K	T	0.95	2.53	0.151	0	4	0	0
Spot 2 Trypsin	NADH-ubiquinone oxidoreductase 75 kDa subunit	Q23KA9_TETTH	229595475	86924.8	1	7	7	15	0.00151	0.101	EDGAELYNTLK	R	V	0.95	2.41	0.207	0	2	0	0
Spot 2 Trypsin	NADH-ubiquinone oxidoreductase 75 kDa subunit	Q23KA9_TETTH	229595475	86924.8	1	7	7	15	0.00151	0.101	INALELGINPTSVNK	R	N	0.95	5.75	0.426	0	2	0	0
Spot 2 Trypsin	NADH-ubiquinone oxidoreductase 75 kDa subunit	Q23KA9_TETTH	229595475	86924.8	1	7	7	15	0.00151	0.101	LDVDNFEVR	R	Q	0.95	2.42	0.0896	0	1	0	0
Spot 2 Trypsin	NADH-ubiquinone oxidoreductase 75 kDa subunit	Q23KA9_TETTH	229595475	86924.8	1	7	7	15	0.00151	0.101	VFNIGTNQDLNYK	K	N	0.95	4.26	0.276	0	3	0	0
Spot 2 Trypsin	NADH-ubiquinone oxidoreductase 75 kDa subunit	Q23KA9_TETTH	229595475	86924.8	1	7	7	15	0.00151	0.101	YDYIEPTIFGK	K	V	0.95	2.41	0.24	0	1	0	0
Spot 2 Trypsin	NADH-ubiquinone oxidoreductase 75 kDa subunit	Q23KA9_TETTH	229595475	86924.8	1	7	7	15	0.00151	0.101	YEAPVLNAR	R	I	0.95	2.37	0.296	0	2	0	0
Spot 3 Chymotrypsin	NADH-ubiquinone oxidoreductase 75 kDa subunit	Q23KA9_TETTH	229595475	86924.8	0.998	2	2	5	0.000511	0.0363	ILGADNNLRPEDIPADAF	F	V	0.95	2.6	0.341	0	2	0	0
Spot 3 Chymotrypsin	NADH-ubiquinone oxidoreductase 75 kDa subunit	Q23KA9_TETTH	229595475	86924.8	0.998	2	2	5	0.000511	0.0363	NIGTNQDLNY	F	K	0.95	3.15	0.151	0	3	0	0
Spot 3 Trypsin	NADH-ubiquinone oxidoreductase 75 kDa subunit	Q23KA9_TETTH	229595475	86924.8	1	6	6	16	0.00166	0.0895	AAEIGTYVEK	K	T	0.95	2.16	0.0178	0	2	0	0
Spot 3 Trypsin	NADH-ubiquinone oxidoreductase 75 kDa subunit	Q23KA9_TETTH	229595475	86924.8	1	6	6	16	0.00166	0.0895	EDGAELYNTLK	R	V	0.95	3.22	0.266	0	6	0	0
Spot 3 Trypsin	NADH-ubiquinone oxidoreductase 75 kDa subunit	Q23KA9_TETTH	229595475	86924.8	1	6	6	16	0.00166	0.0895	INALELGINPTSVNK	R	N	0.95	5.48	0.419	0	4	0	0
Spot 3 Trypsin	NADH-ubiquinone oxidoreductase 75 kDa subunit	Q23KA9_TETTH	229595475	86924.8	1	6	6	16	0.00166	0.0895	VFNIGTNQDLNYK	K	N	0.95	4.75	0.35	0	1	0	0
Spot 3 Trypsin	NADH-ubiquinone oxidoreductase 75 kDa subunit	Q23KA9_TETTH	229595475	86924.8	1	6	6	16	0.00166	0.0895	YDYIEPTIFGK	K	V	0.95	3.24	0.211	0	1	0	0
Spot 3 Trypsin	NADH-ubiquinone oxidoreductase 75 kDa subunit	Q23KA9_TETTH	229595475	86924.8	1	6	6	16	0.00166	0.0895	YEAPVLNAR	R	I	0.95	2.57	0.325	0	2	0	0
Spot 4 Trypsin	NADH-ubiquinone oxidoreductase 75 kDa subunit	Q23KA9_TETTH	229595475	86924.8	1	8	8	23	0.00236	0.117	AAEIGTYVEK	K	T	0.95	2.15	0.0343	0	1	0	0
Spot 4 Trypsin	NADH-ubiquinone oxidoreductase 75 kDa subunit	Q23KA9_TETTH	229595475	86924.8	1	8	8	23	0.00236	0.117	EDGAELYNTLK	R	V	0.95	2.92	0.248	0	4	0	0
Spot 4 Trypsin	NADH-ubiquinone oxidoreductase 75 kDa subunit	Q23KA9_TETTH	229595475	86924.8	1	8	8	23	0.00236	0.117	INALELGINPTSVNK	R	N	0.95	5.09	0.45	0	5	0	0
Spot 4 Trypsin	NADH-ubiquinone oxidoreductase 75 kDa subunit	Q23KA9_TETTH	229595475	86924.8	1	8	8	23	0.00236	0.117	LDVDNFEVR	R	Q	0.95	2.29	0.105	0	4	0	0
Spot 4 Trypsin	NADH-ubiquinone oxidoreductase 75 kDa subunit	Q23KA9_TETTH	229595475	86924.8	1	8	8	23	0.00236	0.117	NYGPLVATSMNR	K	C	0.95	2.16	0.135	0	1	0	0
Spot 4 Trypsin	NADH-ubiquinone oxidoreductase 75 kDa subunit	Q23KA9_TETTH	229595475	86924.8	1	8	8	23	0.00236	0.117	VFNIGTNQDLNYK	K	N	0.95	4.79	0.27	0	4	0	0
Spot 4 Trypsin	NADH-ubiquinone oxidoreductase 75 kDa subunit	Q23KA9_TETTH	229595475	86924.8	1	8	8	23	0.00236	0.117	YDYIEPTIFGK	K	V	0.95	2.58	0.322	0	2	0	0
Spot 4 Trypsin	NADH-ubiquinone oxidoreductase 75 kDa subunit	Q23KA9_TETTH	229595475	86924.8	1	8	8	23	0.00236	0.117	YEAPVLNAR	R	I	0.95	2.48	0.252	0	2	0	0
Spot 3 Trypsin	Putative uncharacterized protein/Hypothetical protein TTHERM_00193750	Q23KG0_TETTH	146169365	22116.2	0.998	2	2	4	0.000415	0.117	AAILTPTSSLR	R	E	0.95	2.17	0.0607	0	2	0	0
Spot 3 Trypsin	Putative uncharacterized protein/Hypothetical protein TTHERM_00193750	Q23KG0_TETTH	146169365	22116.2	0.998	2	2	4	0.000415	0.117	QTDNSLIIDDR	R	R	0.95	3.01	0.197	0	2	0	0
Spot 4 Trypsin	Putative uncharacterized protein/Hypothetical protein TTHERM_00193750	Q23KG0_TETTH	146169365	22116.2	1	3	3	3	0.000308	0.17	AAILTPTSSLR	R	E	0.95	2.47	0.0639	0	1	0	0
Spot 4 Trypsin	Putative uncharacterized protein/Hypothetical protein TTHERM_00193750	Q23KG0_TETTH	146169365	22116.2	1	3	3	3	0.000308	0.17	IGELFLNEYR	R	K	0.95	2.38	0.2	0	1	0	0
Spot 4 Trypsin	Putative uncharacterized protein/Hypothetical protein TTHERM_00193750	Q23KG0_TETTH	146169365	22116.2	1	3	3	3	0.000308	0.17	QTDNSLIIDDR	R	R	0.95	2.27	0.196	0	1	0	0
Spot 2 Trypsin	Putative uncharacterized protein/Hypothetical protein TTHERM_00382330	Q23F81_TETTH	146165634	39121.2	1	4	4	8	0.000806	0.137	ALEPLLAK	R	F	0.95	1.91	-0.0195	0	1	0	0
Spot 2 Trypsin	Putative uncharacterized protein/Hypothetical protein TTHERM_00382330	Q23F81_TETTH	146165634	39121.2	1	4	4	8	0.000806	0.137	EVNTFIER	K	Y	0.95	1.88	0.0789	0	1	0	0
Spot 2 Trypsin	Putative uncharacterized protein/Hypothetical protein TTHERM_00382330	Q23F81_TETTH	146165634	39121.2	1	4	4	8	0.000806	0.137	FNLQTADGR	K	A	0.95	3.13	0.192	0	2	0	0
Spot 2 Trypsin	Putative uncharacterized protein/Hypothetical protein TTHERM_00382330	Q23F81_TETTH	146165634	39121.2	1	4	4	8	0.000806	0.137	FYALEDLANK	R	R	0.95	1.99	0.0166	0	1	0	0
Spot 2 Trypsin	Putative uncharacterized protein/Hypothetical protein TTHERM_00382330	Q23F81_TETTH	146165634	39121.2	1	4	4	8	0.000806	0.137	YDPALLESVK	K	N	0.95	2.26	0.285	0	4	0	0
Spot 3 Chymotrypsin	Putative uncharacterized protein/Hypothetical protein TTHERM_00382330	Q23F81_TETTH	146165634	39121.2	0.998	3	3	3	0.000306	0.0518	IERYPF	F	A	0.95	1.74	0.0831	0	2	0	0
Spot 3 Chymotrypsin	Putative uncharacterized protein/Hypothetical protein TTHERM_00382330	Q23F81_TETTH	146165634	39121.2	0.998	3	3	3	0.000306	0.0518	NLQTADGRAQF	F	E	0.95	3.06	0.27	0	1	0	0
Spot 3 Trypsin	Putative uncharacterized protein/Hypothetical protein TTHERM_00382330	Q23F81_TETTH	146165634	39121.2	1	5	5	8	0.00083	0.137	ALEPLLAK	R	F	0.95	1.53	0.0648	0	1	0	0
Spot 3 Trypsin	Putative uncharacterized protein/Hypothetical protein TTHERM_00382330	Q23F81_TETTH	146165634	39121.2	1	5	5	8	0.00083	0.137	EVNTFIER	K	Y	0.95	2.01	0.0875	0	2	0	0
Spot 3 Trypsin	Putative uncharacterized protein/Hypothetical protein TTHERM_00382330	Q23F81_TETTH	146165634	39121.2	1	5	5	8	0.00083	0.137	FNLQTADGR	K	A	0.95	2.77	0.203	0	2	0	0
Spot 3 Trypsin	Putative uncharacterized protein/Hypothetical protein TTHERM_00382330	Q23F81_TETTH	146165634	39121.2	1	5	5	8	0.00083	0.137	FYALEDLANK	R	R	0.95	1.94	0.118	0	1	0	0
Spot 3 Trypsin	Putative uncharacterized protein/Hypothetical protein TTHERM_00382330	Q23F81_TETTH	146165634	39121.2	1	5	5	8	0.00083	0.137	YDPALLESVK	K	N	0.95	2.17	0.169	0	2	0	0
Spot 4 Trypsin	Putative uncharacterized protein/Hypothetical protein TTHERM_00382330	Q23F81_TETTH	146165634	39121.2	1	4	4	9	0.000925	0.116	EVNTFIER	K	Y	0.95	1.93	0.067	0	1	0	0
Spot 4 Trypsin	Putative uncharacterized protein/Hypothetical protein TTHERM_00382330	Q23F81_TETTH	146165634	39121.2	1	4	4	9	0.000925	0.116	FNLQTADGR	K	A	0.95	3.27	0.199	0	2	0	0
Spot 4 Trypsin	Putative uncharacterized protein/Hypothetical protein TTHERM_00382330	Q23F81_TETTH	146165634	39121.2	1	4	4	9	0.000925	0.116	YDPALLESVK	K	N	0.95	2.96	0.219	0	5	0	0
Spot 4 Trypsin	Putative uncharacterized protein/Hypothetical protein TTHERM_00382330	Q23F81_TETTH	146165634	39121.2	1	4	4	9	0.000925	0.116	YPFAVTKPGQK	R	F	0.95	3.22	0.248	0	1	0	0
Spot 5 Chymotrypsin	Putative uncharacterized protein/Hypothetical protein TTHERM_00382330	Q23F81_TETTH	146165634	39121.2	1	5	5	10	0.000971	0.14	EQLVNVKAF	W	S	0.95	2.73	0.213	0	4	0	0
Spot 5 Chymotrypsin	Putative uncharacterized protein/Hypothetical protein TTHERM_00382330	Q23F81_TETTH	146165634	39121.2	1	5	5	10	0.000971	0.14	FKVAQHNAF	W	N	0.95	2.28	0.194	0	2	0	0
Spot 5 Chymotrypsin	Putative uncharacterized protein/Hypothetical protein TTHERM_00382330	Q23F81_TETTH	146165634	39121.2	1	5	5	10	0.000971	0.14	MSDMTPIGRW	Y	T	0.95	3.42	0.0772	0	1	0	0
Spot 5 Chymotrypsin	Putative uncharacterized protein/Hypothetical protein TTHERM_00382330	Q23F81_TETTH	146165634	39121.2	1	5	5	10	0.000971	0.14	NLQTADGRAQF	F	E	0.95	3.21	0.305	0	2	0	0
Spot 5 Chymotrypsin	Putative uncharacterized protein/Hypothetical protein TTHERM_00382330	Q23F81_TETTH	146165634	39121.2	1	5	5	10	0.000971	0.14	NLQTADGRAQFEKEVNTF	F	I	0.95	2.74	0.235	0	0	1	0
Spot 5 Trypsin	Putative uncharacterized protein/Hypothetical protein TTHERM_00382330	Q23F81_TETTH	146165634	39121.2	1	13	15	30	0.00315	0.338	ALEPLLAK	R	F	0.95	1.88	0.0081	0	1	0	0
Spot 5 Trypsin	Putative uncharacterized protein/Hypothetical protein TTHERM_00382330	Q23F81_TETTH	146165634	39121.2	1	13	15	30	0.00315	0.338	DTSKYDPALLESVK	R	N	0.95	3.75	0.305	0	1	0	0
Spot 5 Trypsin	Putative uncharacterized protein/Hypothetical protein TTHERM_00382330	Q23F81_TETTH	146165634	39121.2	1	13	15	30	0.00315	0.338	EVNTFIER	K	Y	0.95	2.17	0.0863	0	2	0	0
Spot 5 Trypsin	Putative uncharacterized protein/Hypothetical protein TTHERM_00382330	Q23F81_TETTH	146165634	39121.2	1	13	15	30	0.00315	0.338	FFYNEAFYESYSEK	R	E	0.95	3.5	0.418	0	2	0	0
Spot 5 Trypsin	Putative uncharacterized protein/Hypothetical protein TTHERM_00382330	Q23F81_TETTH	146165634	39121.2	1	13	15	30	0.00315	0.338	FNLQTADGR	K	A	0.95	3.02	0.197	1	4	0	0
Spot 5 Trypsin	Putative uncharacterized protein/Hypothetical protein TTHERM_00382330	Q23F81_TETTH	146165634	39121.2	1	13	15	30	0.00315	0.338	FYALEDLANK	R	R	0.95	3.05	0.222	0	1	0	0
Spot 5 Trypsin	Putative uncharacterized protein/Hypothetical protein TTHERM_00382330	Q23F81_TETTH	146165634	39121.2	1	13	15	30	0.00315	0.338	FYALEDLANKR	R	D	0.95	2.68	0.276	0	2	0	0
Spot 5 Trypsin	Putative uncharacterized protein/Hypothetical protein TTHERM_00382330	Q23F81_TETTH	146165634	39121.2	1	13	15	30	0.00315	0.338	GFYVPDWVR	R	K	0.95	2	0.176	0	3	0	0
Spot 5 Trypsin	Putative uncharacterized protein/Hypothetical protein TTHERM_00382330	Q23F81_TETTH	146165634	39121.2	1	13	15	30	0.00315	0.338	ILWEQLVNVK	K	A	0.95	2.98	0.227	0	2	0	0
Spot 5 Trypsin	Putative uncharacterized protein/Hypothetical protein TTHERM_00382330	Q23F81_TETTH	146165634	39121.2	1	13	15	30	0.00315	0.338	VAQHNAFNTGFSGVILR	K	A	0.95	3.38	0.216	0	0	2	0
Spot 5 Trypsin	Putative uncharacterized protein/Hypothetical protein TTHERM_00382330	Q23F81_TETTH	146165634	39121.2	1	13	15	30	0.00315	0.338	YDPALLESVK	K	N	0.95	2.71	0.24	0	2	0	0
Spot 5 Trypsin	Putative uncharacterized protein/Hypothetical protein TTHERM_00382330	Q23F81_TETTH	146165634	39121.2	1	13	15	30	0.00315	0.338	YPFAVTK	R	P	0.95	2.05	0.131	0	1	0	0
Spot 5 Trypsin	Putative uncharacterized protein/Hypothetical protein TTHERM_00382330	Q23F81_TETTH	146165634	39121.2	1	13	15	30	0.00315	0.338	YPFAVTKPGQK	R	F	0.95	3.27	0.297	0	4	2	0
Spot 2 Trypsin	Putative uncharacterized protein/hypothetical protein TTHERM_00532490	Q248C0_TETTH	118382425c	20289.6	0.998	2	2	8	0.000806	0.11	FPNSNELER	K	F	0.95	2.9	0.174	0	2	0	0
Spot 2 Trypsin	Putative uncharacterized protein/hypothetical protein TTHERM_00532490	Q248C0_TETTH	118382425c	20289.6	0.998	2	2	8	0.000806	0.11	LEDYSDEVIR	K	K	0.95	3.61	0.306	0	6	0	0
Spot 3 Trypsin	Putative uncharacterized protein/hypothetical protein TTHERM_00532490	Q248C0_TETTH	118382425c	20289.6	0.998	2	2	4	0.000415	0.11	FPNSNELER	K	F	0.95	2.86	0.13	0	2	0	0
Spot 3 Trypsin	Putative uncharacterized protein/hypothetical protein TTHERM_00532490	Q248C0_TETTH	118382425c	20289.6	0.998	2	2	4	0.000415	0.11	LEDYSDEVIR	K	K	0.95	3.01	0.299	0	2	0	0
Spot 2 Trypsin	Putative uncharacterized protein/Hypothetical protein TTHERM_00697370	Q24C39_TETTH	118385011	29334.9	1	4	4	8	0.000806	0.219	FSNEITDDDYDYQR	K	A	0.95	4.52	0.423	0	1	0	0
Spot 2 Trypsin	Putative uncharacterized protein/Hypothetical protein TTHERM_00697370	Q24C39_TETTH	118385011	29334.9	1	4	4	8	0.000806	0.219	IGAFGILYTK	R	L	0.95	2.91	0.295	0	2	0	0
Spot 2 Trypsin	Putative uncharacterized protein/Hypothetical protein TTHERM_00697370	Q24C39_TETTH	118385011	29334.9	1	4	4	8	0.000806	0.219	IQDLEYVPFDQVK	R	E	0.95	4.52	0.233	0	2	0	0
Spot 2 Trypsin	Putative uncharacterized protein/Hypothetical protein TTHERM_00697370	Q24C39_TETTH	118385011	29334.9	1	4	4	8	0.000806	0.219	NLDTNSAVSTSDFVAPPR	R	V	0.95	4.35	0.565	0	3	0	0
Spot 3 Trypsin	Putative uncharacterized protein/Hypothetical protein TTHERM_00697370	Q24C39_TETTH	118385011	29334.9	1	3	3	6	0.000622	0.179	FSNEITDDDYDYQR	K	A	0.95	3.79	0.439	0	1	0	0
Spot 3 Trypsin	Putative uncharacterized protein/Hypothetical protein TTHERM_00697370	Q24C39_TETTH	118385011	29334.9	1	3	3	6	0.000622	0.179	IQDLEYVPFDQVK	R	E	0.95	5.01	0.34	0	3	0	0
Spot 3 Trypsin	Putative uncharacterized protein/Hypothetical protein TTHERM_00697370	Q24C39_TETTH	118385011	29334.9	1	3	3	6	0.000622	0.179	NLDTNSAVSTSDFVAPPR	R	V	0.95	4.63	0.495	0	2	0	0
Spot 4 Trypsin	Putative uncharacterized protein/Hypothetical protein TTHERM_00697370	Q24C39_TETTH	118385011	29334.9	1	4	4	7	0.00072	0.219	FSNEITDDDYDYQR	K	A	0.95	4.2	0.407	0	2	0	0
Spot 4 Trypsin	Putative uncharacterized protein/Hypothetical protein TTHERM_00697370	Q24C39_TETTH	118385011	29334.9	1	4	4	7	0.00072	0.219	IGAFGILYTK	R	L	0.95	2.88	0.235	0	1	0	0
Spot 4 Trypsin	Putative uncharacterized protein/Hypothetical protein TTHERM_00697370	Q24C39_TETTH	118385011	29334.9	1	4	4	7	0.00072	0.219	IQDLEYVPFDQVK	R	E	0.95	4.3	0.279	0	2	0	0
Spot 4 Trypsin	Putative uncharacterized protein/Hypothetical protein TTHERM_00697370	Q24C39_TETTH	118385011	29334.9	1	4	4	7	0.00072	0.219	NLDTNSAVSTSDFVAPPR	R	V	0.95	4.47	0.559	0	2	0	0
Spot 2 Trypsin	Putative uncharacterized protein/Hypothetical protein TTHERM_01000190	Q24HK5_TETTH	118388745	43150.6	1	5	5	13	0.00131	0.156	AASPLAAQLAINGNR	K	N	0.95	4.12	0.355	0	3	0	0
Spot 2 Trypsin	Putative uncharacterized protein/Hypothetical protein TTHERM_01000190	Q24HK5_TETTH	118388745	43150.6	1	5	5	13	0.00131	0.156	GLLLSPNSK	K	A	0.95	2.06	0.0003	0	1	0	0
Spot 2 Trypsin	Putative uncharacterized protein/Hypothetical protein TTHERM_01000190	Q24HK5_TETTH	118388745	43150.6	1	5	5	13	0.00131	0.156	LGGVAANENIPK	K	D	0.95	4.12	0.34	0	4	0	0
Spot 2 Trypsin	Putative uncharacterized protein/Hypothetical protein TTHERM_01000190	Q24HK5_TETTH	118388745	43150.6	1	5	5	13	0.00131	0.156	LNDNTPVFVTGDSR	K	S	0.95	4.21	0.445	0	4	0	0
Spot 2 Trypsin	Putative uncharacterized protein/Hypothetical protein TTHERM_01000190	Q24HK5_TETTH	118388745	43150.6	1	5	5	13	0.00131	0.156	VIPELYNTGR	K	G	0.95	2.2	0.324	0	1	0	0
Spot 3 Chymotrypsin	Putative uncharacterized protein/Hypothetical protein TTHERM_01000190	Q24HK5_TETTH	118388745	43150.6	1	3	3	6	0.000613	0.104	IEVVNKVIPELY	Y	N	0.95	2.92	0.265	0	3	0	0
Spot 3 Chymotrypsin	Putative uncharacterized protein/Hypothetical protein TTHERM_01000190	Q24HK5_TETTH	118388745	43150.6	1	3	3	6	0.000613	0.104	TFNELDAHTNAF	W	A	0.95	3.82	0.422	0	2	0	0
Spot 3 Chymotrypsin	Putative uncharacterized protein/Hypothetical protein TTHERM_01000190	Q24HK5_TETTH	118388745	43150.6	1	3	3	6	0.000613	0.104	TGAQDLNEVGQTIRFY	Y	D	0.95	3.65	0.416	0	1	0	0
Spot 3 Trypsin	Putative uncharacterized protein/Hypothetical protein TTHERM_01000190	Q24HK5_TETTH	118388745	43150.6	1	5	5	10	0.00104	0.156	AASPLAAQLAINGNR	K	N	0.95	3.52	0.327	0	3	0	0
Spot 3 Trypsin	Putative uncharacterized protein/Hypothetical protein TTHERM_01000190	Q24HK5_TETTH	118388745	43150.6	1	5	5	10	0.00104	0.156	GLLLSPNSK	K	A	0.95	2.11	0	0	1	0	0
Spot 3 Trypsin	Putative uncharacterized protein/Hypothetical protein TTHERM_01000190	Q24HK5_TETTH	118388745	43150.6	1	5	5	10	0.00104	0.156	LGGVAANENIPK	K	D	0.95	3.61	0.332	0	4	0	0
Spot 3 Trypsin	Putative uncharacterized protein/Hypothetical protein TTHERM_01000190	Q24HK5_TETTH	118388745	43150.6	1	5	5	10	0.00104	0.156	LNDNTPVFVTGDSR	K	S	0.95	4.25	0.424	0	1	0	0
Spot 3 Trypsin	Putative uncharacterized protein/Hypothetical protein TTHERM_01000190	Q24HK5_TETTH	118388745	43150.6	1	5	5	10	0.00104	0.156	VIPELYNTGR	K	G	0.95	1.93	0.256	0	1	0	0
Spot 4 Trypsin	Putative uncharacterized protein/Hypothetical protein TTHERM_01000190	Q24HK5_TETTH	118388745	43150.6	1	4	4	10	0.00103	0.132	AASPLAAQLAINGNR	K	N	0.95	3.86	0.289	0	3	0	0
Spot 4 Trypsin	Putative uncharacterized protein/Hypothetical protein TTHERM_01000190	Q24HK5_TETTH	118388745	43150.6	1	4	4	10	0.00103	0.132	LGGVAANENIPK	K	D	0.95	3.64	0.352	0	3	0	0
Spot 4 Trypsin	Putative uncharacterized protein/Hypothetical protein TTHERM_01000190	Q24HK5_TETTH	118388745	43150.6	1	4	4	10	0.00103	0.132	LNDNTPVFVTGDSR	K	S	0.95	4.03	0.445	0	2	0	0
Spot 4 Trypsin	Putative uncharacterized protein/Hypothetical protein TTHERM_01000190	Q24HK5_TETTH	118388745	43150.6	1	4	4	10	0.00103	0.132	VIPELYNTGR	K	G	0.95	2.19	0.292	0	2	0	0
Spot 3 Chymotrypsin	Putative uncharacterized protein/Hypothetical protein TTHERM_01005010	Q22XU5_TETTH	118354116	31277	0.998	2	2	4	0.000409	0.0739	DLHPQIGYQSY	Y	I	0.95	2.61	0.238	0	2	0	0
Spot 3 Chymotrypsin	Putative uncharacterized protein/Hypothetical protein TTHERM_01005010	Q22XU5_TETTH	118354116	31277	0.998	2	2	4	0.000409	0.0739	VIIGSKSTIY	Y	S	0.95	2.27	0.0488	0	2	0	0
Spot 3 Trypsin	Putative uncharacterized protein/Hypothetical protein TTHERM_01005010	Q22XU5_TETTH	118354116	31277	0.998	2	2	3	0.000311	0.0739	AQENPLKY	R	-	0.95	2.26	0.25	0	2	0	0
Spot 3 Trypsin	Putative uncharacterized protein/Hypothetical protein TTHERM_01005010	Q22XU5_TETTH	118354116	31277	0.998	2	2	3	0.000311	0.0739	YEYLPYNSAYLQK	R	S	0.95	2.42	0.0908	0	1	0	0
Spot 4 Chymotrypsin	Putative uncharacterized protein/Hypothetical protein TTHERM_01005010	Q22XU5_TETTH	118354116	31277	0.998	2	2	5	0.000497	0.0739	DLHPQIGYQSY	Y	I	0.95	2.35	0.248	0	3	0	0
Spot 4 Chymotrypsin	Putative uncharacterized protein/Hypothetical protein TTHERM_01005010	Q22XU5_TETTH	118354116	31277	0.998	2	2	5	0.000497	0.0739	VIIGSKSTIY	Y	S	0.95	2.64	0.0663	0	2	0	0
Spot 1 Trypsin	Putative uncharacterized protein/Hypothetical protein TTHERM_01528510	Q228N3_TETTH	229594147	33115.2	1	4	5	9	0.000892	0.205	ALAINNQTYIR	K	A	0.95	3.5	0.301	0	2	0	0
Spot 1 Trypsin	Putative uncharacterized protein/Hypothetical protein TTHERM_01528510	Q228N3_TETTH	229594147	33115.2	1	4	5	9	0.000892	0.205	KPVEQANVNANTGEQPVR	K	V	0.95	5.46	0.478	0	1	2	0
Spot 1 Trypsin	Putative uncharacterized protein/Hypothetical protein TTHERM_01528510	Q228N3_TETTH	229594147	33115.2	1	4	5	9	0.000892	0.205	YAPGNYSTLVVTSEK	K	L	0.95	3.77	0.321	0	2	0	0
Spot 1 Trypsin	Putative uncharacterized protein/Hypothetical protein TTHERM_01528510	Q228N3_TETTH	229594147	33115.2	1	4	5	9	0.000892	0.205	YTNITQTEINEAIK	R	R	0.95	5.24	0.373	0	2	0	0
Spot 1 Trypsin	Putative uncharacterized protein/Hypothetical protein TTHERM_01528510	Q228N4_TETTH	229594147	11771.7	0.998	2	2	2	0.000198	0.23	QDSQTQLLASFR	K	R	0.95	3.15	0.336	0	1	0	0
Spot 1 Trypsin	Putative uncharacterized protein/Hypothetical protein TTHERM_01528510	Q228N4_TETTH	229594147	11771.7	0.998	2	2	2	0.000198	0.23	SIASINPFSYR	R	Q	0.95	2.48	0.117	0	1	0	0
Spot 1 Trypsin	Putative uncharacterized protein/Putative F1 delta subunit	Q22ZH1_TETTH	118355322	26214.9	1	3	4	9	0.000892	0.162	GNIQDLDTLAGK	K	Y	0.95	3.41	0.308	0	2	0	0
Spot 1 Trypsin	Putative uncharacterized protein/Putative F1 delta subunit	Q22ZH1_TETTH	118355322	26214.9	1	3	4	9	0.000892	0.162	TNEASLVIQNK	K	T	0.95	3.67	0.241	1	2	0	0
Spot 1 Trypsin	Putative uncharacterized protein/Putative F1 delta subunit	Q22ZH1_TETTH	118355322	26214.9	1	3	4	9	0.000892	0.162	TPASLYVLPPGPLK	K	I	0.95	3.55	0.279	0	4	0	0
Spot 1 Trypsin	Putative uncharacterized protein/Putative Fo d subunit	Q239R1_TETTH	118360532c	18239.1	1	3	4	6	0.000594	0.228	NTTAAQTPSFQAPGNQDK	K	I	0.95	3.89	0.55	0	2	1	0
Spot 1 Trypsin	Putative uncharacterized protein/Putative Fo d subunit	Q239R1_TETTH	118360532c	18239.1	1	3	4	6	0.000594	0.228	SVISTQGLVDK	K	V	0.95	2.76	0.197	0	2	0	0
Spot 1 Trypsin	Putative uncharacterized protein/Putative Fo d subunit	Q239R1_TETTH	118360532c	18239.1	1	3	4	6	0.000594	0.228	WISTLSNK	K	A	0.95	1.84	0.0803	0	1	0	0
Spot 4 Trypsin	SPFH domain / Band 7 family protein	Q23RC5_TETTH	146174422	31097.8	0.998	2	2	3	0.000308	0.0691	EIASVLADSR	K	N	0.95	2.51	0.213	0	2	0	0
Spot 4 Trypsin	SPFH domain / Band 7 family protein	Q23RC5_TETTH	146174422	31097.8	0.998	2	2	3	0.000308	0.0691	VLFEPIQDK	R	L	0.95	2.11	0.175	0	1	0	0

## Sheet: Sorcerer NCBI
MS/MS sample name	Protein name	Protein accession numbers	Protein molecular weight (Da)	Protein identification probability	Number of unique peptides	Number of unique spectra	Number of total spectra	Percentage of total spectra	Percentage sequence coverage	Peptide sequence	Previous amino acid	Next amino acid	Best Peptide identification probability	Best SEQUEST XCorr score	Best SEQUEST DCn score	Number of identified +1H spectra	Number of identified +2H spectra	Number of identified +3H spectra	Number of identified +4H spectra
Spot 1 Chymotrypsin	ATP synthase F0 subunit 9	15027647	8063.2	0.998	2	2	3	0.000291	0.197	NVALSRNPEETESLF	F	N	0.95	2.53	0.134	0	1	0	0
Spot 1 Chymotrypsin	ATP synthase F0 subunit 9	15027647	8063.2	0.998	2	2	3	0.000291	0.197	SRNPEETESLF	L	N	0.95	2.61	0.181	0	2	0	0
Spot 3 Chymotrypsin	ATP synthase F0 subunit 9	15027647	8063.2	0.998	2	2	3	0.000306	0.197	NVALSRNPEETESLF	F	N	0.95	2.73	0.247	0	1	0	0
Spot 3 Chymotrypsin	ATP synthase F0 subunit 9	15027647	8063.2	0.998	2	2	3	0.000306	0.197	SRNPEETESLF	L	N	0.95	2.87	0.136	0	2	0	0
Spot 1 Chymotrypsin	ATP synthase F1 alpha subunit	146184059	59654	1	3	3	7	0.000679	0.0641	DALGNPIDGLGPL	F	K	0.95	3.03	0.15	0	2	0	0
Spot 1 Chymotrypsin	ATP synthase F1 alpha subunit	146184059	59654	1	3	3	7	0.000679	0.0641	KLTLATY	L	R	0.95	2.19	0.007	0	1	0	0
Spot 1 Chymotrypsin	ATP synthase F1 alpha subunit	146184059	59654	1	3	3	7	0.000679	0.0641	SQFGSDLDAKTQQQL	F	N	0.95	4.55	0.409	0	4	0	0
Spot 1 Trypsin	ATP synthase F1 alpha subunit	146184059	59654	1	5	5	12	0.00119	0.112	ELAAFSQFGSDLDAK	R	T	0.95	4.87	0.412	0	4	0	0
Spot 1 Trypsin	ATP synthase F1 alpha subunit	146184059	59654	1	5	5	12	0.00119	0.112	LSTGEASVVLAEK	K	I	0.95	3.07	0.309	0	4	0	0
Spot 1 Trypsin	ATP synthase F1 alpha subunit	146184059	59654	1	5	5	12	0.00119	0.112	LTLATYR	K	E	0.95	1.58	0.0531	0	1	0	0
Spot 1 Trypsin	ATP synthase F1 alpha subunit	146184059	59654	1	5	5	12	0.00119	0.112	VFDALGNPIDGLGPLK	R	T	0.95	4.59	0.393	0	1	0	0
Spot 1 Trypsin	ATP synthase F1 alpha subunit	146184059	59654	1	5	5	12	0.00119	0.112	VQAGEMVEFK	K	S	0.95	2.8	0.119	0	2	0	0
Spot 3 Chymotrypsin	ATP synthase F1 alpha subunit	146184059	59654	0.998	2	2	4	0.000409	0.0513	DALGNPIDGLGPL	F	K	0.95	3.02	0.22	0	1	0	0
Spot 3 Chymotrypsin	ATP synthase F1 alpha subunit	146184059	59654	0.998	2	2	4	0.000409	0.0513	SQFGSDLDAKTQQQL	F	N	0.95	4.4	0.391	0	3	0	0
Spot 3 Trypsin	ATP synthase F1 alpha subunit	146184059	59654	0.99	2	2	2	0.000207	0.0366	LSTGEASVVLAEK	K	I	0.95	3.02	0.293	0	1	0	0
Spot 3 Trypsin	ATP synthase F1 alpha subunit	146184059	59654	0.99	2	2	2	0.000207	0.0366	LTLATYR	K	E	0.95	1.74	0.0838	0	1	0	0
Spot 1 Chymotrypsin	ATP synthase F1 beta subunit	146185860	53414.8	1	4	4	7	0.000679	0.109	DPITIGEEHY	L	T	0.95	2.68	0.149	0	1	0	0
Spot 1 Chymotrypsin	ATP synthase F1 beta subunit	146185860	53414.8	1	4	4	7	0.000679	0.109	NALEVQGTQHRL	L	V	0.95	2.78	0.122	0	1	0	0
Spot 1 Chymotrypsin	ATP synthase F1 beta subunit	146185860	53414.8	1	4	4	7	0.000679	0.109	VNLKQNIASF	F	K	0.95	3.03	0.137	0	4	0	0
Spot 1 Chymotrypsin	ATP synthase F1 beta subunit	146185860	53414.8	1	4	4	7	0.000679	0.109	VRGQPVVDTGLPISVPVGPGTL	L	G	0.95	4.05	0.385	0	1	0	0
Spot 1 Trypsin	ATP synthase F1 beta subunit	146185860	53414.8	1	6	7	14	0.00139	0.197	DAPSFTDQATSAEILVTGIK	R	V	0.95	4.61	0.508	0	3	0	0
Spot 1 Trypsin	ATP synthase F1 beta subunit	146185860	53414.8	1	6	7	14	0.00139	0.197	GDLEESLAAGR	K	A	0.95	3.04	0.176	0	1	0	0
Spot 1 Trypsin	ATP synthase F1 beta subunit	146185860	53414.8	1	6	7	14	0.00139	0.197	GQPVVDTGLPISVPVGPGTLGR	R	I	0.95	4.98	0.604	0	4	1	0
Spot 1 Trypsin	ATP synthase F1 beta subunit	146185860	53414.8	1	6	7	14	0.00139	0.197	IMNVIGEPIDQR	R	G	0.95	3.72	0.0545	0	1	0	0
Spot 1 Trypsin	ATP synthase F1 beta subunit	146185860	53414.8	1	6	7	14	0.00139	0.197	IPSAVGYQPTLATDLGALQER	R	I	0.95	4.6	0.256	0	0	1	0
Spot 1 Trypsin	ATP synthase F1 beta subunit	146185860	53414.8	1	6	7	14	0.00139	0.197	TIAMDSTEGLVR	R	G	0.95	3.87	0.195	0	3	0	0
Spot 3 Trypsin	ATP synthase F1 beta subunit	146185860	53414.8	0.999	3	4	8	0.00083	0.107	DAPSFTDQATSAEILVTGIK	R	V	0.95	4.74	0.445	0	2	2	0
Spot 3 Trypsin	ATP synthase F1 beta subunit	146185860	53414.8	0.999	3	4	8	0.00083	0.107	GDLEESLAAGR	K	A	0.95	3.83	0.144	0	2	0	0
Spot 3 Trypsin	ATP synthase F1 beta subunit	146185860	53414.8	0.999	3	4	8	0.00083	0.107	GQPVVDTGLPISVPVGPGTLGR	R	I	0.95	4.8	0.507	0	2	0	0
Spot 1 Trypsin	ATP synthase F1 delta subunit	146182760	24734.6	0.99	2	2	6	0.000594	0.137	QESITIISAQELTAAEK	K	Q	0.95	5.28	0.517	0	2	0	0
Spot 1 Trypsin	ATP synthase F1 delta subunit	146182760	24734.6	0.99	2	2	6	0.000594	0.137	YAGVLFSSASSNK	K	S	0.95	4.28	0.492	0	4	0	0
Spot 1 Trypsin	ATP synthase F1 gamma subunit	118355000	32856.3	0.999	3	3	7	0.000693	0.1	HEAVEPELEYSK	R	N	0.95	3.67	0.279	0	1	0	0
Spot 1 Trypsin	ATP synthase F1 gamma subunit	118355000	32856.3	0.999	3	3	7	0.000693	0.1	LTLDYNK	K	A	0.95	1.75	0.0873	0	2	0	0
Spot 1 Trypsin	ATP synthase F1 gamma subunit	118355000	32856.3	0.999	3	3	7	0.000693	0.1	STLLVPITSDK	K	G	0.95	2.55	0.171	0	4	0	0
Spot 1 Chymotrypsin	Conserved Hypothetical protein TTHERM_00137990	146175330	55582.9	0.999	2	2	4	0.000388	0.0472	GLGDAADLPTTKTF	F	W	0.95	3.87	0.357	0	2	0	0
Spot 1 Chymotrypsin	Conserved Hypothetical protein TTHERM_00137990	146175330	55582.9	0.999	2	2	4	0.000388	0.0472	TIVNANEKF	F	V	0.95	3.11	0.186	0	2	0	0
Spot 1 Trypsin	Conserved Hypothetical protein TTHERM_00137990	146175330	55582.9	1	5	5	11	0.00109	0.152	DYNNLYSIVPSK	R	R	0.95	3.56	0.32	0	2	0	0
Spot 1 Trypsin	Conserved Hypothetical protein TTHERM_00137990	146175330	55582.9	1	5	5	11	0.00109	0.152	EILPEQNAVVLSSGR	K	R	0.95	4.31	0.494	0	3	0	0
Spot 1 Trypsin	Conserved Hypothetical protein TTHERM_00137990	146175330	55582.9	1	5	5	11	0.00109	0.152	IGYNQLVLATGLK	R	H	0.95	3.9	0.339	0	2	0	0
Spot 1 Trypsin	Conserved Hypothetical protein TTHERM_00137990	146175330	55582.9	1	5	5	11	0.00109	0.152	NIFGLGDAADLPTTK	K	T	0.95	4.41	0.364	0	2	0	0
Spot 1 Trypsin	Conserved Hypothetical protein TTHERM_00137990	146175330	55582.9	1	5	5	11	0.00109	0.152	SFPELPGSPESQQSSGISK	K	Y	0.95	3.43	0.405	0	2	0	0
Spot 5 Trypsin	Cytochrome C1 family protein	118389517	24969.7	1	4	4	7	0.000736	0.187	DDIGAFWGIK	R	G	0.95	2.9	0.112	0	1	0	0
Spot 5 Trypsin	Cytochrome C1 family protein	118389517	24969.7	1	4	4	7	0.000736	0.187	GFQVFAR	R	N	0.95	1.97	0.0066	0	2	0	0
Spot 5 Trypsin	Cytochrome C1 family protein	118389517	24969.7	1	4	4	7	0.000736	0.187	GYEELVTEVGTHK	K	G	0.95	4.45	0.457	0	3	0	0
Spot 5 Trypsin	Cytochrome C1 family protein	118389517	24969.7	1	4	4	7	0.000736	0.187	QYYYQEWDER	K	D	0.95	2.41	0.208	0	1	0	0
Spot 2 Chymotrypsin	DnaJ domain containing protein	118397435	36801	1	2	2	3	0.000309	0.0662	QNITNEVAQNF	Y	A	0.95	2.79	0.162	0	1	0	0
Spot 2 Chymotrypsin	DnaJ domain containing protein	118397435	36801	1	2	2	3	0.000309	0.0662	VKTNPGQDLL	F	I	0.95	2.42	0.164	0	2	0	0
Spot 2 Trypsin	DnaJ domain containing protein	118397435	36801	0.999	3	3	4	0.000403	0.123	AYDFLNQPSPYDR	R	Y	0.95	3.36	0.178	0	1	0	0
Spot 2 Trypsin	DnaJ domain containing protein	118397435	36801	0.999	3	3	4	0.000403	0.123	TNPGQDLLIGNIR	K	V	0.95	3.34	0.239	0	2	0	0
Spot 2 Trypsin	DnaJ domain containing protein	118397435	36801	0.999	3	3	4	0.000403	0.123	YTEDSALEDELLR	R	R	0.95	4.34	0.3	0	1	0	0
Spot 3 Chymotrypsin	DnaJ domain containing protein	118397435	36801	0.998	2	2	4	0.000409	0.0662	QNITNEVAQNF	Y	A	0.95	2.9	0.225	0	2	0	0
Spot 3 Chymotrypsin	DnaJ domain containing protein	118397435	36801	0.998	2	2	4	0.000409	0.0662	VKTNPGQDLL	F	I	0.95	2.63	0.112	0	2	0	0
Spot 3 Trypsin	DnaJ domain containing protein	118397435	36801	0.99	2	2	3	0.000311	0.082	AYDFLNQPSPYDR	R	Y	0.95	3.79	0.309	0	1	0	0
Spot 3 Trypsin	DnaJ domain containing protein	118397435	36801	0.99	2	2	3	0.000311	0.082	YTEDSALEDELLR	R	R	0.95	3.95	0.44	0	2	0	0
Spot 4 Chymotrypsin	DnaJ domain containing protein	118397435	36801	1	3	3	5	0.000497	0.0946	IAQVDYEYF	F	K	0.95	2.03	0.0535	0	1	0	0
Spot 4 Chymotrypsin	DnaJ domain containing protein	118397435	36801	1	3	3	5	0.000497	0.0946	QNITNEVAQNF	Y	A	0.95	3.1	0.201	0	2	0	0
Spot 4 Chymotrypsin	DnaJ domain containing protein	118397435	36801	1	3	3	5	0.000497	0.0946	VKTNPGQDLL	F	I	0.95	2.59	0.149	0	2	0	0
Spot 4 Trypsin	DnaJ domain containing protein	118397435	36801	1	4	4	7	0.00072	0.158	AYDFLNQPSPYDR	R	Y	0.95	3.49	0.198	0	1	0	0
Spot 4 Trypsin	DnaJ domain containing protein	118397435	36801	1	4	4	7	0.00072	0.158	LDYYAVLGVDR	K	L	0.95	2.64	0.2	0	2	0	0
Spot 4 Trypsin	DnaJ domain containing protein	118397435	36801	1	4	4	7	0.00072	0.158	TNPGQDLLIGNIR	K	V	0.95	3.58	0.19	0	1	0	0
Spot 4 Trypsin	DnaJ domain containing protein	118397435	36801	1	4	4	7	0.00072	0.158	YTEDSALEDELLR	R	R	0.95	4.17	0.413	0	3	0	0
Spot 3 Chymotrypsin	Hypothetical protein TTHERM_00006120	146161872	15744.7	0.998	2	2	2	0.000204	0.17	SNIHPTDKVTL	W	S	0.95	2.44	0.0184	0	1	0	0
Spot 3 Chymotrypsin	Hypothetical protein TTHERM_00006120	146161872	15744.7	0.998	2	2	2	0.000204	0.17	TPQESVQKVINY	L	A	0.95	3.3	0.238	0	1	0	0
Spot 4 Chymotrypsin	Hypothetical protein TTHERM_00006120	146161872	15744.7	0.998	2	2	2	0.000199	0.163	LAKGAVNGVW	Y	S	0.95	2.57	0.002	0	1	0	0
Spot 4 Chymotrypsin	Hypothetical protein TTHERM_00006120	146161872	15744.7	0.998	2	2	2	0.000199	0.163	TPQESVQKVINY	L	A	0.95	2.61	0	0	1	0	0
Spot 1 Trypsin	Hypothetical protein TTHERM_00068120	146161614	24559.2	1	4	5	10	0.000991	0.221	IVNPQLWPNPNK	K	L	0.95	3.93	0.279	0	2	0	0
Spot 1 Trypsin	Hypothetical protein TTHERM_00068120	146161614	24559.2	1	4	5	10	0.000991	0.221	VFGANVEVR	K	K	0.95	2.84	0.0755	0	2	0	0
Spot 1 Trypsin	Hypothetical protein TTHERM_00068120	146161614	24559.2	1	4	5	10	0.000991	0.221	YIFGENGNGGK	K	F	0.95	2.08	0.149	0	1	0	0
Spot 1 Trypsin	Hypothetical protein TTHERM_00068120	146161614	24559.2	1	4	5	10	0.000991	0.221	YLTEDPAGDDPLQK	R	T	0.95	4.7	0.44	1	4	0	0
Spot 1 Chymotrypsin	Hypothetical protein TTHERM_00127260	118366175	66873.5	1	4	4	11	0.00107	0.0813	GEIRADSINNF	Y	L	0.95	2.31	0.0371	0	4	0	0
Spot 1 Chymotrypsin	Hypothetical protein TTHERM_00127260	118366175	66873.5	1	4	4	11	0.00107	0.0813	NILKQAQAY	L	E	0.95	2.66	0.1	0	2	0	0
Spot 1 Chymotrypsin	Hypothetical protein TTHERM_00127260	118366175	66873.5	1	4	4	11	0.00107	0.0813	SAQEQANLIGLTAEQL	L	K	0.95	3.78	0.25	0	3	0	0
Spot 1 Chymotrypsin	Hypothetical protein TTHERM_00127260	118366175	66873.5	1	4	4	11	0.00107	0.0813	STAAQVAQANY	F	S	0.95	3.45	0.279	0	2	0	0
Spot 1 Trypsin	Hypothetical protein TTHERM_00127260	118366175	66873.5	0.99	2	3	6	0.000594	0.0415	ADYSASVAAFQQR	R	M	0.95	3.49	0.344	0	2	1	0
Spot 1 Trypsin	Hypothetical protein TTHERM_00127260	118366175	66873.5	0.99	2	3	6	0.000594	0.0415	SLDSAIDGLSK	R	G	0.95	2.9	0.191	0	3	0	0
Spot 3 Chymotrypsin	Hypothetical protein TTHERM_00127260	118366175	66873.5	0.998	2	2	2	0.000204	0.0346	NILKQAQAY	L	E	0.95	2.5	0.0814	0	1	0	0
Spot 3 Chymotrypsin	Hypothetical protein TTHERM_00127260	118366175	66873.5	0.998	2	2	2	0.000204	0.0346	STAAQVAQANY	F	S	0.95	2.85	0.188	0	1	0	0
Spot 2 Trypsin	Hypothetical protein TTHERM_00136440	118373062	78420.8	0.99	2	2	3	0.000302	0.0416	GELGPIEIGK	R	Q	0.95	2.53	0.152	0	1	0	0
Spot 2 Trypsin	Hypothetical protein TTHERM_00136440	118373062	78420.8	0.99	2	2	3	0.000302	0.0416	SLAQTGLNIQQPYTSDDR	K	L	0.95	5.54	0.567	0	2	0	0
Spot 3 Trypsin	Hypothetical protein TTHERM_00136440	118373062	78420.8	1	4	4	7	0.000726	0.0877	EGSSIWYGATLR	K	G	0.95	2.24	0.189	0	2	0	0
Spot 3 Trypsin	Hypothetical protein TTHERM_00136440	118373062	78420.8	1	4	4	7	0.000726	0.0877	GELGPIEIGK	R	Q	0.95	1.9	0.104	0	2	0	0
Spot 3 Trypsin	Hypothetical protein TTHERM_00136440	118373062	78420.8	1	4	4	7	0.000726	0.0877	SLAQTGLNIQQPYTSDDR	K	L	0.95	4.74	0.527	0	2	0	0
Spot 3 Trypsin	Hypothetical protein TTHERM_00136440	118373062	78420.8	1	4	4	7	0.000726	0.0877	TQIGDNVFIGPNSYIQSSK	K	I	0.95	4.01	0.352	0	1	0	0
Spot 4 Trypsin	Hypothetical protein TTHERM_00136440	118373062	78420.8	0.999	3	4	6	0.000617	0.0773	SLAQTGLNIQQPYTSDDR	K	L	0.95	4.93	0.549	0	2	0	0
Spot 4 Trypsin	Hypothetical protein TTHERM_00136440	118373062	78420.8	0.999	3	4	6	0.000617	0.0773	TQIGDNVFIGPNSYIQSSK	K	I	0.95	5.19	0.518	0	2	1	0
Spot 4 Trypsin	Hypothetical protein TTHERM_00136440	118373062	78420.8	0.999	3	4	6	0.000617	0.0773	YFEENPNVEATIIDR	K	E	0.95	4.67	0.362	0	1	0	0
Spot 3 Trypsin	Hypothetical protein TTHERM_00193750	146169365	22116.2	0.99	2	2	3	0.000311	0.117	AAILTPTSSLR	R	E	0.95	2.17	0.0607	0	1	0	0
Spot 3 Trypsin	Hypothetical protein TTHERM_00193750	146169365	22116.2	0.99	2	2	3	0.000311	0.117	QTDNSLIIDDR	R	R	0.95	3.01	0.197	0	2	0	0
Spot 4 Trypsin	Hypothetical protein TTHERM_00193750	146169365	22116.2	0.999	3	3	3	0.000308	0.17	AAILTPTSSLR	R	E	0.95	2.47	0.0639	0	1	0	0
Spot 4 Trypsin	Hypothetical protein TTHERM_00193750	146169365	22116.2	0.999	3	3	3	0.000308	0.17	IGELFLNEYR	R	K	0.95	2.38	0.2	0	1	0	0
Spot 4 Trypsin	Hypothetical protein TTHERM_00193750	146169365	22116.2	0.999	3	3	3	0.000308	0.17	QTDNSLIIDDR	R	R	0.95	2.27	0.196	0	1	0	0
Spot 3 Trypsin	Hypothetical protein TTHERM_00268000	118365429	39540.6	0.99	2	3	5	0.000519	0.0867	LQEIVPETSEAIATIK	K	A	0.95	3.87	0.333	0	2	1	0
Spot 3 Trypsin	Hypothetical protein TTHERM_00268000	118365429	39540.6	0.99	2	3	5	0.000519	0.0867	QANNYAQLLDQVDK	R	E	0.95	4.15	0.349	0	2	0	0
Spot 4 Trypsin	Hypothetical protein TTHERM_00268000	118365429	39540.6	0.99	2	2	6	0.000617	0.0867	LQEIVPETSEAIATIK	K	A	0.95	4.5	0.411	0	4	0	0
Spot 4 Trypsin	Hypothetical protein TTHERM_00268000	118365429	39540.6	0.99	2	2	6	0.000617	0.0867	QANNYAQLLDQVDK	R	E	0.95	3.98	0.351	0	2	0	0
Spot 1 Trypsin	Hypothetical protein TTHERM_00289380	118370910	14227.8	0.99	2	3	6	0.000594	0.142	FDFVEYK	K	A	0.95	2.65	0.055	0	4	0	0
Spot 1 Trypsin	Hypothetical protein TTHERM_00289380	118370910	14227.8	0.99	2	3	6	0.000594	0.142	PVPQFQQLGL	R	-	0.95	2.1	0.122	1	1	0	0
Spot 3 Trypsin	Hypothetical protein TTHERM_00334340	146170370	14441.6	0.99	2	2	2	0.000207	0.148	EAYGITAPK	K	N	0.95	2.1	0.166	0	1	0	0
Spot 3 Trypsin	Hypothetical protein TTHERM_00334340	146170370	14441.6	0.99	2	2	2	0.000207	0.148	LPGQQYDYK	K	R	0.95	2.21	-0.01	0	1	0	0
Spot 2 Trypsin	Hypothetical protein TTHERM_00382330	146165634	39121.2	1	4	4	8	0.000806	0.113	EVNTFIER	K	Y	0.95	1.88	0.0789	0	1	0	0
Spot 2 Trypsin	Hypothetical protein TTHERM_00382330	146165634	39121.2	1	4	4	8	0.000806	0.113	FNLQTADGR	K	A	0.95	3.13	0.192	0	2	0	0
Spot 2 Trypsin	Hypothetical protein TTHERM_00382330	146165634	39121.2	1	4	4	8	0.000806	0.113	FYALEDLANK	R	R	0.95	1.99	0.0166	0	1	0	0
Spot 2 Trypsin	Hypothetical protein TTHERM_00382330	146165634	39121.2	1	4	4	8	0.000806	0.113	YDPALLESVK	K	N	0.95	2.26	0.285	0	4	0	0
Spot 3 Chymotrypsin	Hypothetical protein TTHERM_00382330	146165634	39121.2	0.998	2	2	2	0.000204	0.061	NLQTADGRAQF	F	E	0.95	3.06	0.231	0	1	0	0
Spot 3 Chymotrypsin	Hypothetical protein TTHERM_00382330	146165634	39121.2	0.998	2	2	2	0.000204	0.061	TSLSKITPL	W	D	0.95	2.2	0.131	0	1	0	0
Spot 3 Trypsin	Hypothetical protein TTHERM_00382330	146165634	39121.2	1	5	5	7	0.000726	0.137	ALEPLLAK	R	F	0.95	1.53	0.0648	0	1	0	0
Spot 3 Trypsin	Hypothetical protein TTHERM_00382330	146165634	39121.2	1	5	5	7	0.000726	0.137	EVNTFIER	K	Y	0.95	2.01	0.124	0	2	0	0
Spot 3 Trypsin	Hypothetical protein TTHERM_00382330	146165634	39121.2	1	5	5	7	0.000726	0.137	FNLQTADGR	K	A	0.95	2.77	0.203	0	2	0	0
Spot 3 Trypsin	Hypothetical protein TTHERM_00382330	146165634	39121.2	1	5	5	7	0.000726	0.137	FYALEDLANK	R	R	0.95	1.94	0.0876	0	1	0	0
Spot 3 Trypsin	Hypothetical protein TTHERM_00382330	146165634	39121.2	1	5	5	7	0.000726	0.137	YDPALLESVK	K	N	0.95	2.17	0.169	0	1	0	0
Spot 4 Trypsin	Hypothetical protein TTHERM_00382330	146165634	39121.2	1	3	3	7	0.00072	0.0915	FNLQTADGR	K	A	0.95	3.27	0.199	0	2	0	0
Spot 4 Trypsin	Hypothetical protein TTHERM_00382330	146165634	39121.2	1	3	3	7	0.00072	0.0915	YDPALLESVK	K	N	0.95	2.96	0.219	0	4	0	0
Spot 4 Trypsin	Hypothetical protein TTHERM_00382330	146165634	39121.2	1	3	3	7	0.00072	0.0915	YPFAVTKPGQK	R	F	0.95	3.22	0.248	0	1	0	0
Spot 5 Chymotrypsin	Hypothetical protein TTHERM_00382330	146165634	39121.2	1	5	5	11	0.00107	0.143	EQLVNVKAF	W	S	0.95	2.74	0.0768	0	4	0	0
Spot 5 Chymotrypsin	Hypothetical protein TTHERM_00382330	146165634	39121.2	1	5	5	11	0.00107	0.143	FKVAQHNAF	W	N	0.95	2.28	0.194	0	2	0	0
Spot 5 Chymotrypsin	Hypothetical protein TTHERM_00382330	146165634	39121.2	1	5	5	11	0.00107	0.143	MSDMTPIGRW	Y	T	0.95	3.42	0.0772	0	1	0	0
Spot 5 Chymotrypsin	Hypothetical protein TTHERM_00382330	146165634	39121.2	1	5	5	11	0.00107	0.143	NLQTADGRAQF	F	E	0.95	3.36	0.276	0	2	0	0
Spot 5 Chymotrypsin	Hypothetical protein TTHERM_00382330	146165634	39121.2	1	5	5	11	0.00107	0.143	YNENRTEWF	W	K	0.95	2.56	0.168	0	2	0	0
Spot 5 Trypsin	Hypothetical protein TTHERM_00382330	146165634	39121.2	1	11	13	27	0.00284	0.314	DTSKYDPALLESVK	R	N	0.95	3.75	0.305	0	1	0	0
Spot 5 Trypsin	Hypothetical protein TTHERM_00382330	146165634	39121.2	1	11	13	27	0.00284	0.314	EVNTFIER	K	Y	0.95	2.17	0.0863	0	2	0	0
Spot 5 Trypsin	Hypothetical protein TTHERM_00382330	146165634	39121.2	1	11	13	27	0.00284	0.314	FFYNEAFYESYSEK	R	E	0.95	3.5	0.254	0	1	0	0
Spot 5 Trypsin	Hypothetical protein TTHERM_00382330	146165634	39121.2	1	11	13	27	0.00284	0.314	FNLQTADGR	K	A	0.95	3.02	0.197	1	4	0	0
Spot 5 Trypsin	Hypothetical protein TTHERM_00382330	146165634	39121.2	1	11	13	27	0.00284	0.314	FYALEDLANK	R	R	0.95	3.05	0.222	0	1	0	0
Spot 5 Trypsin	Hypothetical protein TTHERM_00382330	146165634	39121.2	1	11	13	27	0.00284	0.314	FYALEDLANKR	R	D	0.95	2.68	0.231	0	2	0	0
Spot 5 Trypsin	Hypothetical protein TTHERM_00382330	146165634	39121.2	1	11	13	27	0.00284	0.314	GFYVPDWVR	R	K	0.95	2	0.176	0	3	0	0
Spot 5 Trypsin	Hypothetical protein TTHERM_00382330	146165634	39121.2	1	11	13	27	0.00284	0.314	ILWEQLVNVK	K	A	0.95	2.98	0.227	0	2	0	0
Spot 5 Trypsin	Hypothetical protein TTHERM_00382330	146165634	39121.2	1	11	13	27	0.00284	0.314	VAQHNAFNTGFSGVILR	K	A	0.95	3.38	0.216	0	0	2	0
Spot 5 Trypsin	Hypothetical protein TTHERM_00382330	146165634	39121.2	1	11	13	27	0.00284	0.314	YDPALLESVK	K	N	0.95	2.71	0.24	0	2	0	0
Spot 5 Trypsin	Hypothetical protein TTHERM_00382330	146165634	39121.2	1	11	13	27	0.00284	0.314	YPFAVTKPGQK	R	F	0.95	3.27	0.297	0	4	2	0
Spot 2 Trypsin	Hypothetical protein TTHERM_00399360	146164764	33138.1	0.999	3	3	7	0.000705	0.128	DQVNNAEAVAAAAK	K	E	0.95	4.76	0.379	0	4	0	0
Spot 2 Trypsin	Hypothetical protein TTHERM_00399360	146164764	33138.1	0.999	3	3	7	0.000705	0.128	FNEIIFNPAIR	R	W	0.95	2.05	0.137	0	1	0	0
Spot 2 Trypsin	Hypothetical protein TTHERM_00399360	146164764	33138.1	0.999	3	3	7	0.000705	0.128	YPAPGSEPINR	R	E	0.95	2.56	0.272	0	2	0	0
Spot 3 Chymotrypsin	Hypothetical protein TTHERM_00399360	146164764	33138.1	0.998	2	2	4	0.000409	0.0851	SVSIEEKYNPELY	W	I	0.95	3.14	0.384	0	2	0	0
Spot 3 Chymotrypsin	Hypothetical protein TTHERM_00399360	146164764	33138.1	0.998	2	2	4	0.000409	0.0851	VYPIRTNLVVE	L	-	0.95	2.56	0.191	0	2	0	0
Spot 3 Trypsin	Hypothetical protein TTHERM_00399360	146164764	33138.1	1	4	4	8	0.00083	0.135	DQVNNAEAVAAAAK	K	E	0.95	5.26	0.369	0	4	0	0
Spot 3 Trypsin	Hypothetical protein TTHERM_00399360	146164764	33138.1	1	4	4	8	0.00083	0.135	FNEIIFNPAIR	R	W	0.95	2.95	0.0739	0	1	0	0
Spot 3 Trypsin	Hypothetical protein TTHERM_00399360	146164764	33138.1	1	4	4	8	0.00083	0.135	TRYPAPGSEPINR	R	E	0.95	3.19	0.253	0	0	1	0
Spot 3 Trypsin	Hypothetical protein TTHERM_00399360	146164764	33138.1	1	4	4	8	0.00083	0.135	YPAPGSEPINR	R	E	0.95	3.1	0.217	0	2	0	0
Spot 4 Trypsin	Hypothetical protein TTHERM_00399360	146164764	33138.1	1	4	4	6	0.000617	0.135	DQVNNAEAVAAAAK	K	E	0.95	4.73	0.371	0	2	0	0
Spot 4 Trypsin	Hypothetical protein TTHERM_00399360	146164764	33138.1	1	4	4	6	0.000617	0.135	FNEIIFNPAIR	R	W	0.95	2.56	0.194	0	1	0	0
Spot 4 Trypsin	Hypothetical protein TTHERM_00399360	146164764	33138.1	1	4	4	6	0.000617	0.135	TRYPAPGSEPINR	R	E	0.95	3.25	0.217	0	0	1	0
Spot 4 Trypsin	Hypothetical protein TTHERM_00399360	146164764	33138.1	1	4	4	6	0.000617	0.135	YPAPGSEPINR	R	E	0.95	2.7	0.237	0	2	0	0
Spot 3 Trypsin	Hypothetical protein TTHERM_00470710	118401281	15395.1	0.99	2	2	4	0.000415	0.173	SGYYANPDDVAR	K	R	0.95	3.63	0.261	0	3	0	0
Spot 3 Trypsin	Hypothetical protein TTHERM_00470710	118401281	15395.1	0.99	2	2	4	0.000415	0.173	TVEDAVEFIAR	R	N	0.95	2.65	0.269	0	1	0	0
Spot 4 Trypsin	Hypothetical protein TTHERM_00470710	118401281	15395.1	0.99	2	2	5	0.000514	0.173	SGYYANPDDVAR	K	R	0.95	4.01	0.347	0	4	0	0
Spot 4 Trypsin	Hypothetical protein TTHERM_00470710	118401281	15395.1	0.99	2	2	5	0.000514	0.173	TVEDAVEFIAR	R	N	0.95	2.46	0.198	0	1	0	0
Spot 1 Trypsin	Hypothetical protein TTHERM_00486310	229594811	29004.3	0.99	2	2	4	0.000396	0.0909	DGQNFSIER	R	M	0.95	2.94	0.158	0	2	0	0
Spot 1 Trypsin	Hypothetical protein TTHERM_00486310	229594811	29004.3	0.99	2	2	4	0.000396	0.0909	GPDGNVNDFLEQR	R	R	0.95	4.73	0.413	0	2	0	0
Spot 3 Trypsin	Hypothetical protein TTHERM_00526930	229593554	23053.6	0.99	2	2	3	0.000311	0.107	ILSVGVAQK	K	N	0.95	2.22	0.137	0	2	0	0
Spot 3 Trypsin	Hypothetical protein TTHERM_00526930	229593554	23053.6	0.99	2	2	3	0.000311	0.107	QMGFGYEVSFPR	K	S	0.95	2.24	0.0534	0	1	0	0
Spot 1 Trypsin	Hypothetical protein TTHERM_00529760	146185889	24341.5	0.99	2	2	5	0.000495	0.0909	FFAIGPR	R	E	0.95	2.23	0.0593	0	3	0	0
Spot 1 Trypsin	Hypothetical protein TTHERM_00529760	146185889	24341.5	0.99	2	2	5	0.000495	0.0909	ILEPVSYVINEK	K	M	0.95	3.59	0.314	0	2	0	0
Spot 2 Trypsin	Hypothetical protein TTHERM_00532490	118382425	20289.6	0.99	2	2	8	0.000806	0.11	FPNSNELER	K	F	0.95	2.9	0.174	0	2	0	0
Spot 2 Trypsin	Hypothetical protein TTHERM_00532490	118382425	20289.6	0.99	2	2	8	0.000806	0.11	LEDYSDEVIR	K	K	0.95	3.61	0.306	0	6	0	0
Spot 3 Trypsin	Hypothetical protein TTHERM_00532490	118382425	20289.6	0.99	2	2	4	0.000415	0.11	FPNSNELER	K	F	0.95	2.86	0.13	0	2	0	0
Spot 3 Trypsin	Hypothetical protein TTHERM_00532490	118382425	20289.6	0.99	2	2	4	0.000415	0.11	LEDYSDEVIR	K	K	0.95	3.01	0.299	0	2	0	0
Spot 2 Trypsin	Hypothetical protein TTHERM_00541460	146161176	25351.1	1	4	4	6	0.000604	0.227	GSVIAPNSLVPAGR	R	L	0.95	3.42	0.283	0	2	0	0
Spot 2 Trypsin	Hypothetical protein TTHERM_00541460	146161176	25351.1	1	4	4	6	0.000604	0.227	LIPSGQLWAGSPVR	R	Y	0.95	3	0.38	0	1	0	0
Spot 2 Trypsin	Hypothetical protein TTHERM_00541460	146161176	25351.1	1	4	4	6	0.000604	0.227	LNLEQTEQNLSIGK	K	T	0.95	3.99	0.244	0	1	0	0
Spot 2 Trypsin	Hypothetical protein TTHERM_00541460	146161176	25351.1	1	4	4	6	0.000604	0.227	SSLIQQEAYDR	K	L	0.95	3.12	0.224	0	2	0	0
Spot 3 Trypsin	Hypothetical protein TTHERM_00541460	146161176	25351.1	0.999	3	3	9	0.000934	0.18	GSVIAPNSLVPAGR	R	L	0.95	3.17	0.339	0	3	0	0
Spot 3 Trypsin	Hypothetical protein TTHERM_00541460	146161176	25351.1	0.999	3	3	9	0.000934	0.18	LIPSGQLWAGSPVR	R	Y	0.95	3.43	0.38	0	4	0	0
Spot 3 Trypsin	Hypothetical protein TTHERM_00541460	146161176	25351.1	0.999	3	3	9	0.000934	0.18	LNLEQTEQNLSIGK	K	T	0.95	3.2	0.23	0	2	0	0
Spot 4 Trypsin	Hypothetical protein TTHERM_00541460	146161176	25351.1	1	4	4	13	0.00134	0.227	GSVIAPNSLVPAGR	R	L	0.95	4.11	0.34	0	4	0	0
Spot 4 Trypsin	Hypothetical protein TTHERM_00541460	146161176	25351.1	1	4	4	13	0.00134	0.227	LIPSGQLWAGSPVR	R	Y	0.95	3.39	0.351	0	4	0	0
Spot 4 Trypsin	Hypothetical protein TTHERM_00541460	146161176	25351.1	1	4	4	13	0.00134	0.227	LNLEQTEQNLSIGK	K	T	0.95	3.39	0.156	0	1	0	0
Spot 4 Trypsin	Hypothetical protein TTHERM_00541460	146161176	25351.1	1	4	4	13	0.00134	0.227	SSLIQQEAYDR	K	L	0.95	3.23	0.186	0	4	0	0
Spot 2 Chymotrypsin	Hypothetical protein TTHERM_00557760	118378329	45879.4	0.998	2	2	4	0.000412	0.0327	KLQESAGQIY	L	E	0.95	3.03	0.193	0	2	0	0
Spot 2 Chymotrypsin	Hypothetical protein TTHERM_00557760	118378329	45879.4	0.998	2	2	4	0.000412	0.0327	NALKLQESAGQIY	L	E	0.95	2.82	0.237	0	2	0	0
Spot 2 Trypsin	Hypothetical protein TTHERM_00557760	118378329	45879.4	0.99	2	2	2	0.000201	0.0503	LDLIVTGK	K	H	0.95	2.29	0.0188	0	1	0	0
Spot 2 Trypsin	Hypothetical protein TTHERM_00557760	118378329	45879.4	0.99	2	2	2	0.000201	0.0503	NSNVVINLVGSR	K	L	0.95	3.31	0.282	0	1	0	0
Spot 3 Chymotrypsin	Hypothetical protein TTHERM_00557760	118378329	45879.4	1	4	4	9	0.000919	0.0879	AYDDYVKEL	Y	K	0.95	3.09	0.206	0	4	0	0
Spot 3 Chymotrypsin	Hypothetical protein TTHERM_00557760	118378329	45879.4	1	4	4	9	0.000919	0.0879	KLQESAGQIY	L	E	0.95	2.87	0.163	0	1	0	0
Spot 3 Chymotrypsin	Hypothetical protein TTHERM_00557760	118378329	45879.4	1	4	4	9	0.000919	0.0879	NALKLQESAGQIY	L	E	0.95	3.26	0.35	0	3	0	0
Spot 3 Chymotrypsin	Hypothetical protein TTHERM_00557760	118378329	45879.4	1	4	4	9	0.000919	0.0879	VQPVSFPQGAEQF	Y	I	0.95	2.38	0.169	0	1	0	0
Spot 4 Chymotrypsin	Hypothetical protein TTHERM_00557760	118378329	45879.4	1	3	3	7	0.000696	0.0553	AYDDYVKEL	Y	K	0.95	1.99	0.156	0	1	0	0
Spot 4 Chymotrypsin	Hypothetical protein TTHERM_00557760	118378329	45879.4	1	3	3	7	0.000696	0.0553	KLQESAGQIY	L	E	0.95	3.47	0.176	0	4	0	0
Spot 4 Chymotrypsin	Hypothetical protein TTHERM_00557760	118378329	45879.4	1	3	3	7	0.000696	0.0553	NALKLQESAGQIY	L	E	0.95	3.62	0.282	0	2	0	0
Spot 3 Chymotrypsin	Hypothetical protein TTHERM_00637380	118400152	36941.8	0.998	2	2	7	0.000715	0.0735	NVISPILKEY	Y	I	0.95	3.25	0.062	0	3	0	0
Spot 3 Chymotrypsin	Hypothetical protein TTHERM_00637380	118400152	36941.8	0.998	2	2	7	0.000715	0.0735	QVLENPQAEAHEL	Y	A	0.95	3.72	0.206	0	4	0	0
Spot 4 Chymotrypsin	Hypothetical protein TTHERM_00637380	118400152	36941.8	0.998	2	2	3	0.000298	0.0735	NVISPILKEY	Y	I	0.95	2.57	0.121	0	1	0	0
Spot 4 Chymotrypsin	Hypothetical protein TTHERM_00637380	118400152	36941.8	0.998	2	2	3	0.000298	0.0735	QVLENPQAEAHEL	Y	A	0.95	2.82	0.234	0	2	0	0
Spot 1 Trypsin	Hypothetical protein TTHERM_00649060	118399953	39028.9	1	4	5	13	0.00129	0.149	IPTVQNNIPEATR	R	W	0.95	4.93	0.41	2	2	0	0
Spot 1 Trypsin	Hypothetical protein TTHERM_00649060	118399953	39028.9	1	4	5	13	0.00129	0.149	SLSFNQVVDR	R	Y	0.95	2.8	0.159	0	2	0	0
Spot 1 Trypsin	Hypothetical protein TTHERM_00649060	118399953	39028.9	1	4	5	13	0.00129	0.149	SQDYEDENFSPVFNR	K	K	0.95	4.63	0.53	0	3	0	0
Spot 1 Trypsin	Hypothetical protein TTHERM_00649060	118399953	39028.9	1	4	5	13	0.00129	0.149	TQEYFLEPSEK	K	F	0.95	3.6	0.253	0	4	0	0
Spot 2 Trypsin	Hypothetical protein TTHERM_00649080	229595595	19048.9	1	4	4	8	0.000806	0.291	ALATNQEYQNEIK	R	T	0.95	4.42	0.288	0	3	0	0
Spot 2 Trypsin	Hypothetical protein TTHERM_00649080	229595595	19048.9	1	4	4	8	0.000806	0.291	PLPDQINPFSK	K	T	0.95	2.75	0.308	0	2	0	0
Spot 2 Trypsin	Hypothetical protein TTHERM_00649080	229595595	19048.9	1	4	4	8	0.000806	0.291	SDQLDELVGAR	K	K	0.95	3.81	0.141	0	1	0	0
Spot 2 Trypsin	Hypothetical protein TTHERM_00649080	229595595	19048.9	1	4	4	8	0.000806	0.291	TQIQDLQAEIAAK	K	K	0.95	4.26	0.262	0	2	0	0
Spot 3 Trypsin	Hypothetical protein TTHERM_00649080	229595595	19048.9	1	4	4	12	0.00124	0.291	ALATNQEYQNEIK	R	T	0.95	4.76	0.35	0	4	0	0
Spot 3 Trypsin	Hypothetical protein TTHERM_00649080	229595595	19048.9	1	4	4	12	0.00124	0.291	PLPDQINPFSK	K	T	0.95	3.03	0.284	0	4	0	0
Spot 3 Trypsin	Hypothetical protein TTHERM_00649080	229595595	19048.9	1	4	4	12	0.00124	0.291	SDQLDELVGAR	K	K	0.95	2.58	0.141	0	1	0	0
Spot 3 Trypsin	Hypothetical protein TTHERM_00649080	229595595	19048.9	1	4	4	12	0.00124	0.291	TQIQDLQAEIAAK	K	K	0.95	4.66	0.271	0	3	0	0
Spot 4 Trypsin	Hypothetical protein TTHERM_00649080	229595595	19048.9	1	5	5	14	0.00144	0.339	ALATNQEYQNEIK	R	T	0.95	4.32	0.345	0	3	0	0
Spot 4 Trypsin	Hypothetical protein TTHERM_00649080	229595595	19048.9	1	5	5	14	0.00144	0.339	LEYAPITR	K	R	0.95	2.17	0.0454	0	2	0	0
Spot 4 Trypsin	Hypothetical protein TTHERM_00649080	229595595	19048.9	1	5	5	14	0.00144	0.339	PLPDQINPFSK	K	T	0.95	2.81	0.27	0	2	0	0
Spot 4 Trypsin	Hypothetical protein TTHERM_00649080	229595595	19048.9	1	5	5	14	0.00144	0.339	SDQLDELVGAR	K	K	0.95	3.37	0.136	0	3	0	0
Spot 4 Trypsin	Hypothetical protein TTHERM_00649080	229595595	19048.9	1	5	5	14	0.00144	0.339	TQIQDLQAEIAAK	K	K	0.95	4.5	0.183	0	4	0	0
Spot 2 Trypsin	Hypothetical protein TTHERM_00697370	118385011	29334.9	1	4	4	8	0.000806	0.219	FSNEITDDDYDYQR	K	A	0.95	4.52	0.418	0	1	0	0
Spot 2 Trypsin	Hypothetical protein TTHERM_00697370	118385011	29334.9	1	4	4	8	0.000806	0.219	IGAFGILYTK	R	L	0.95	2.91	0.295	0	2	0	0
Spot 2 Trypsin	Hypothetical protein TTHERM_00697370	118385011	29334.9	1	4	4	8	0.000806	0.219	IQDLEYVPFDQVK	R	E	0.95	4.52	0.233	0	2	0	0
Spot 2 Trypsin	Hypothetical protein TTHERM_00697370	118385011	29334.9	1	4	4	8	0.000806	0.219	NLDTNSAVSTSDFVAPPR	R	V	0.95	4.35	0.537	0	3	0	0
Spot 3 Trypsin	Hypothetical protein TTHERM_00697370	118385011	29334.9	0.999	3	3	6	0.000622	0.179	FSNEITDDDYDYQR	K	A	0.95	3.79	0.439	0	1	0	0
Spot 3 Trypsin	Hypothetical protein TTHERM_00697370	118385011	29334.9	0.999	3	3	6	0.000622	0.179	IQDLEYVPFDQVK	R	E	0.95	5.01	0.34	0	3	0	0
Spot 3 Trypsin	Hypothetical protein TTHERM_00697370	118385011	29334.9	0.999	3	3	6	0.000622	0.179	NLDTNSAVSTSDFVAPPR	R	V	0.95	4.63	0.478	0	2	0	0
Spot 4 Trypsin	Hypothetical protein TTHERM_00697370	118385011	29334.9	1	4	4	7	0.00072	0.219	FSNEITDDDYDYQR	K	A	0.95	4.2	0.392	0	2	0	0
Spot 4 Trypsin	Hypothetical protein TTHERM_00697370	118385011	29334.9	1	4	4	7	0.00072	0.219	IGAFGILYTK	R	L	0.95	2.88	0.235	0	1	0	0
Spot 4 Trypsin	Hypothetical protein TTHERM_00697370	118385011	29334.9	1	4	4	7	0.00072	0.219	IQDLEYVPFDQVK	R	E	0.95	4.3	0.279	0	2	0	0
Spot 4 Trypsin	Hypothetical protein TTHERM_00697370	118385011	29334.9	1	4	4	7	0.00072	0.219	NLDTNSAVSTSDFVAPPR	R	V	0.95	4.44	0.553	0	2	0	0
Spot 5 Chymotrypsin	Hypothetical protein TTHERM_00765330	146182840	15638.1	0.998	2	2	4	0.000388	0.0923	GSVNSSVRYY	Y	H	0.95	3.01	0.191	0	2	0	0
Spot 5 Chymotrypsin	Hypothetical protein TTHERM_00765330	146182840	15638.1	0.998	2	2	4	0.000388	0.0923	IYGSVNSSVRY	L	Y	0.95	3.32	0.262	0	2	0	0
Spot 2 Trypsin	Hypothetical protein TTHERM_01000190	118388745	43150.6	1	4	4	12	0.00121	0.132	AASPLAAQLAINGNR	K	N	0.95	4.12	0.355	0	3	0	0
Spot 2 Trypsin	Hypothetical protein TTHERM_01000190	118388745	43150.6	1	4	4	12	0.00121	0.132	LGGVAANENIPK	K	D	0.95	4.12	0.317	0	4	0	0
Spot 2 Trypsin	Hypothetical protein TTHERM_01000190	118388745	43150.6	1	4	4	12	0.00121	0.132	LNDNTPVFVTGDSR	K	S	0.95	4.19	0.42	0	4	0	0
Spot 2 Trypsin	Hypothetical protein TTHERM_01000190	118388745	43150.6	1	4	4	12	0.00121	0.132	VIPELYNTGR	K	G	0.95	2.2	0.305	0	1	0	0
Spot 3 Chymotrypsin	Hypothetical protein TTHERM_01000190	118388745	43150.6	1	4	4	7	0.000715	0.145	IEVVNKVIPELY	Y	N	0.95	2.92	0.268	0	2	0	0
Spot 3 Chymotrypsin	Hypothetical protein TTHERM_01000190	118388745	43150.6	1	4	4	7	0.000715	0.145	NDNTPVFVTGDSRSPL	L	S	0.95	3.83	0.438	0	2	0	0
Spot 3 Chymotrypsin	Hypothetical protein TTHERM_01000190	118388745	43150.6	1	4	4	7	0.000715	0.145	TFNELDAHTNAF	W	A	0.95	3.82	0.414	0	2	0	0
Spot 3 Chymotrypsin	Hypothetical protein TTHERM_01000190	118388745	43150.6	1	4	4	7	0.000715	0.145	TGAQDLNEVGQTIRFY	Y	D	0.95	3.65	0.332	0	1	0	0
Spot 3 Trypsin	Hypothetical protein TTHERM_01000190	118388745	43150.6	1	5	5	10	0.00104	0.156	AASPLAAQLAINGNR	K	N	0.95	3.52	0.327	0	3	0	0
Spot 3 Trypsin	Hypothetical protein TTHERM_01000190	118388745	43150.6	1	5	5	10	0.00104	0.156	GLLLSPNSK	K	A	0.95	2.11	0	0	1	0	0
Spot 3 Trypsin	Hypothetical protein TTHERM_01000190	118388745	43150.6	1	5	5	10	0.00104	0.156	LGGVAANENIPK	K	D	0.95	3.61	0.332	0	4	0	0
Spot 3 Trypsin	Hypothetical protein TTHERM_01000190	118388745	43150.6	1	5	5	10	0.00104	0.156	LNDNTPVFVTGDSR	K	S	0.95	4.25	0.424	0	1	0	0
Spot 3 Trypsin	Hypothetical protein TTHERM_01000190	118388745	43150.6	1	5	5	10	0.00104	0.156	VIPELYNTGR	K	G	0.95	1.93	0.256	0	1	0	0
Spot 4 Trypsin	Hypothetical protein TTHERM_01000190	118388745	43150.6	1	4	4	10	0.00103	0.132	AASPLAAQLAINGNR	K	N	0.95	3.86	0.289	0	3	0	0
Spot 4 Trypsin	Hypothetical protein TTHERM_01000190	118388745	43150.6	1	4	4	10	0.00103	0.132	LGGVAANENIPK	K	D	0.95	3.64	0.306	0	3	0	0
Spot 4 Trypsin	Hypothetical protein TTHERM_01000190	118388745	43150.6	1	4	4	10	0.00103	0.132	LNDNTPVFVTGDSR	K	S	0.95	4	0.382	0	2	0	0
Spot 4 Trypsin	Hypothetical protein TTHERM_01000190	118388745	43150.6	1	4	4	10	0.00103	0.132	VIPELYNTGR	K	G	0.95	2.19	0.292	0	2	0	0
Spot 3 Trypsin	Hypothetical protein TTHERM_01005010	118354116	31277	0.99	2	2	3	0.000311	0.0739	AQENPLKY	R	-	0.95	2.26	0.25	0	2	0	0
Spot 3 Trypsin	Hypothetical protein TTHERM_01005010	118354116	31277	0.99	2	2	3	0.000311	0.0739	YEYLPYNSAYLQK	R	S	0.95	2.42	0.0908	0	1	0	0
Spot 4 Chymotrypsin	Hypothetical protein TTHERM_01005010	118354116	31277	0.998	2	2	5	0.000497	0.0739	DLHPQIGYQSY	Y	I	0.95	2.58	0.187	0	3	0	0
Spot 4 Chymotrypsin	Hypothetical protein TTHERM_01005010	118354116	31277	0.998	2	2	5	0.000497	0.0739	VIIGSKSTIY	Y	S	0.95	2.64	0.13	0	2	0	0
Spot 1 Trypsin	Hypothetical protein TTHERM_01528510	229594147	11771.7	0.99	2	2	2	0.000198	0.23	QDSQTQLLASFR	K	R	0.95	3.15	0.205	0	1	0	0
Spot 1 Trypsin	Hypothetical protein TTHERM_01528510	229594147	11771.7	0.99	2	2	2	0.000198	0.23	SIASINPFSYR	R	Q	0.95	2.48	0.115	0	1	0	0
Spot 1 Trypsin	Hypothetical protein TTHERM_01528510	229594147	33115.2	1	4	5	9	0.000892	0.205	ALAINNQTYIR	K	A	0.95	3.5	0.301	0	2	0	0
Spot 1 Trypsin	Hypothetical protein TTHERM_01528510	229594147	33115.2	1	4	5	9	0.000892	0.205	KPVEQANVNANTGEQPVR	K	V	0.95	5.46	0.478	0	1	2	0
Spot 1 Trypsin	Hypothetical protein TTHERM_01528510	229594147	33115.2	1	4	5	9	0.000892	0.205	YAPGNYSTLVVTSEK	K	L	0.95	3.77	0.321	0	2	0	0
Spot 1 Trypsin	Hypothetical protein TTHERM_01528510	229594147	33115.2	1	4	5	9	0.000892	0.205	YTNITQTEINEAIK	R	R	0.95	5.24	0.373	0	2	0	0
Spot 3 Chymotrypsin	Hypothetical protein TTHERM_01528510	229594147	33115.2	0.998	2	2	4	0.000409	0.0742	QLIKYAPGNY	L	S	0.95	2.03	0.197	0	1	0	0
Spot 3 Chymotrypsin	Hypothetical protein TTHERM_01528510	229594147	33115.2	0.998	2	2	4	0.000409	0.0742	TKALAINNQTY	Y	I	0.95	3.66	0.191	0	3	0	0
Spot 1 Chymotrypsin	Lipid A-disaccharide synthase	118397639	59217.4	0.998	2	2	3	0.000291	0.0562	TIIITADNAQNAEF	F	V	0.95	3.51	0.201	0	2	0	0
Spot 1 Chymotrypsin	Lipid A-disaccharide synthase	118397639	59217.4	0.998	2	2	3	0.000291	0.0562	VAAGSPSHDLQAANF	F	M	0.95	2.33	0.102	0	1	0	0
Spot 2 Chymotrypsin	Lipid A-disaccharide synthase	118397639	59217.4	1	3	3	7	0.000721	0.0795	ANVKSLVTANGL	Y	K	0.95	2.53	0.117	0	2	0	0
Spot 2 Chymotrypsin	Lipid A-disaccharide synthase	118397639	59217.4	1	3	3	7	0.000721	0.0795	TIIITADNAQNAEF	F	V	0.95	3.73	0.312	0	2	0	0
Spot 2 Chymotrypsin	Lipid A-disaccharide synthase	118397639	59217.4	1	3	3	7	0.000721	0.0795	VAAGSPSHDLQAANF	F	M	0.95	2.58	0.242	0	3	0	0
Spot 2 Trypsin	Lipid A-disaccharide synthase	118397639	59217.4	1	5	5	12	0.00121	0.107	AFTYETIAAK	R	V	0.95	2.67	0.301	0	2	0	0
Spot 2 Trypsin	Lipid A-disaccharide synthase	118397639	59217.4	1	5	5	12	0.00121	0.107	AIQYLFQNSK	R	Q	0.95	3.08	0.188	0	3	0	0
Spot 2 Trypsin	Lipid A-disaccharide synthase	118397639	59217.4	1	5	5	12	0.00121	0.107	LSDEIFDLYSDPK	K	L	0.95	4.76	0.293	0	1	0	0
Spot 2 Trypsin	Lipid A-disaccharide synthase	118397639	59217.4	1	5	5	12	0.00121	0.107	NVFLLAPGNTK	K	A	0.95	2.4	0.186	0	2	0	0
Spot 2 Trypsin	Lipid A-disaccharide synthase	118397639	59217.4	1	5	5	12	0.00121	0.107	TLQTIVTTGEK	K	E	0.95	2.74	0.261	0	4	0	0
Spot 3 Chymotrypsin	Lipid A-disaccharide synthase	118397639	59217.4	1	6	6	12	0.00123	0.14	AIQGEAYHELVSTAANPY	F	K	0.95	2.87	0.376	0	3	0	0
Spot 3 Chymotrypsin	Lipid A-disaccharide synthase	118397639	59217.4	1	6	6	12	0.00123	0.14	ANVKSLVTANGL	Y	K	0.95	2.48	0.0639	0	1	0	0
Spot 3 Chymotrypsin	Lipid A-disaccharide synthase	118397639	59217.4	1	6	6	12	0.00123	0.14	LAPGNTKAEINF	L	A	0.95	2.13	0.175	0	1	0	0
Spot 3 Chymotrypsin	Lipid A-disaccharide synthase	118397639	59217.4	1	6	6	12	0.00123	0.14	LLAPGNTKAEINF	F	A	0.95	2.67	0.138	0	1	0	0
Spot 3 Chymotrypsin	Lipid A-disaccharide synthase	118397639	59217.4	1	6	6	12	0.00123	0.14	TIIITADNAQNAEF	F	V	0.95	3.59	0.307	0	2	0	0
Spot 3 Chymotrypsin	Lipid A-disaccharide synthase	118397639	59217.4	1	6	6	12	0.00123	0.14	VAAGSPSHDLQAANF	F	M	0.95	2.58	0.219	0	4	0	0
Spot 3 Trypsin	Lipid A-disaccharide synthase	118397639	59217.4	1	4	4	12	0.00124	0.0814	AFTYETIAAK	R	V	0.95	1.94	0.162	0	3	0	0
Spot 3 Trypsin	Lipid A-disaccharide synthase	118397639	59217.4	1	4	4	12	0.00124	0.0814	AIQYLFQNSK	R	Q	0.95	2.85	0.171	0	3	0	0
Spot 3 Trypsin	Lipid A-disaccharide synthase	118397639	59217.4	1	4	4	12	0.00124	0.0814	NVFLLAPGNTK	K	A	0.95	2.59	0.209	0	3	0	0
Spot 3 Trypsin	Lipid A-disaccharide synthase	118397639	59217.4	1	4	4	12	0.00124	0.0814	TLQTIVTTGEK	K	E	0.95	3.45	0.282	0	3	0	0
Spot 4 Chymotrypsin	Lipid A-disaccharide synthase	118397639	59217.4	1	6	6	12	0.00119	0.132	AIQGEAYHEL	F	V	0.95	2.48	0.135	0	1	0	0
Spot 4 Chymotrypsin	Lipid A-disaccharide synthase	118397639	59217.4	1	6	6	12	0.00119	0.132	AIQGEAYHELVSTAANPY	F	K	0.95	3.01	0.34	0	2	0	0
Spot 4 Chymotrypsin	Lipid A-disaccharide synthase	118397639	59217.4	1	6	6	12	0.00119	0.132	ANVKSLVTANGL	Y	K	0.95	3.66	0.241	0	3	0	0
Spot 4 Chymotrypsin	Lipid A-disaccharide synthase	118397639	59217.4	1	6	6	12	0.00119	0.132	DFVGIGGPL	Y	M	0.95	2.56	0.0208	1	0	0	0
Spot 4 Chymotrypsin	Lipid A-disaccharide synthase	118397639	59217.4	1	6	6	12	0.00119	0.132	TIIITADNAQNAEF	F	V	0.95	3.05	0.289	0	2	0	0
Spot 4 Chymotrypsin	Lipid A-disaccharide synthase	118397639	59217.4	1	6	6	12	0.00119	0.132	VAAGSPSHDLQAANF	F	M	0.95	2.43	0.198	0	3	0	0
Spot 4 Trypsin	Lipid A-disaccharide synthase	118397639	59217.4	1	4	5	8	0.000822	0.0814	AFTYETIAAK	R	V	0.95	2.24	0.304	0	1	0	0
Spot 4 Trypsin	Lipid A-disaccharide synthase	118397639	59217.4	1	4	5	8	0.000822	0.0814	AIQYLFQNSK	R	Q	0.95	3.51	0.0889	0	2	0	0
Spot 4 Trypsin	Lipid A-disaccharide synthase	118397639	59217.4	1	4	5	8	0.000822	0.0814	NVFLLAPGNTK	K	A	0.95	2.31	0.185	0	2	0	0
Spot 4 Trypsin	Lipid A-disaccharide synthase	118397639	59217.4	1	4	5	8	0.000822	0.0814	TLQTIVTTGEK	K	E	0.95	2.88	0.315	1	2	0	0
Spot 3 Trypsin	Mitochondrial ribosomal protein L51 / S25 / CI-B8 domain containing protein	118381896	16901.4	0.99	2	2	5	0.000519	0.189	AFAANNNEAEIENIIK	K	T	0.95	3.57	0.341	0	2	0	0
Spot 3 Trypsin	Mitochondrial ribosomal protein L51 / S25 / CI-B8 domain containing protein	118381896	16901.4	0.99	2	2	5	0.000519	0.189	NQNPNFPLIVR	K	E	0.95	3.02	0.264	0	3	0	0
Spot 4 Trypsin	Mitochondrial ribosomal protein L51 / S25 / CI-B8 domain containing protein	118381896	16901.4	0.99	2	2	3	0.000308	0.189	AFAANNNEAEIENIIK	K	T	0.95	4.9	0.37	0	1	0	0
Spot 4 Trypsin	Mitochondrial ribosomal protein L51 / S25 / CI-B8 domain containing protein	118381896	16901.4	0.99	2	2	3	0.000308	0.189	NQNPNFPLIVR	K	E	0.95	2.9	0.188	0	2	0	0
Spot 2 Trypsin	NADH dehydrogenase subunit 10	114329820	18286.5	0.99	2	2	6	0.000604	0.142	LYEQTLDPK	R	W	0.95	3.45	0.165	0	2	0	0
Spot 2 Trypsin	NADH dehydrogenase subunit 10	114329820	18286.5	0.99	2	2	6	0.000604	0.142	QADLILVAGTLTNK	R	M	0.95	4.68	0.295	0	4	0	0
Spot 3 Trypsin	NADH dehydrogenase subunit 10	114329820	18286.5	0.99	2	2	6	0.000622	0.142	LYEQTLDPK	R	W	0.95	3.1	0.159	0	2	0	0
Spot 3 Trypsin	NADH dehydrogenase subunit 10	114329820	18286.5	0.99	2	2	6	0.000622	0.142	QADLILVAGTLTNK	R	M	0.95	4.16	0.303	0	4	0	0
Spot 4 Trypsin	NADH dehydrogenase subunit 10	114329820	18286.5	0.99	2	2	6	0.000617	0.142	LYEQTLDPK	R	W	0.95	3.56	0.179	0	2	0	0
Spot 4 Trypsin	NADH dehydrogenase subunit 10	114329820	18286.5	0.99	2	2	6	0.000617	0.142	QADLILVAGTLTNK	R	M	0.95	4.64	0.285	0	4	0	0
Spot 2 Trypsin	NADH dehydrogenase subunit 7	15027641	51146.2	0.99	2	2	7	0.000705	0.0543	FNNIVSINTK	K	K	0.95	2.93	0.144	0	5	0	0
Spot 2 Trypsin	NADH dehydrogenase subunit 7	15027641	51146.2	0.99	2	2	7	0.000705	0.0543	VESGYTYQSVESPK	K	G	0.95	4.24	0.471	0	2	0	0
Spot 3 Trypsin	NADH dehydrogenase subunit 7	15027641	51146.2	0.99	2	2	7	0.000726	0.0543	FNNIVSINTK	K	K	0.95	3.02	0.161	0	5	0	0
Spot 3 Trypsin	NADH dehydrogenase subunit 7	15027641	51146.2	0.99	2	2	7	0.000726	0.0543	VESGYTYQSVESPK	K	G	0.95	4.53	0.467	0	2	0	0
Spot 4 Chymotrypsin	NADH dehydrogenase subunit 7	114329820	51167.1	0.998	2	2	2	0.000199	0.0633	QSVESPKGEFGVSML	Y	S	0.95	3.11	0.134	0	1	0	0
Spot 4 Chymotrypsin	NADH dehydrogenase subunit 7	114329820	51167.1	0.998	2	2	2	0.000199	0.0633	RPNEVNLNAVSSF	Y	L	0.95	2.77	0.113	0	1	0	0
Spot 2 Trypsin	NADH-ubiquinone oxidoreductase 75 kDa subunit	118367939	86924.8	1	7	7	15	0.00151	0.101	AAEIGTYVEK	K	T	0.95	2.53	0.151	0	4	0	0
Spot 2 Trypsin	NADH-ubiquinone oxidoreductase 75 kDa subunit	118367939	86924.8	1	7	7	15	0.00151	0.101	EDGAELYNTLK	R	V	0.95	2.39	0.178	0	2	0	0
Spot 2 Trypsin	NADH-ubiquinone oxidoreductase 75 kDa subunit	118367939	86924.8	1	7	7	15	0.00151	0.101	INALELGINPTSVNK	R	N	0.95	5.75	0.426	0	2	0	0
Spot 2 Trypsin	NADH-ubiquinone oxidoreductase 75 kDa subunit	118367939	86924.8	1	7	7	15	0.00151	0.101	LDVDNFEVR	R	Q	0.95	2.42	0.0896	0	1	0	0
Spot 2 Trypsin	NADH-ubiquinone oxidoreductase 75 kDa subunit	118367939	86924.8	1	7	7	15	0.00151	0.101	VFNIGTNQDLNYK	K	N	0.95	4.26	0.276	0	3	0	0
Spot 2 Trypsin	NADH-ubiquinone oxidoreductase 75 kDa subunit	118367939	86924.8	1	7	7	15	0.00151	0.101	YDYIEPTIFGK	K	V	0.95	2.41	0.265	0	1	0	0
Spot 2 Trypsin	NADH-ubiquinone oxidoreductase 75 kDa subunit	118367939	86924.8	1	7	7	15	0.00151	0.101	YEAPVLNAR	R	I	0.95	2.5	0.195	0	2	0	0
Spot 3 Chymotrypsin	NADH-ubiquinone oxidoreductase 75 kDa subunit	118367939	86924.8	1	4	4	6	0.000613	0.0791	ILGADNNLRPEDIPADAF	F	V	0.95	2.6	0.341	0	2	0	0
Spot 3 Chymotrypsin	NADH-ubiquinone oxidoreductase 75 kDa subunit	118367939	86924.8	1	4	4	6	0.000613	0.0791	LMNSKITGVEDADVL	Y	L	0.95	2.99	0.253	0	2	0	0
Spot 3 Chymotrypsin	NADH-ubiquinone oxidoreductase 75 kDa subunit	118367939	86924.8	1	4	4	6	0.000613	0.0791	NIGTNQDLNY	F	K	0.95	3.15	0.11	0	1	0	0
Spot 3 Chymotrypsin	NADH-ubiquinone oxidoreductase 75 kDa subunit	118367939	86924.8	1	4	4	6	0.000613	0.0791	SAQQGVKTTLSPTPITDY	L	I	0.95	3.53	0.29	0	1	0	0
Spot 3 Trypsin	NADH-ubiquinone oxidoreductase 75 kDa subunit	118367939	86924.8	1	6	6	16	0.00166	0.0895	AAEIGTYVEK	K	T	0.95	2.16	0.0178	0	2	0	0
Spot 3 Trypsin	NADH-ubiquinone oxidoreductase 75 kDa subunit	118367939	86924.8	1	6	6	16	0.00166	0.0895	EDGAELYNTLK	R	V	0.95	3.22	0.18	0	6	0	0
Spot 3 Trypsin	NADH-ubiquinone oxidoreductase 75 kDa subunit	118367939	86924.8	1	6	6	16	0.00166	0.0895	INALELGINPTSVNK	R	N	0.95	5.48	0.419	0	4	0	0
Spot 3 Trypsin	NADH-ubiquinone oxidoreductase 75 kDa subunit	118367939	86924.8	1	6	6	16	0.00166	0.0895	VFNIGTNQDLNYK	K	N	0.95	4.75	0.35	0	1	0	0
Spot 3 Trypsin	NADH-ubiquinone oxidoreductase 75 kDa subunit	118367939	86924.8	1	6	6	16	0.00166	0.0895	YDYIEPTIFGK	K	V	0.95	3.24	0.211	0	1	0	0
Spot 3 Trypsin	NADH-ubiquinone oxidoreductase 75 kDa subunit	118367939	86924.8	1	6	6	16	0.00166	0.0895	YEAPVLNAR	R	I	0.95	2.57	0.294	0	2	0	0
Spot 4 Trypsin	NADH-ubiquinone oxidoreductase 75 kDa subunit	118367939	86924.8	1	8	8	22	0.00226	0.117	AAEIGTYVEK	K	T	0.95	2.15	0.0343	0	1	0	0
Spot 4 Trypsin	NADH-ubiquinone oxidoreductase 75 kDa subunit	118367939	86924.8	1	8	8	22	0.00226	0.117	EDGAELYNTLK	R	V	0.95	2.92	0.236	0	4	0	0
Spot 4 Trypsin	NADH-ubiquinone oxidoreductase 75 kDa subunit	118367939	86924.8	1	8	8	22	0.00226	0.117	INALELGINPTSVNK	R	N	0.95	5.09	0.45	0	5	0	0
Spot 4 Trypsin	NADH-ubiquinone oxidoreductase 75 kDa subunit	118367939	86924.8	1	8	8	22	0.00226	0.117	LDVDNFEVR	R	Q	0.95	2.29	0.105	0	4	0	0
Spot 4 Trypsin	NADH-ubiquinone oxidoreductase 75 kDa subunit	118367939	86924.8	1	8	8	22	0.00226	0.117	NYGPLVATSMNR	K	C	0.95	2.16	0.135	0	1	0	0
Spot 4 Trypsin	NADH-ubiquinone oxidoreductase 75 kDa subunit	118367939	86924.8	1	8	8	22	0.00226	0.117	VFNIGTNQDLNYK	K	N	0.95	4.79	0.27	0	4	0	0
Spot 4 Trypsin	NADH-ubiquinone oxidoreductase 75 kDa subunit	118367939	86924.8	1	8	8	22	0.00226	0.117	YDYIEPTIFGK	K	V	0.95	2.58	0.322	0	2	0	0
Spot 4 Trypsin	NADH-ubiquinone oxidoreductase 75 kDa subunit	118367939	86924.8	1	8	8	22	0.00226	0.117	YEAPVLNAR	R	I	0.95	2.48	0.229	0	1	0	0
Spot 2 Chymotrypsin	Peptidase M16 inactive domain	146181190	57941.8	1	6	6	12	0.00124	0.125	LAEQNSADIASSIATQVTY	L	L	0.95	3.2	0.406	0	1	0	0
Spot 2 Chymotrypsin	Peptidase M16 inactive domain	146181190	57941.8	1	6	6	12	0.00124	0.125	NNALSAQNDQQGL	Y	L	0.95	3.28	0.286	0	2	0	0
Spot 2 Chymotrypsin	Peptidase M16 inactive domain	146181190	57941.8	1	6	6	12	0.00124	0.125	SDTGLFGSY	Y	F	0.95	2.02	0.101	1	0	0	0
Spot 2 Chymotrypsin	Peptidase M16 inactive domain	146181190	57941.8	1	6	6	12	0.00124	0.125	VGSNFVVAAAGNVNSQAF	Y	L	0.95	3.56	0.355	0	2	0	0
Spot 2 Chymotrypsin	Peptidase M16 inactive domain	146181190	57941.8	1	6	6	12	0.00124	0.125	VKTNYVGSNF	F	V	0.95	2.84	0.224	0	2	0	0
Spot 2 Chymotrypsin	Peptidase M16 inactive domain	146181190	57941.8	1	6	6	12	0.00124	0.125	VVAAAGNVNSQAF	F	L	0.95	4.03	0.383	0	4	0	0
Spot 2 Trypsin	Peptidase M16 inactive domain	146181190	57941.8	1	6	7	16	0.00161	0.158	DATTFVPNTEK	K	P	0.95	2.61	0.195	0	1	0	0
Spot 2 Trypsin	Peptidase M16 inactive domain	146181190	57941.8	1	6	7	16	0.00161	0.158	ETTTYTLSVLPENVEK	R	A	0.95	3.78	0.319	0	5	0	0
Spot 2 Trypsin	Peptidase M16 inactive domain	146181190	57941.8	1	6	7	16	0.00161	0.158	ISSLDSGLINR	R	A	0.95	3.47	0.17	0	3	0	0
Spot 2 Trypsin	Peptidase M16 inactive domain	146181190	57941.8	1	6	7	16	0.00161	0.158	LAVEPSSVSPLAAVSVVVR	R	A	0.95	4.09	0.412	0	2	0	0
Spot 2 Trypsin	Peptidase M16 inactive domain	146181190	57941.8	1	6	7	16	0.00161	0.158	QETLETSGVAQFVQR	R	L	0.95	4.74	0.45	0	2	1	0
Spot 2 Trypsin	Peptidase M16 inactive domain	146181190	57941.8	1	6	7	16	0.00161	0.158	VETLANGVRLAVEPSSVSPLAAVSVVVR	R	A	0.95	3.19	0.306	0	0	2	0
Spot 3 Chymotrypsin	Peptidase M16 inactive domain	146181190	57941.8	1	7	7	10	0.00102	0.125	ANGVRLAVEPSSVSPL	L	A	0.95	3.5	0.28	0	1	0	0
Spot 3 Chymotrypsin	Peptidase M16 inactive domain	146181190	57941.8	1	7	7	10	0.00102	0.125	EAPSWTDPDFF	F	T	0.95	2.54	0.0584	0	1	0	0
Spot 3 Chymotrypsin	Peptidase M16 inactive domain	146181190	57941.8	1	7	7	10	0.00102	0.125	NNALSAQNDQQGL	Y	L	0.95	3.42	0.236	0	1	0	0
Spot 3 Chymotrypsin	Peptidase M16 inactive domain	146181190	57941.8	1	7	7	10	0.00102	0.125	VGSNFVVAAAGNVNSQAF	Y	L	0.95	3.88	0.393	0	2	0	0
Spot 3 Chymotrypsin	Peptidase M16 inactive domain	146181190	57941.8	1	7	7	10	0.00102	0.125	VKTNYVGSNF	F	V	0.95	3.26	0.18	0	2	0	0
Spot 3 Chymotrypsin	Peptidase M16 inactive domain	146181190	57941.8	1	7	7	10	0.00102	0.125	VVAAAGNVNSQAF	F	L	0.95	2.61	0.313	0	2	0	0
Spot 3 Chymotrypsin	Peptidase M16 inactive domain	146181190	57941.8	1	7	7	10	0.00102	0.125	VVAAAGNVNSQAFL	F	Q	0.95	2.42	0.154	0	1	0	0
Spot 3 Trypsin	Peptidase M16 inactive domain	146181190	57941.8	1	5	6	15	0.00156	0.127	DATTFVPNTEK	K	P	0.95	2.37	0.203	0	2	0	0
Spot 3 Trypsin	Peptidase M16 inactive domain	146181190	57941.8	1	5	6	15	0.00156	0.127	ENLHNITDEVVK	R	N	0.95	2.85	0.127	0	1	0	0
Spot 3 Trypsin	Peptidase M16 inactive domain	146181190	57941.8	1	5	6	15	0.00156	0.127	ETTTYTLSVLPENVEK	R	A	0.95	3.26	0.423	0	2	0	0
Spot 3 Trypsin	Peptidase M16 inactive domain	146181190	57941.8	1	5	6	15	0.00156	0.127	ISSLDSGLINR	R	A	0.95	3.58	0.144	0	4	0	0
Spot 3 Trypsin	Peptidase M16 inactive domain	146181190	57941.8	1	5	6	15	0.00156	0.127	QETLETSGVAQFVQR	R	L	0.95	4.97	0.438	0	5	1	0
Spot 4 Chymotrypsin	Peptidase M16 inactive domain	146181190	57941.8	1	6	6	9	0.000895	0.138	ANGVRLAVEPSSVSPL	L	A	0.95	3.9	0.301	0	2	0	0
Spot 4 Chymotrypsin	Peptidase M16 inactive domain	146181190	57941.8	1	6	6	9	0.000895	0.138	LQAAEKAFGTVAQKDATTF	F	V	0.95	2.8	0.105	0	0	1	0
Spot 4 Chymotrypsin	Peptidase M16 inactive domain	146181190	57941.8	1	6	6	9	0.000895	0.138	NNALSAQNDQQGL	Y	L	0.95	2.93	0.28	0	2	0	0
Spot 4 Chymotrypsin	Peptidase M16 inactive domain	146181190	57941.8	1	6	6	9	0.000895	0.138	VKTNYVGSNF	F	V	0.95	3.46	0.192	0	2	0	0
Spot 4 Chymotrypsin	Peptidase M16 inactive domain	146181190	57941.8	1	6	6	9	0.000895	0.138	VVAAAGNVNSQAF	F	L	0.95	2.86	0.325	0	1	0	0
Spot 4 Chymotrypsin	Peptidase M16 inactive domain	146181190	57941.8	1	6	6	9	0.000895	0.138	VVAAAGNVNSQAFL	F	Q	0.95	2.45	0.262	0	1	0	0
Spot 4 Trypsin	Peptidase M16 inactive domain	146181190	57941.8	1	4	4	13	0.00134	0.103	DATTFVPNTEK	K	P	0.95	2.84	0.248	0	2	0	0
Spot 4 Trypsin	Peptidase M16 inactive domain	146181190	57941.8	1	4	4	13	0.00134	0.103	ETTTYTLSVLPENVEK	R	A	0.95	3.91	0.407	0	4	0	0
Spot 4 Trypsin	Peptidase M16 inactive domain	146181190	57941.8	1	4	4	13	0.00134	0.103	ISSLDSGLINR	R	A	0.95	3.2	0.156	0	3	0	0
Spot 4 Trypsin	Peptidase M16 inactive domain	146181190	57941.8	1	4	4	13	0.00134	0.103	QETLETSGVAQFVQR	R	L	0.95	4.34	0.471	0	4	0	0
Spot 5 Chymotrypsin	Peptidase M16 inactive domain	146181190	57941.8	1	11	15	34	0.0033	0.253	ANGVRLAVEPSSVSPL	L	A	0.95	4.74	0.321	0	5	0	0
Spot 5 Chymotrypsin	Peptidase M16 inactive domain	146181190	57941.8	1	11	15	34	0.0033	0.253	GGNLKVQVGRETTTY	L	T	0.95	3.2	0.196	0	3	2	0
Spot 5 Chymotrypsin	Peptidase M16 inactive domain	146181190	57941.8	1	11	15	34	0.0033	0.253	LAEQNSADIASSIATQVTY	L	L	0.95	4.79	0.525	0	3	0	0
Spot 5 Chymotrypsin	Peptidase M16 inactive domain	146181190	57941.8	1	11	15	34	0.0033	0.253	LQAAEKAFGTVAQKDATTF	F	V	0.95	5.41	0.509	0	2	1	0
Spot 5 Chymotrypsin	Peptidase M16 inactive domain	146181190	57941.8	1	11	15	34	0.0033	0.253	NNALSAQNDQQGL	Y	L	0.95	3.42	0.274	2	2	0	0
Spot 5 Chymotrypsin	Peptidase M16 inactive domain	146181190	57941.8	1	11	15	34	0.0033	0.253	QAAEKAFGTVAQKDATTF	L	V	0.95	2.75	0.184	0	2	0	0
Spot 5 Chymotrypsin	Peptidase M16 inactive domain	146181190	57941.8	1	11	15	34	0.0033	0.253	QRILGEYQADKY	F	T	0.95	2.87	0.125	0	2	1	0
Spot 5 Chymotrypsin	Peptidase M16 inactive domain	146181190	57941.8	1	11	15	34	0.0033	0.253	VGSNFVVAAAGNVNSQAF	Y	L	0.95	4.26	0.522	0	2	0	0
Spot 5 Chymotrypsin	Peptidase M16 inactive domain	146181190	57941.8	1	11	15	34	0.0033	0.253	VKTNYVGSNF	F	V	0.95	3.17	0.262	0	2	0	0
Spot 5 Chymotrypsin	Peptidase M16 inactive domain	146181190	57941.8	1	11	15	34	0.0033	0.253	VPNTEKPYFTPSY	F	M	0.95	3.2	0.307	0	4	0	0
Spot 5 Chymotrypsin	Peptidase M16 inactive domain	146181190	57941.8	1	11	15	34	0.0033	0.253	VVAAAGNVNSQAF	F	L	0.95	2.4	0.181	0	1	0	0
Spot 5 Trypsin	Peptidase M16 inactive domain	146181190	57941.8	1	6	8	24	0.00252	0.146	DATTFVPNTEK	K	P	0.95	2.54	0.283	0	3	0	0
Spot 5 Trypsin	Peptidase M16 inactive domain	146181190	57941.8	1	6	8	24	0.00252	0.146	ELALLGGNLK	K	V	0.95	2.38	0.0807	1	2	0	0
Spot 5 Trypsin	Peptidase M16 inactive domain	146181190	57941.8	1	6	8	24	0.00252	0.146	ELGNLPDVTIHK	K	T	0.95	3.11	0.314	0	2	0	0
Spot 5 Trypsin	Peptidase M16 inactive domain	146181190	57941.8	1	6	8	24	0.00252	0.146	ETTTYTLSVLPENVEK	R	A	0.95	4.46	0.41	0	5	0	0
Spot 5 Trypsin	Peptidase M16 inactive domain	146181190	57941.8	1	6	8	24	0.00252	0.146	ISSLDSGLINR	R	A	0.95	3.14	0.154	0	5	0	0
Spot 5 Trypsin	Peptidase M16 inactive domain	146181190	57941.8	1	6	8	24	0.00252	0.146	QETLETSGVAQFVQR	R	L	0.95	4.63	0.461	0	2	4	0
Spot 1 Trypsin	Peptidase M16 inactive domain containing protein	118384179	88127.1	0.999	3	3	3	0.000297	0.0463	AIASGVNADELLTAK	K	A	0.95	3.27	0.35	0	1	0	0
Spot 1 Trypsin	Peptidase M16 inactive domain containing protein	118384179	88127.1	0.999	3	3	3	0.000297	0.0463	NSVLSALER	K	Q	0.95	2.01	0.0709	0	1	0	0
Spot 1 Trypsin	Peptidase M16 inactive domain containing protein	118384179	88127.1	0.999	3	3	3	0.000297	0.0463	QIDSVTADQVAK	K	A	0.95	2.7	0.206	0	1	0	0
Spot 2 Chymotrypsin	Peptidase M16 inactive domain containing protein	118384179	88127.1	0.998	2	2	4	0.000412	0.0373	DVGTRDETNETSGSLL	L	S	0.95	3.68	0.32	0	3	0	0
Spot 2 Chymotrypsin	Peptidase M16 inactive domain containing protein	118384179	88127.1	0.998	2	2	4	0.000412	0.0373	KAIASGVNADELL	L	T	0.95	2.32	0.151	0	1	0	0
Spot 2 Trypsin	Peptidase M16 inactive domain containing protein	118384179	88127.1	1	8	9	20	0.00201	0.138	AIASGVNADELLTAK	K	A	0.95	3.85	0.422	0	4	0	0
Spot 2 Trypsin	Peptidase M16 inactive domain containing protein	118384179	88127.1	1	8	9	20	0.00201	0.138	DETNETSGSLLSIK	R	N	0.95	3.94	0.228	0	2	0	0
Spot 2 Trypsin	Peptidase M16 inactive domain containing protein	118384179	88127.1	1	8	9	20	0.00201	0.138	FQLENITPNR	K	I	0.95	2.89	0.136	0	2	0	0
Spot 2 Trypsin	Peptidase M16 inactive domain containing protein	118384179	88127.1	1	8	9	20	0.00201	0.138	LAQIPSAEGQK	K	T	0.95	2.65	0.125	0	2	0	0
Spot 2 Trypsin	Peptidase M16 inactive domain containing protein	118384179	88127.1	1	8	9	20	0.00201	0.138	NLSSYTLQK	K	F	0.95	2.35	0.205	0	2	0	0
Spot 2 Trypsin	Peptidase M16 inactive domain containing protein	118384179	88127.1	1	8	9	20	0.00201	0.138	QIDSVTADQVAK	K	A	0.95	2.93	0.278	0	2	0	0
Spot 2 Trypsin	Peptidase M16 inactive domain containing protein	118384179	88127.1	1	8	9	20	0.00201	0.138	TGELFNESVFK	K	T	0.95	3.3	0.314	0	3	0	0
Spot 2 Trypsin	Peptidase M16 inactive domain containing protein	118384179	88127.1	1	8	9	20	0.00201	0.138	VLTSNPTFVAQGSQVNALPTYDAIR	K	N	0.95	4.6	0.433	0	1	2	0
Spot 3 Chymotrypsin	Peptidase M16 inactive domain containing protein	118384179	88127.1	1	5	5	10	0.00102	0.0771	DVGTRDETNETSGSLL	L	S	0.95	3.87	0.341	0	2	0	0
Spot 3 Chymotrypsin	Peptidase M16 inactive domain containing protein	118384179	88127.1	1	5	5	10	0.00102	0.0771	LDVGTRDETNETSGSLL	L	S	0.95	3.59	0.292	0	1	0	0
Spot 3 Chymotrypsin	Peptidase M16 inactive domain containing protein	118384179	88127.1	1	5	5	10	0.00102	0.0771	LKTVLNTNETINY	Y	G	0.95	3.74	0.165	0	4	0	0
Spot 3 Chymotrypsin	Peptidase M16 inactive domain containing protein	118384179	88127.1	1	5	5	10	0.00102	0.0771	QLENITPNRIF	F	V	0.95	2.77	0.128	0	2	0	0
Spot 3 Chymotrypsin	Peptidase M16 inactive domain containing protein	118384179	88127.1	1	5	5	10	0.00102	0.0771	TSNPTFVAQGSQVNALPTY	L	D	0.95	3.71	0.448	0	1	0	0
Spot 3 Trypsin	Peptidase M16 inactive domain containing protein	118384179	88127.1	1	8	10	23	0.00239	0.138	AIASGVNADELLTAK	K	A	0.95	4.68	0.452	0	4	0	0
Spot 3 Trypsin	Peptidase M16 inactive domain containing protein	118384179	88127.1	1	8	10	23	0.00239	0.138	DETNETSGSLLSIK	R	N	0.95	4.29	0.223	0	1	0	0
Spot 3 Trypsin	Peptidase M16 inactive domain containing protein	118384179	88127.1	1	8	10	23	0.00239	0.138	FQLENITPNR	K	I	0.95	3.33	0.19	0	4	0	0
Spot 3 Trypsin	Peptidase M16 inactive domain containing protein	118384179	88127.1	1	8	10	23	0.00239	0.138	LAQIPSAEGQK	K	T	0.95	2.92	0.0997	0	2	0	0
Spot 3 Trypsin	Peptidase M16 inactive domain containing protein	118384179	88127.1	1	8	10	23	0.00239	0.138	NLSSYTLQK	K	F	0.95	2.17	0.141	0	2	0	0
Spot 3 Trypsin	Peptidase M16 inactive domain containing protein	118384179	88127.1	1	8	10	23	0.00239	0.138	QIDSVTADQVAK	K	A	0.95	3.25	0.27	1	2	0	0
Spot 3 Trypsin	Peptidase M16 inactive domain containing protein	118384179	88127.1	1	8	10	23	0.00239	0.138	TGELFNESVFK	K	T	0.95	3.92	0.336	0	4	0	0
Spot 3 Trypsin	Peptidase M16 inactive domain containing protein	118384179	88127.1	1	8	10	23	0.00239	0.138	VLTSNPTFVAQGSQVNALPTYDAIR	K	N	0.95	5.31	0.435	0	1	2	0
Spot 4 Chymotrypsin	Peptidase M16 inactive domain containing protein	118384179	88127.1	1	5	5	8	0.000796	0.0925	DVGTRDETNETSGSLL	L	S	0.95	2.94	0.299	0	1	0	0
Spot 4 Chymotrypsin	Peptidase M16 inactive domain containing protein	118384179	88127.1	1	5	5	8	0.000796	0.0925	KAIASGVNADELL	L	T	0.95	2.62	0.208	0	1	0	0
Spot 4 Chymotrypsin	Peptidase M16 inactive domain containing protein	118384179	88127.1	1	5	5	8	0.000796	0.0925	LKTVLNTNETINY	Y	G	0.95	3.9	0.261	0	3	0	0
Spot 4 Chymotrypsin	Peptidase M16 inactive domain containing protein	118384179	88127.1	1	5	5	8	0.000796	0.0925	QLENITPNRIF	F	V	0.95	3.02	0.128	0	2	0	0
Spot 4 Chymotrypsin	Peptidase M16 inactive domain containing protein	118384179	88127.1	1	5	5	8	0.000796	0.0925	TSNPTFVAQGSQVNALPTY	L	D	0.95	2.42	0.334	0	1	0	0
Spot 4 Trypsin	Peptidase M16 inactive domain containing protein	118384179	88127.1	1	8	10	22	0.00226	0.138	AIASGVNADELLTAK	K	A	0.95	4.58	0.51	2	5	0	0
Spot 4 Trypsin	Peptidase M16 inactive domain containing protein	118384179	88127.1	1	8	10	22	0.00226	0.138	DETNETSGSLLSIK	R	N	0.95	4.37	0.262	1	2	0	0
Spot 4 Trypsin	Peptidase M16 inactive domain containing protein	118384179	88127.1	1	8	10	22	0.00226	0.138	FQLENITPNR	K	I	0.95	3.23	0.144	0	2	0	0
Spot 4 Trypsin	Peptidase M16 inactive domain containing protein	118384179	88127.1	1	8	10	22	0.00226	0.138	LAQIPSAEGQK	K	T	0.95	2.49	0.003	0	1	0	0
Spot 4 Trypsin	Peptidase M16 inactive domain containing protein	118384179	88127.1	1	8	10	22	0.00226	0.138	NLSSYTLQK	K	F	0.95	2.34	0.102	0	1	0	0
Spot 4 Trypsin	Peptidase M16 inactive domain containing protein	118384179	88127.1	1	8	10	22	0.00226	0.138	QIDSVTADQVAK	K	A	0.95	3.14	0.277	0	2	0	0
Spot 4 Trypsin	Peptidase M16 inactive domain containing protein	118384179	88127.1	1	8	10	22	0.00226	0.138	TGELFNESVFK	K	T	0.95	3.32	0.316	0	2	0	0
Spot 4 Trypsin	Peptidase M16 inactive domain containing protein	118384179	88127.1	1	8	10	22	0.00226	0.138	VLTSNPTFVAQGSQVNALPTYDAIR	K	N	0.95	4.81	0.504	0	4	0	0
Spot 5 Chymotrypsin	Peptidase M16 inactive domain containing protein	118384179	88127.1	1	13	15	32	0.00311	0.158	DFIYKDDKSAETY	Y	K	0.95	3.98	0.347	2	2	0	0
Spot 5 Chymotrypsin	Peptidase M16 inactive domain containing protein	118384179	88127.1	1	13	15	32	0.00311	0.158	DVGTRDETNETSGSL	L	L	0.95	3.08	0.26	0	1	0	0
Spot 5 Chymotrypsin	Peptidase M16 inactive domain containing protein	118384179	88127.1	1	13	15	32	0.00311	0.158	DVGTRDETNETSGSLL	L	S	0.95	3.05	0.327	2	1	0	0
Spot 5 Chymotrypsin	Peptidase M16 inactive domain containing protein	118384179	88127.1	1	13	15	32	0.00311	0.158	GGEVRNLTEESNVTL	L	A	0.95	3.26	0.183	0	2	0	0
Spot 5 Chymotrypsin	Peptidase M16 inactive domain containing protein	118384179	88127.1	1	13	15	32	0.00311	0.158	GVVQQSGGSF	Y	E	0.95	2.69	0.124	0	1	0	0
Spot 5 Chymotrypsin	Peptidase M16 inactive domain containing protein	118384179	88127.1	1	13	15	32	0.00311	0.158	KAIASGVNADEL	L	L	0.95	3.18	0.309	0	2	0	0
Spot 5 Chymotrypsin	Peptidase M16 inactive domain containing protein	118384179	88127.1	1	13	15	32	0.00311	0.158	KAIASGVNADELL	L	T	0.95	2.59	0.19	1	0	0	0
Spot 5 Chymotrypsin	Peptidase M16 inactive domain containing protein	118384179	88127.1	1	13	15	32	0.00311	0.158	KTGELFNESVF	L	K	0.95	2.38	0.203	0	2	0	0
Spot 5 Chymotrypsin	Peptidase M16 inactive domain containing protein	118384179	88127.1	1	13	15	32	0.00311	0.158	LDVGTRDETNETSGSLL	L	S	0.95	3.46	0.336	0	2	0	0
Spot 5 Chymotrypsin	Peptidase M16 inactive domain containing protein	118384179	88127.1	1	13	15	32	0.00311	0.158	LGGEVRNLTEESNVTL	Y	A	0.95	3.36	0.345	0	4	0	0
Spot 5 Chymotrypsin	Peptidase M16 inactive domain containing protein	118384179	88127.1	1	13	15	32	0.00311	0.158	LKTVLNTNETINY	Y	G	0.95	3.6	0.21	0	2	0	0
Spot 5 Chymotrypsin	Peptidase M16 inactive domain containing protein	118384179	88127.1	1	13	15	32	0.00311	0.158	QLENITPNRIF	F	V	0.95	3.17	0.134	0	4	0	0
Spot 5 Chymotrypsin	Peptidase M16 inactive domain containing protein	118384179	88127.1	1	13	15	32	0.00311	0.158	TSNPTFVAQGSQVNALPTY	L	D	0.95	3.91	0.516	0	4	0	0
Spot 5 Trypsin	Peptidase M16 inactive domain containing protein	118384179	88127.1	1	11	14	32	0.00336	0.174	AFYDFIYK	K	D	0.95	1.88	0.203	0	1	0	0
Spot 5 Trypsin	Peptidase M16 inactive domain containing protein	118384179	88127.1	1	11	14	32	0.00336	0.174	AIASGVNADELLTAK	K	A	0.95	4.6	0.508	0	5	0	0
Spot 5 Trypsin	Peptidase M16 inactive domain containing protein	118384179	88127.1	1	11	14	32	0.00336	0.174	DETNETSGSLLSIK	R	N	0.95	4.29	0.253	0	1	0	0
Spot 5 Trypsin	Peptidase M16 inactive domain containing protein	118384179	88127.1	1	11	14	32	0.00336	0.174	DILNHSIAELK	K	A	0.95	3.2	0.178	0	2	0	0
Spot 5 Trypsin	Peptidase M16 inactive domain containing protein	118384179	88127.1	1	11	14	32	0.00336	0.174	FQLENITPNR	K	I	0.95	3.55	0.147	1	7	0	0
Spot 5 Trypsin	Peptidase M16 inactive domain containing protein	118384179	88127.1	1	11	14	32	0.00336	0.174	LAQIPSAEGQK	K	T	0.95	2.35	-0.0197	0	1	0	0
Spot 5 Trypsin	Peptidase M16 inactive domain containing protein	118384179	88127.1	1	11	14	32	0.00336	0.174	NLSSYTLQK	K	F	0.95	2.46	0.143	1	2	0	0
Spot 5 Trypsin	Peptidase M16 inactive domain containing protein	118384179	88127.1	1	11	14	32	0.00336	0.174	NSVLSALER	K	Q	0.95	2.81	0.128	0	2	0	0
Spot 5 Trypsin	Peptidase M16 inactive domain containing protein	118384179	88127.1	1	11	14	32	0.00336	0.174	QIDSVTADQVAK	K	A	0.95	2.82	0.283	0	2	0	0
Spot 5 Trypsin	Peptidase M16 inactive domain containing protein	118384179	88127.1	1	11	14	32	0.00336	0.174	TGELFNESVFK	K	T	0.95	3.97	0.319	0	4	0	0
Spot 5 Trypsin	Peptidase M16 inactive domain containing protein	118384179	88127.1	1	11	14	32	0.00336	0.174	VLTSNPTFVAQGSQVNALPTYDAIR	K	N	0.95	5.19	0.595	0	2	1	0
Spot 1 Trypsin	Putative F0 d subunit	118360532	18239.1	0.999	3	4	6	0.000594	0.228	NTTAAQTPSFQAPGNQDK	K	I	0.95	4.02	0.473	0	2	1	0
Spot 1 Trypsin	Putative F0 d subunit	118360532	18239.1	0.999	3	4	6	0.000594	0.228	SVISTQGLVDK	K	V	0.95	2.76	0.197	0	2	0	0
Spot 1 Trypsin	Putative F0 d subunit	118360532	18239.1	0.999	3	4	6	0.000594	0.228	WISTLSNK	K	A	0.95	1.84	0.0803	0	1	0	0
Spot 1 Trypsin	Putative F1 delta subunit	118355322	26214.9	0.999	3	4	9	0.000892	0.162	GNIQDLDTLAGK	K	Y	0.95	3.41	0.308	0	2	0	0
Spot 1 Trypsin	Putative F1 delta subunit	118355322	26214.9	0.999	3	4	9	0.000892	0.162	TNEASLVIQNK	K	T	0.95	3.67	0.262	1	2	0	0
Spot 1 Trypsin	Putative F1 delta subunit	118355322	26214.9	0.999	3	4	9	0.000892	0.162	TPASLYVLPPGPLK	K	I	0.95	3.55	0.279	0	4	0	0
Spot 3 Chymotrypsin	Rieske iron-sulfur protein, Ubiquinol-cytochrome c reductase iron-sulfur subunit	146164447	30639.3	1	3	3	6	0.000613	0.119	NLPAINNSIHDEGTL	L	V	0.95	3.3	0.377	0	1	0	0
Spot 3 Chymotrypsin	Rieske iron-sulfur protein, Ubiquinol-cytochrome c reductase iron-sulfur subunit	146164447	30639.3	1	3	3	6	0.000613	0.119	TSNEVKEENELPSNTL	L	L	0.95	3.29	0.319	0	3	0	0
Spot 3 Chymotrypsin	Rieske iron-sulfur protein, Ubiquinol-cytochrome c reductase iron-sulfur subunit	146164447	30639.3	1	3	3	6	0.000613	0.119	TSNEVKEENELPSNTLL	L	D	0.95	3.23	0.2	0	2	0	0
Spot 4 Chymotrypsin	Rieske iron-sulfur protein, Ubiquinol-cytochrome c reductase iron-sulfur subunit	146164447	30639.3	0.998	2	2	7	0.000696	0.0632	TSNEVKEENELPSNTL	L	L	0.95	3.89	0.331	0	4	0	0
Spot 4 Chymotrypsin	Rieske iron-sulfur protein, Ubiquinol-cytochrome c reductase iron-sulfur subunit	146164447	30639.3	0.998	2	2	7	0.000696	0.0632	TSNEVKEENELPSNTLL	L	D	0.95	3.15	0.353	0	3	0	0
Spot 5 Chymotrypsin	Rieske iron-sulfur protein, Ubiquinol-cytochrome c reductase iron-sulfur subunit	146164447	30639.3	1	5	5	11	0.00107	0.212	GVLSEYNQRL	F	S	0.95	2.23	0.209	0	2	0	0
Spot 5 Chymotrypsin	Rieske iron-sulfur protein, Ubiquinol-cytochrome c reductase iron-sulfur subunit	146164447	30639.3	1	5	5	11	0.00107	0.212	NLPAINNSIHDEGTL	L	V	0.95	3.77	0.407	0	3	0	0
Spot 5 Chymotrypsin	Rieske iron-sulfur protein, Ubiquinol-cytochrome c reductase iron-sulfur subunit	146164447	30639.3	1	5	5	11	0.00107	0.212	TSNEVKEENELPSNTL	L	L	0.95	3.16	0.33	0	2	0	0
Spot 5 Chymotrypsin	Rieske iron-sulfur protein, Ubiquinol-cytochrome c reductase iron-sulfur subunit	146164447	30639.3	1	5	5	11	0.00107	0.212	TSNEVKEENELPSNTLL	L	D	0.95	2.67	0.208	0	2	0	0
Spot 5 Chymotrypsin	Rieske iron-sulfur protein, Ubiquinol-cytochrome c reductase iron-sulfur subunit	146164447	30639.3	1	5	5	11	0.00107	0.212	VTSSRPGNFGDHIDF	F	K	0.95	2.9	0.404	0	2	0	0
Spot 5 Trypsin	Rieske iron-sulfur protein, Ubiquinol-cytochrome c reductase iron-sulfur subunit	146164447	30639.3	0.999	3	4	8	0.000841	0.115	EENELPSNTLLDK	K	D	0.95	2.93	0.176	0	2	0	0
Spot 5 Trypsin	Rieske iron-sulfur protein, Ubiquinol-cytochrome c reductase iron-sulfur subunit	146164447	30639.3	0.999	3	4	8	0.000841	0.115	LTSNEVKEENELPSNTLLDK	R	D	0.95	4.38	0.391	0	3	1	0
Spot 5 Trypsin	Rieske iron-sulfur protein, Ubiquinol-cytochrome c reductase iron-sulfur subunit	146164447	30639.3	0.999	3	4	8	0.000841	0.115	VNIDNWFDENR	K	V	0.95	3.76	0.324	0	2	0	0
Spot 4 Trypsin	SPFH domain / Band 7 family protein	146174422	31097.8	0.99	2	2	3	0.000308	0.0691	EIASVLADSR	K	N	0.95	2.51	0.213	0	2	0	0
Spot 4 Trypsin	SPFH domain / Band 7 family protein	146174422	31097.8	0.99	2	2	3	0.000308	0.0691	VLFEPIQDK	R	L	0.95	2.11	0.175	0	1	0	0

## Sheet: Mascot Trembl
MS/MS sample name	Protein name	Trembl protein accession numbers	NCBI protein accession numbers	Protein molecular weight (Da)	Protein identification probability	Number of unique peptides	Number of unique spectra	Number of total spectra	Percentage of total spectra	Percentage sequence coverage	Peptide sequence	Previous amino acid	Next amino acid	Best Peptide identification probability	Best Mascot Ion score	Best Mascot Identity score	Number of identified +1H spectra	Number of identified +2H spectra	Number of identified +3H spectra	Number of identified +4H spectra
Spot 1 Trypsin	ATP synthase F1 alpha subunit	Q24HY8_TETTH	146184059	59654	1	7	7	18	0.0155	0.168	CVDSLVPIGR	K	G	0.95	53.6	52.5	0	1	0	0
Spot 1 Trypsin	ATP synthase F1 alpha subunit	Q24HY8_TETTH	146184059	59654	1	7	7	18	0.0155	0.168	ELAAFSQFGSDLDAK	R	T	0.95	89.6	51.3	0	4	0	0
Spot 1 Trypsin	ATP synthase F1 alpha subunit	Q24HY8_TETTH	146184059	59654	1	7	7	18	0.0155	0.168	LSTGEASVVLAEK	K	I	0.95	74.3	52.1	0	3	0	0
Spot 1 Trypsin	ATP synthase F1 alpha subunit	Q24HY8_TETTH	146184059	59654	1	7	7	18	0.0155	0.168	TAIAIDTILNQK	K	E	0.95	77.7	52	0	2	0	0
Spot 1 Trypsin	ATP synthase F1 alpha subunit	Q24HY8_TETTH	146184059	59654	1	7	7	18	0.0155	0.168	TGAIVDVPIGEAMCGR	R	V	0.95	66.6	51.3	0	2	0	0
Spot 1 Trypsin	ATP synthase F1 alpha subunit	Q24HY8_TETTH	146184059	59654	1	7	7	18	0.0155	0.168	VFDALGNPIDGLGPLK	R	T	0.95	73.7	51.2	0	2	0	0
Spot 1 Trypsin	ATP synthase F1 alpha subunit	Q24HY8_TETTH	146184059	59654	1	7	7	18	0.0155	0.168	VQAGEMVEFK	K	S	0.95	62.9	52.2	0	4	0	0
Spot 3 Trypsin	ATP synthase F1 alpha subunit	Q24HY8_TETTH	146184059	59654	1	2	2	2	0.00144	0.0458	LSTGEASVVLAEK	K	I	0.95	73.6	52.1	0	1	0	0
Spot 3 Trypsin	ATP synthase F1 alpha subunit	Q24HY8_TETTH	146184059	59654	1	2	2	2	0.00144	0.0458	TAIAIDTILNQK	K	E	0.95	56.7	52	0	1	0	0
Spot 1 Trypsin	ATP synthase F1 gamma subunit	Q22Z05_TETTH	118355000	32856.3	1	2	2	3	0.00258	0.0769	GLCGSVNSSIVR	K	E	0.95	91.7	52.3	0	2	0	0
Spot 1 Trypsin	ATP synthase F1 gamma subunit	Q22Z05_TETTH	118355000	32856.3	1	2	2	3	0.00258	0.0769	STLLVPITSDK	K	G	0.95	53.4	52.2	0	1	0	0
Spot 5 Trypsin	Cytochrome b	Q950Z1_TETTH	15027661	50520.6	0.998	2	2	2	0.00134	0.0563	ELNTDTIIR	K	L	0.95	53.2	52.6	0	1	0	0
Spot 5 Trypsin	Cytochrome b	Q950Z1_TETTH	15027661	50520.6	0.998	2	2	2	0.00134	0.0563	IYLNNFEYEQEAAWK	K	S	0.95	83.7	51	0	1	0	0
Spot 4 Trypsin	DnaJ domain containing protein	Q22DR7_TETTH	118397435	36801	1	2	2	5	0.00301	0.082	TNPGQDLLIGNIR	K	V	0.95	65.9	51.7	0	1	0	0
Spot 4 Trypsin	DnaJ domain containing protein	Q22DR7_TETTH	118397435	36801	1	2	2	5	0.00301	0.082	YTEDSALEDELLR	R	R	0.95	89.5	51.5	0	4	0	0
Spot 2 Trypsin	Lipid A-disaccharide synthase	Q22E24_TETTH	118397639	59217.4	1	2	2	3	0.0024	0.0465	LSDEIFDLYSDPK	K	L	0.95	75.7	51.5	0	1	0	0
Spot 2 Trypsin	Lipid A-disaccharide synthase	Q22E24_TETTH	118397639	59217.4	1	2	2	3	0.0024	0.0465	TLQTIVTTGEK	K	E	0.95	58.2	52.4	0	2	0	0
Spot 3 Chymotrypsin	Lipid A-disaccharide synthase	Q22E24_TETTH	118397639	59217.4	0.999	2	2	3	0.00146	0.0562	TIIITADNAQNAEF	F	V	0.95	59.6	53.6	0	1	0	0
Spot 3 Chymotrypsin	Lipid A-disaccharide synthase	Q22E24_TETTH	118397639	59217.4	0.999	2	2	3	0.00146	0.0562	VAAGSPSHDLQAANF	F	M	0.95	53.4	53.9	0	2	0	0
Spot 3 Trypsin	Lipid A-disaccharide synthase	Q22E24_TETTH	118397639	59217.4	1	4	4	5	0.00359	0.0814	AFTYETIAAK	R	V	0.95	55.1	52.1	0	1	0	0
Spot 3 Trypsin	Lipid A-disaccharide synthase	Q22E24_TETTH	118397639	59217.4	1	4	4	5	0.00359	0.0814	AIQYLFQNSK	R	Q	0.946	51.5	52	0	1	0	0
Spot 3 Trypsin	Lipid A-disaccharide synthase	Q22E24_TETTH	118397639	59217.4	1	4	4	5	0.00359	0.0814	NVFLLAPGNTK	K	A	0.95	52.3	52.2	0	1	0	0
Spot 3 Trypsin	Lipid A-disaccharide synthase	Q22E24_TETTH	118397639	59217.4	1	4	4	5	0.00359	0.0814	TLQTIVTTGEK	K	E	0.95	59.4	52.4	0	2	0	0
Spot 4 Trypsin	Lipid A-disaccharide synthase	Q22E24_TETTH	118397639	59217.4	1	2	2	3	0.0018	0.0407	AIQYLFQNSK	R	Q	0.95	53.2	52	0	1	0	0
Spot 4 Trypsin	Lipid A-disaccharide synthase	Q22E24_TETTH	118397639	59217.4	1	2	2	3	0.0018	0.0407	TLQTIVTTGEK	K	E	0.95	65.9	52.4	0	2	0	0
Spot 2 Trypsin	NADH dehydrogenase subunit 10	Q951B4_TETTH	15027638	18208.2	0.998	2	2	3	0.0024	0.142	LYEQTLDPK	R	W	0.95	62.1	52.5	0	1	0	0
Spot 2 Trypsin	NADH dehydrogenase subunit 10	Q951B4_TETTH	15027638	18208.2	0.998	2	2	3	0.0024	0.142	QADLILVAGTLTNK	R	M	0.95	84.9	51.6	0	2	0	0
Spot 3 Trypsin	NADH dehydrogenase subunit 10	Q951B4_TETTH	15027638	18208.2	0.998	2	2	4	0.00287	0.142	LYEQTLDPK	R	W	0.95	63.6	52.5	0	2	0	0
Spot 3 Trypsin	NADH dehydrogenase subunit 10	Q951B4_TETTH	15027638	18208.2	0.998	2	2	4	0.00287	0.142	QADLILVAGTLTNK	R	M	0.95	72.9	51.6	0	2	0	0
Spot 4 Trypsin	NADH dehydrogenase subunit 10	Q951B4_TETTH	15027638	18208.2	0.998	2	2	4	0.00241	0.142	LYEQTLDPK	R	W	0.95	59.6	52.5	0	2	0	0
Spot 4 Trypsin	NADH dehydrogenase subunit 10	Q951B4_TETTH	15027638	18208.2	0.998	2	2	4	0.00241	0.142	QADLILVAGTLTNK	R	M	0.95	104	51.6	0	2	0	0
Spot 2 Trypsin	NADH dehydrogenase subunit 7	Q951B1_TETTH	15027641	51146.2	0.998	2	2	4	0.00321	0.0543	FNNIVSINTK	K	K	0.95	56.1	52.4	0	2	0	0
Spot 2 Trypsin	NADH dehydrogenase subunit 7	Q951B1_TETTH	15027641	51146.2	0.998	2	2	4	0.00321	0.0543	VESGYTYQSVESPK	K	G	0.95	83.3	51.7	0	2	0	0
Spot 3 Trypsin	NADH dehydrogenase subunit 7	Q951B1_TETTH	15027641	51146.2	0.999	2	2	4	0.00287	0.0543	FNNIVSINTK	K	K	0.95	55.6	52.4	0	2	0	0
Spot 3 Trypsin	NADH dehydrogenase subunit 7	Q951B1_TETTH	15027641	51146.2	0.999	2	2	4	0.00287	0.0543	VESGYTYQSVESPK	K	G	0.95	75.5	51.7	0	2	0	0
Spot 4 Trypsin	NADH-quinone oxidoreductase, F subunit	Q23KE4_TETTH	118367869	52229.9	0.997	2	2	3	0.0018	0.0549	AVGSGLGTAAVIVMDK	K	S	0.95	78.8	51.7	0	2	0	0
Spot 4 Trypsin	NADH-quinone oxidoreductase, F subunit	Q23KE4_TETTH	118367869	52229.9	0.997	2	2	3	0.0018	0.0549	STDPIDAILR	K	L	0.949	50.1	52.4	0	1	0	0
Spot 2 Trypsin	NADH-ubiquinone oxidoreductase 75 kDa subunit	Q23KA9_TETTH	229595475	86924.8	1	6	6	11	0.00881	0.0934	AAEIGTYVEK	K	T	0.95	62.2	52.2	0	1	0	0
Spot 2 Trypsin	NADH-ubiquinone oxidoreductase 75 kDa subunit	Q23KA9_TETTH	229595475	86924.8	1	6	6	11	0.00881	0.0934	INALELGINPTSVNK	R	N	0.95	109	51.3	0	2	0	0
Spot 2 Trypsin	NADH-ubiquinone oxidoreductase 75 kDa subunit	Q23KA9_TETTH	229595475	86924.8	1	6	6	11	0.00881	0.0934	LPMIMVGASALER	K	E	0.95	59.1	52	0	2	0	0
Spot 2 Trypsin	NADH-ubiquinone oxidoreductase 75 kDa subunit	Q23KA9_TETTH	229595475	86924.8	1	6	6	11	0.00881	0.0934	NYGPLVATSMNR	K	C	0.95	67.2	51.8	0	2	0	0
Spot 2 Trypsin	NADH-ubiquinone oxidoreductase 75 kDa subunit	Q23KA9_TETTH	229595475	86924.8	1	6	6	11	0.00881	0.0934	VFNIGTNQDLNYK	K	N	0.95	60.5	51.6	0	2	0	0
Spot 2 Trypsin	NADH-ubiquinone oxidoreductase 75 kDa subunit	Q23KA9_TETTH	229595475	86924.8	1	6	6	11	0.00881	0.0934	YEAPVLNAR	R	I	0.95	67.3	52.7	0	2	0	0
Spot 3 Chymotrypsin	NADH-ubiquinone oxidoreductase 75 kDa subunit	Q23KA9_TETTH	229595475	86924.8	1	2	2	2	0.000972	0.0428	LMNSKITGVEDADVL	Y	L	0.95	52.4	53.2	0	1	0	0
Spot 3 Chymotrypsin	NADH-ubiquinone oxidoreductase 75 kDa subunit	Q23KA9_TETTH	229595475	86924.8	1	2	2	2	0.000972	0.0428	SAQQGVKTTLSPTPITDY	L	I	0.95	52.7	52.1	0	1	0	0
Spot 3 Trypsin	NADH-ubiquinone oxidoreductase 75 kDa subunit	Q23KA9_TETTH	229595475	86924.8	1	4	4	10	0.00718	0.0636	INALELGINPTSVNK	R	N	0.95	101	51.3	0	4	0	0
Spot 3 Trypsin	NADH-ubiquinone oxidoreductase 75 kDa subunit	Q23KA9_TETTH	229595475	86924.8	1	4	4	10	0.00718	0.0636	NYGPLVATSMNR	K	C	0.95	82.3	51.8	0	2	0	0
Spot 3 Trypsin	NADH-ubiquinone oxidoreductase 75 kDa subunit	Q23KA9_TETTH	229595475	86924.8	1	4	4	10	0.00718	0.0636	VFNIGTNQDLNYK	K	N	0.95	61.8	51.6	0	2	0	0
Spot 3 Trypsin	NADH-ubiquinone oxidoreductase 75 kDa subunit	Q23KA9_TETTH	229595475	86924.8	1	4	4	10	0.00718	0.0636	YEAPVLNAR	R	I	0.95	78.1	52.7	0	2	0	0
Spot 4 Trypsin	NADH-ubiquinone oxidoreductase 75 kDa subunit	Q23KA9_TETTH	229595475	86924.8	1	5	5	14	0.00842	0.0765	AAEIGTYVEK	K	T	0.95	61.8	52.2	0	1	0	0
Spot 4 Trypsin	NADH-ubiquinone oxidoreductase 75 kDa subunit	Q23KA9_TETTH	229595475	86924.8	1	5	5	14	0.00842	0.0765	INALELGINPTSVNK	R	N	0.95	92.1	51.3	0	5	0	0
Spot 4 Trypsin	NADH-ubiquinone oxidoreductase 75 kDa subunit	Q23KA9_TETTH	229595475	86924.8	1	5	5	14	0.00842	0.0765	LDVDNFEVR	R	Q	0.95	55.9	52.5	0	2	0	0
Spot 4 Trypsin	NADH-ubiquinone oxidoreductase 75 kDa subunit	Q23KA9_TETTH	229595475	86924.8	1	5	5	14	0.00842	0.0765	NYGPLVATSMNR	K	C	0.95	68.1	51.8	0	2	0	0
Spot 4 Trypsin	NADH-ubiquinone oxidoreductase 75 kDa subunit	Q23KA9_TETTH	229595475	86924.8	1	5	5	14	0.00842	0.0765	VFNIGTNQDLNYK	K	N	0.95	70.8	51.6	0	4	0	0
Spot 1 Trypsin	Putative F1 delta subunit	Q22ZH1_TETTH	118355322	26214.9	1	3	4	7	0.00603	0.162	GNIQDLDTLAGK	K	Y	0.95	82.3	52.4	0	2	0	0
Spot 1 Trypsin	Putative F1 delta subunit	Q22ZH1_TETTH	118355322	26214.9	1	3	4	7	0.00603	0.162	TNEASLVIQNK	K	T	0.95	74.7	52.4	1	2	0	0
Spot 1 Trypsin	Putative F1 delta subunit	Q22ZH1_TETTH	118355322	26214.9	1	3	4	7	0.00603	0.162	TPASLYVLPPGPLK	K	I	0.95	61.1	52	0	2	0	0
Spot 4 Chymotrypsin	Putative uncharacterized protein/Hypothetical protein TTHERM_00382330	Q23F81_TETTH	146165634	39121.2	0.998	2	2	3	0.00176	0.064	MSDMTPIGRW	Y	T	0.95	52.1	54.7	0	1	0	0
Spot 4 Chymotrypsin	Putative uncharacterized protein/Hypothetical protein TTHERM_00382330	Q23F81_TETTH	146165634	39121.2	0.998	2	2	3	0.00176	0.064	NLQTADGRAQF	F	E	0.95	65	54.9	0	2	0	0
Spot 4 Trypsin	Putative uncharacterized protein/Hypothetical protein TTHERM_00382330	Q23F81_TETTH	146165634	39121.2	1	3	3	4	0.00241	0.0915	FNLQTADGR	K	A	0.95	56.8	52.9	0	2	0	0
Spot 4 Trypsin	Putative uncharacterized protein/Hypothetical protein TTHERM_00382330	Q23F81_TETTH	146165634	39121.2	1	3	3	4	0.00241	0.0915	YDPALLESVK	K	N	0.95	52.2	52.9	0	1	0	0
Spot 4 Trypsin	Putative uncharacterized protein/Hypothetical protein TTHERM_00382330	Q23F81_TETTH	146165634	39121.2	1	3	3	4	0.00241	0.0915	YPFAVTKPGQK	R	F	0.949	49.9	52.1	0	1	0	0
Spot 5 Chymorypsin	Putative uncharacterized protein/Hypothetical protein TTHERM_00382330	Q23F81_TETTH	146165634	39121.2	1	2	2	3	0.00139	0.064	MSDMTPIGRW	Y	T	0.95	55.7	54.7	0	1	0	0
Spot 5 Chymorypsin	Putative uncharacterized protein/Hypothetical protein TTHERM_00382330	Q23F81_TETTH	146165634	39121.2	1	2	2	3	0.00139	0.064	NLQTADGRAQF	F	E	0.95	71.7	54.9	0	2	0	0
Spot 5 Trypsin	Putative uncharacterized protein/Hypothetical protein TTHERM_00382330	Q23F81_TETTH	146165634	39121.2	1	3	3	4	0.00268	0.0945	FYALEDLANK	R	R	0.95	81.8	52.3	0	1	0	0
Spot 5 Trypsin	Putative uncharacterized protein/Hypothetical protein TTHERM_00382330	Q23F81_TETTH	146165634	39121.2	1	3	3	4	0.00268	0.0945	YDPALLESVK	K	N	0.95	58.2	52.9	0	2	0	0
Spot 5 Trypsin	Putative uncharacterized protein/Hypothetical protein TTHERM_00382330	Q23F81_TETTH	146165634	39121.2	1	3	3	4	0.00268	0.0945	YPFAVTKPGQK	R	F	0.95	53.1	52.1	0	1	0	0
Spot 2 Trypsin	Putative uncharacterized protein/hypothetical protein TTHERM_00532490	Q248C0_TETTH	118382425c	20289.6	0.998	2	2	6	0.00481	0.11	FPNSNELER	K	F	0.95	56.3	52.6	0	2	0	0
Spot 2 Trypsin	Putative uncharacterized protein/hypothetical protein TTHERM_00532490	Q248C0_TETTH	118382425c	20289.6	0.998	2	2	6	0.00481	0.11	LEDYSDEVIR	K	K	0.95	55.9	51.9	0	4	0	0
Spot 2 Trypsin	Putative uncharacterized protein/Hypothetical protein TTHERM_00697370	Q24C39_TETTH	118385011	29334.9	1	3	3	6	0.00481	0.179	FSNEITDDDYDYQR	K	A	0.95	72.6	51.2	0	1	0	0
Spot 2 Trypsin	Putative uncharacterized protein/Hypothetical protein TTHERM_00697370	Q24C39_TETTH	118385011	29334.9	1	3	3	6	0.00481	0.179	IQDLEYVPFDQVK	R	E	0.95	60	51.3	0	2	0	0
Spot 2 Trypsin	Putative uncharacterized protein/Hypothetical protein TTHERM_00697370	Q24C39_TETTH	118385011	29334.9	1	3	3	6	0.00481	0.179	NLDTNSAVSTSDFVAPPR	R	V	0.95	71	51	0	3	0	0
Spot 3 Trypsin	Putative uncharacterized protein/Hypothetical protein TTHERM_00697370	Q24C39_TETTH	118385011	29334.9	1	3	3	6	0.00431	0.179	FSNEITDDDYDYQR	K	A	0.95	67.3	51.2	0	1	0	0
Spot 3 Trypsin	Putative uncharacterized protein/Hypothetical protein TTHERM_00697370	Q24C39_TETTH	118385011	29334.9	1	3	3	6	0.00431	0.179	IQDLEYVPFDQVK	R	E	0.95	66.8	51.4	0	3	0	0
Spot 3 Trypsin	Putative uncharacterized protein/Hypothetical protein TTHERM_00697370	Q24C39_TETTH	118385011	29334.9	1	3	3	6	0.00431	0.179	NLDTNSAVSTSDFVAPPR	R	V	0.95	69.6	51	0	2	0	0
Spot 4 Trypsin	Putative uncharacterized protein/Hypothetical protein TTHERM_00697370	Q24C39_TETTH	118385011	29334.9	1	3	3	6	0.00361	0.179	FSNEITDDDYDYQR	K	A	0.95	78.9	51.2	0	1	0	0
Spot 4 Trypsin	Putative uncharacterized protein/Hypothetical protein TTHERM_00697370	Q24C39_TETTH	118385011	29334.9	1	3	3	6	0.00361	0.179	IQDLEYVPFDQVK	R	E	0.95	73	51.3	0	2	0	0
Spot 4 Trypsin	Putative uncharacterized protein/Hypothetical protein TTHERM_00697370	Q24C39_TETTH	118385011	29334.9	1	3	3	6	0.00361	0.179	NLDTNSAVSTSDFVAPPR	R	V	0.95	93.2	51	0	3	0	0
Spot 2 Trypsin	Putative uncharacterized protein/Hypothetical protein TTHERM_01000190	Q24HK5_TETTH	118388745	43150.6	1	3	3	9	0.00721	0.106	AASPLAAQLAINGNR	K	N	0.95	66.1	52.1	0	1	0	0
Spot 2 Trypsin	Putative uncharacterized protein/Hypothetical protein TTHERM_01000190	Q24HK5_TETTH	118388745	43150.6	1	3	3	9	0.00721	0.106	LGGVAANENIPK	K	D	0.95	83.4	51.9	0	4	0	0
Spot 2 Trypsin	Putative uncharacterized protein/Hypothetical protein TTHERM_01000190	Q24HK5_TETTH	118388745	43150.6	1	3	3	9	0.00721	0.106	LNDNTPVFVTGDSR	K	S	0.95	62.8	51.6	0	4	0	0
Spot 3 Chymotrypsin	Putative uncharacterized protein/Hypothetical protein TTHERM_01000190	Q24HK5_TETTH	118388745	43150.6	0.998	2	2	3	0.00146	0.0727	IEVVNKVIPELY	Y	N	0.95	59.4	54	0	1	0	0
Spot 3 Chymotrypsin	Putative uncharacterized protein/Hypothetical protein TTHERM_01000190	Q24HK5_TETTH	118388745	43150.6	0.998	2	2	3	0.00146	0.0727	NDNTPVFVTGDSRSPL	L	S	0.95	74.7	52.7	0	2	0	0
Spot 3 Trypsin	Putative uncharacterized protein/Hypothetical protein TTHERM_01000190	Q24HK5_TETTH	118388745	43150.6	1	3	3	6	0.00431	0.106	AASPLAAQLAINGNR	K	N	0.95	66.9	52.1	0	2	0	0
Spot 3 Trypsin	Putative uncharacterized protein/Hypothetical protein TTHERM_01000190	Q24HK5_TETTH	118388745	43150.6	1	3	3	6	0.00431	0.106	LGGVAANENIPK	K	D	0.95	72.2	51.9	0	3	0	0
Spot 3 Trypsin	Putative uncharacterized protein/Hypothetical protein TTHERM_01000190	Q24HK5_TETTH	118388745	43150.6	1	3	3	6	0.00431	0.106	LNDNTPVFVTGDSR	K	S	0.95	67.5	51.6	0	1	0	0
Spot 4 Trypsin	Putative uncharacterized protein/Hypothetical protein TTHERM_01000190	Q24HK5_TETTH	118388745	43150.6	1	3	3	6	0.00361	0.106	AASPLAAQLAINGNR	K	N	0.95	54.2	52.6	0	2	0	0
Spot 4 Trypsin	Putative uncharacterized protein/Hypothetical protein TTHERM_01000190	Q24HK5_TETTH	118388745	43150.6	1	3	3	6	0.00361	0.106	LGGVAANENIPK	K	D	0.95	81.4	51.9	0	2	0	0
Spot 4 Trypsin	Putative uncharacterized protein/Hypothetical protein TTHERM_01000190	Q24HK5_TETTH	118388745	43150.6	1	3	3	6	0.00361	0.106	LNDNTPVFVTGDSR	K	S	0.95	71.3	51.6	0	2	0	0
Spot 1 Trypsin	Putative uncharacterized protein/Hypothetical protein TTHERM_01528510	Q228N3_TETTH	229594147	33115.2	1	4	5	9	0.00775	0.205	ALAINNQTYIR	K	A	0.95	82.7	52.3	0	2	0	0
Spot 1 Trypsin	Putative uncharacterized protein/Hypothetical protein TTHERM_01528510	Q228N3_TETTH	229594147	33115.2	1	4	5	9	0.00775	0.205	KPVEQANVNANTGEQPVR	K	V	0.95	61.1	51.1	0	1	2	0
Spot 1 Trypsin	Putative uncharacterized protein/Hypothetical protein TTHERM_01528510	Q228N3_TETTH	229594147	33115.2	1	4	5	9	0.00775	0.205	YAPGNYSTLVVTSEK	K	L	0.95	79.5	51.8	0	2	0	0
Spot 1 Trypsin	Putative uncharacterized protein/Hypothetical protein TTHERM_01528510	Q228N3_TETTH	229594147	33115.2	1	4	5	9	0.00775	0.205	YTNITQTEINEAIK	R	R	0.95	78.7	51.4	0	2	0	0
Spot 1 Trypsin	Putative uncharacterized protein/Putative Fo d subunit	Q239R1_TETTH	118360532c	18239.1	0.998	2	2	4	0.00345	0.179	NTTAAQTPSFQAPGNQDK	K	I	0.95	74	51	0	2	0	0
Spot 1 Trypsin	Putative uncharacterized protein/Putative Fo d subunit	Q239R1_TETTH	118360532c	18239.1	0.998	2	2	4	0.00345	0.179	SVISTQGLVDK	K	V	0.95	61.8	52.5	0	2	0	0

## Sheet: Mascot NCBI
MS/MS sample name	Protein name	Protein accession numbers	Protein molecular weight (Da)	Protein identification probability	Number of unique peptides	Number of unique spectra	Number of total spectra	Percentage of total spectra	Percentage sequence coverage	Peptide sequence	Previous amino acid	Next amino acid	Best Peptide identification probability	Best Mascot Ion score	Best Mascot Identity score	Number of identified +1H spectra	Number of identified +2H spectra	Number of identified +3H spectra	Number of identified +4H spectra
Spot 1 Trypsin	ATP synthase F1 gamma subunit	118355000	32856.3	1	2	2	3	0.00258	0.0769	GLCGSVNSSIVR	K	E	0.95	91.7	52.2	0	2	0	0
Spot 1 Trypsin	ATP synthase F1 gamma subunit	118355000	32856.3	1	2	2	3	0.00258	0.0769	STLLVPITSDK	K	G	0.95	53.4	52.1	0	1	0	0
Spot 5 Trypsin	Cytochrome b	15027661	50580.7	0.998	2	2	2	0.00134	0.0563	ELNTDTIIR	K	L	0.95	53.2	52.5	0	1	0	0
Spot 5 Trypsin	Cytochrome b	15027661	50580.7	0.998	2	2	2	0.00134	0.0563	IYLNNFEYEQEAAWK	K	S	0.95	83.7	50.9	0	1	0	0
Spot 5 Trypsin	Cytochrome C1 family protein	118389517	24969.7	1	2	2	3	0.00201	0.107	DDIGAFWGIK	R	G	0.95	63.5	52.3	0	1	0	0
Spot 5 Trypsin	Cytochrome C1 family protein	118389517	24969.7	1	2	2	3	0.00201	0.107	GYEELVTEVGTHK	K	G	0.95	82.7	51.8	0	2	0	0
Spot 4 Trypsin	DnaJ domain containing protein	118397435	36801	1	2	2	5	0.00301	0.082	TNPGQDLLIGNIR	K	V	0.95	65.9	51.5	0	1	0	0
Spot 4 Trypsin	DnaJ domain containing protein	118397435	36801	1	2	2	5	0.00301	0.082	YTEDSALEDELLR	R	R	0.95	89.5	51.3	0	4	0	0
Spot 3 Chymotrypsin	Hypothetical protein TTHERM_00136440	118373062	78420.8	0.997	2	2	3	0.00146	0.0312	DAYEKISMTF	F	L	0.947	50.3	54.8	0	1	0	0
Spot 3 Chymotrypsin	Hypothetical protein TTHERM_00136440	118373062	78420.8	0.997	2	2	3	0.00146	0.0312	IQSSKINDNSF	Y	V	0.95	58.6	54.5	0	2	0	0
Spot 4 Trypsin	Hypothetical protein TTHERM_00136440	118373062	78420.8	1	3	3	6	0.00361	0.0773	SLAQTGLNIQQPYTSDDR	K	L	0.95	113	50.5	0	2	0	0
Spot 4 Trypsin	Hypothetical protein TTHERM_00136440	118373062	78420.8	1	3	3	6	0.00361	0.0773	TQIGDNVFIGPNSYIQSSK	K	I	0.95	60.2	50.5	0	2	0	0
Spot 4 Trypsin	Hypothetical protein TTHERM_00136440	118373062	78420.8	1	3	3	6	0.00361	0.0773	YFEENPNVEATIIDR	K	E	0.95	62.5	51.4	0	2	0	0
Spot 3 Trypsin	Hypothetical protein TTHERM_00268000	118365429	39540.6	0.998	2	2	3	0.00215	0.0867	LQEIVPETSEAIATIK	K	A	0.95	65.6	51	0	1	0	0
Spot 3 Trypsin	Hypothetical protein TTHERM_00268000	118365429	39540.6	0.998	2	2	3	0.00215	0.0867	QANNYAQLLDQVDK	R	E	0.95	84.6	51.3	0	2	0	0
Spot 4 Trypsin	Hypothetical protein TTHERM_00268000	118365429	39540.6	0.998	2	2	5	0.00301	0.0867	LQEIVPETSEAIATIK	K	A	0.95	63.8	51	0	3	0	0
Spot 4 Trypsin	Hypothetical protein TTHERM_00268000	118365429	39540.6	0.998	2	2	5	0.00301	0.0867	QANNYAQLLDQVDK	R	E	0.95	85.8	51.3	0	2	0	0
Spot 3 Trypsin	Hypothetical protein TTHERM_00470710	118401281	15395.1	0.998	2	2	3	0.00215	0.173	SGYYANPDDVAR	K	R	0.95	54.8	51.8	0	2	0	0
Spot 3 Trypsin	Hypothetical protein TTHERM_00470710	118401281	15395.1	0.998	2	2	3	0.00215	0.173	TVEDAVEFIAR	R	N	0.95	56.9	52.2	0	1	0	0
Spot 4 Trypsin	Hypothetical protein TTHERM_00470710	118401281	15395.1	0.998	2	2	5	0.00301	0.173	SGYYANPDDVAR	K	R	0.95	60.5	51.8	0	4	0	0
Spot 4 Trypsin	Hypothetical protein TTHERM_00470710	118401281	15395.1	0.998	2	2	5	0.00301	0.173	TVEDAVEFIAR	R	N	0.95	56.5	52.2	0	1	0	0
Spot 2 Trypsin	Hypothetical protein TTHERM_00532490	118382425	20289.6	0.998	2	2	6	0.00481	0.11	FPNSNELER	K	F	0.95	56.3	52.4	0	2	0	0
Spot 2 Trypsin	Hypothetical protein TTHERM_00532490	118382425	20289.6	0.998	2	2	6	0.00481	0.11	LEDYSDEVIR	K	K	0.95	55.9	51.8	0	4	0	0
Spot 3 Trypsin	Hypothetical protein TTHERM_00557760	118378329	45879.4	0.998	2	2	2	0.00144	0.0603	LCAGSGQSYIMR	K	H	0.95	57	51.8	0	1	0	0
Spot 3 Trypsin	Hypothetical protein TTHERM_00557760	118378329	45879.4	0.998	2	2	2	0.00144	0.0603	NSNVVINLVGSR	K	L	0.95	52.4	51.9	0	1	0	0
Spot 4 Trypsin	Hypothetical protein TTHERM_00557760	118378329	45879.4	0.997	2	2	4	0.00241	0.0603	LCAGSGQSYIMR	K	H	0.946	50.7	51.8	0	1	0	0
Spot 4 Trypsin	Hypothetical protein TTHERM_00557760	118378329	45879.4	0.997	2	2	4	0.00241	0.0603	NSNVVINLVGSR	K	L	0.95	96.1	51.9	0	3	0	0
Spot 3 Chymotrypsin	Hypothetical protein TTHERM_00637380	118400152	36941.8	0.998	2	2	3	0.00146	0.0735	NVISPILKEY	Y	I	0.95	52.9	55.2	0	1	0	0
Spot 3 Chymotrypsin	Hypothetical protein TTHERM_00637380	118400152	36941.8	0.998	2	2	3	0.00146	0.0735	QVLENPQAEAHEL	Y	A	0.95	55.5	53.8	0	2	0	0
Spot 1 Trypsin	Hypothetical protein TTHERM_00649060	118399953	39028.9	1	4	4	9	0.00775	0.149	IPTVQNNIPEATR	R	W	0.95	84.3	51.9	0	2	0	0
Spot 1 Trypsin	Hypothetical protein TTHERM_00649060	118399953	39028.9	1	4	4	9	0.00775	0.149	SLSFNQVVDR	R	Y	0.95	66.9	52.2	0	2	0	0
Spot 1 Trypsin	Hypothetical protein TTHERM_00649060	118399953	39028.9	1	4	4	9	0.00775	0.149	SQDYEDENFSPVFNR	K	K	0.95	106	51.1	0	3	0	0
Spot 1 Trypsin	Hypothetical protein TTHERM_00649060	118399953	39028.9	1	4	4	9	0.00775	0.149	TQEYFLEPSEK	K	F	0.95	64.1	51.7	0	2	0	0
Spot 2 Trypsin	Hypothetical protein TTHERM_00697370	118385011	29334.9	1	3	3	6	0.00481	0.179	FSNEITDDDYDYQR	K	A	0.95	72.6	51.1	0	1	0	0
Spot 2 Trypsin	Hypothetical protein TTHERM_00697370	118385011	29334.9	1	3	3	6	0.00481	0.179	IQDLEYVPFDQVK	R	E	0.95	60	51.2	0	2	0	0
Spot 2 Trypsin	Hypothetical protein TTHERM_00697370	118385011	29334.9	1	3	3	6	0.00481	0.179	NLDTNSAVSTSDFVAPPR	R	V	0.95	71	50.9	0	3	0	0
Spot 3 Trypsin	Hypothetical protein TTHERM_00697370	118385011	29334.9	1	3	3	6	0.00431	0.179	FSNEITDDDYDYQR	K	A	0.95	67.3	51.1	0	1	0	0
Spot 3 Trypsin	Hypothetical protein TTHERM_00697370	118385011	29334.9	1	3	3	6	0.00431	0.179	IQDLEYVPFDQVK	R	E	0.95	66.8	51.2	0	3	0	0
Spot 3 Trypsin	Hypothetical protein TTHERM_00697370	118385011	29334.9	1	3	3	6	0.00431	0.179	NLDTNSAVSTSDFVAPPR	R	V	0.95	69.6	50.9	0	2	0	0
Spot 4 Trypsin	Hypothetical protein TTHERM_00697370	118385011	29334.9	1	3	3	6	0.00361	0.179	FSNEITDDDYDYQR	K	A	0.95	78.9	51.2	0	1	0	0
Spot 4 Trypsin	Hypothetical protein TTHERM_00697370	118385011	29334.9	1	3	3	6	0.00361	0.179	IQDLEYVPFDQVK	R	E	0.95	73	51.2	0	2	0	0
Spot 4 Trypsin	Hypothetical protein TTHERM_00697370	118385011	29334.9	1	3	3	6	0.00361	0.179	NLDTNSAVSTSDFVAPPR	R	V	0.95	93.2	50.9	0	3	0	0
Spot 2 Trypsin	Hypothetical protein TTHERM_01000190	118388745	43150.6	1	3	3	9	0.00721	0.106	AASPLAAQLAINGNR	K	N	0.95	66.1	51.9	0	1	0	0
Spot 2 Trypsin	Hypothetical protein TTHERM_01000190	118388745	43150.6	1	3	3	9	0.00721	0.106	LGGVAANENIPK	K	D	0.95	83.4	51.8	0	4	0	0
Spot 2 Trypsin	Hypothetical protein TTHERM_01000190	118388745	43150.6	1	3	3	9	0.00721	0.106	LNDNTPVFVTGDSR	K	S	0.95	62.8	51.4	0	4	0	0
Spot 3 Chymotrypsin	Hypothetical protein TTHERM_01000190	118388745	43150.6	0.998	2	2	3	0.00146	0.0727	IEVVNKVIPELY	Y	N	0.95	59.4	53.9	0	1	0	0
Spot 3 Chymotrypsin	Hypothetical protein TTHERM_01000190	118388745	43150.6	0.998	2	2	3	0.00146	0.0727	NDNTPVFVTGDSRSPL	L	S	0.95	74.7	52.6	0	2	0	0
Spot 3 Trypsin	Hypothetical protein TTHERM_01000190	118388745	43150.6	1	3	3	6	0.00431	0.106	AASPLAAQLAINGNR	K	N	0.95	66.9	51.9	0	2	0	0
Spot 3 Trypsin	Hypothetical protein TTHERM_01000190	118388745	43150.6	1	3	3	6	0.00431	0.106	LGGVAANENIPK	K	D	0.95	72.2	51.8	0	3	0	0
Spot 3 Trypsin	Hypothetical protein TTHERM_01000190	118388745	43150.6	1	3	3	6	0.00431	0.106	LNDNTPVFVTGDSR	K	S	0.95	67.5	51.5	0	1	0	0
Spot 4 Trypsin	Hypothetical protein TTHERM_01000190	118388745	43150.6	1	3	3	6	0.00361	0.106	AASPLAAQLAINGNR	K	N	0.95	54.2	52.3	0	2	0	0
Spot 4 Trypsin	Hypothetical protein TTHERM_01000190	118388745	43150.6	1	3	3	6	0.00361	0.106	LGGVAANENIPK	K	D	0.95	81.4	51.8	0	2	0	0
Spot 4 Trypsin	Hypothetical protein TTHERM_01000190	118388745	43150.6	1	3	3	6	0.00361	0.106	LNDNTPVFVTGDSR	K	S	0.95	71.3	51.5	0	2	0	0
Spot 1 Trypsin	Hypothetical protein TTHERM_01528510	229594147	33115.2	1	4	5	9	0.00775	0.205	ALAINNQTYIR	K	A	0.95	82.7	52.2	0	2	0	0
Spot 1 Trypsin	Hypothetical protein TTHERM_01528510	229594147	33115.2	1	4	5	9	0.00775	0.205	KPVEQANVNANTGEQPVR	K	V	0.95	61.1	50.9	0	1	2	0
Spot 1 Trypsin	Hypothetical protein TTHERM_01528510	229594147	33115.2	1	4	5	9	0.00775	0.205	YAPGNYSTLVVTSEK	K	L	0.95	79.5	51.6	0	2	0	0
Spot 1 Trypsin	Hypothetical protein TTHERM_01528510	229594147	33115.2	1	4	5	9	0.00775	0.205	YTNITQTEINEAIK	R	R	0.95	78.7	51.2	0	2	0	0
Spot 2 Trypsin	Lipid A-disaccharide synthase	118397639	59217.4	1	2	2	3	0.0024	0.0465	LSDEIFDLYSDPK	K	L	0.95	75.7	51.4	0	1	0	0
Spot 2 Trypsin	Lipid A-disaccharide synthase	118397639	59217.4	1	2	2	3	0.0024	0.0465	TLQTIVTTGEK	K	E	0.95	58.2	52.3	0	2	0	0
Spot 3 Chymotrypsin	Lipid A-disaccharide synthase	118397639	59217.4	0.999	2	2	3	0.00146	0.0562	TIIITADNAQNAEF	F	V	0.95	59.6	53.5	0	1	0	0
Spot 3 Chymotrypsin	Lipid A-disaccharide synthase	118397639	59217.4	0.999	2	2	3	0.00146	0.0562	VAAGSPSHDLQAANF	F	M	0.95	53.4	53.7	0	2	0	0
Spot 3 Trypsin	Lipid A-disaccharide synthase	118397639	59217.4	1	4	4	5	0.00359	0.0814	AFTYETIAAK	R	V	0.95	55.1	52	0	1	0	0
Spot 3 Trypsin	Lipid A-disaccharide synthase	118397639	59217.4	1	4	4	5	0.00359	0.0814	AIQYLFQNSK	R	Q	0.95	51.5	51.9	0	1	0	0
Spot 3 Trypsin	Lipid A-disaccharide synthase	118397639	59217.4	1	4	4	5	0.00359	0.0814	NVFLLAPGNTK	K	A	0.95	52.3	52.1	0	1	0	0
Spot 3 Trypsin	Lipid A-disaccharide synthase	118397639	59217.4	1	4	4	5	0.00359	0.0814	TLQTIVTTGEK	K	E	0.95	59.4	52.3	0	2	0	0
Spot 4 Trypsin	Lipid A-disaccharide synthase	118397639	59217.4	1	2	2	3	0.0018	0.0407	AIQYLFQNSK	R	Q	0.95	53.2	51.9	0	1	0	0
Spot 4 Trypsin	Lipid A-disaccharide synthase	118397639	59217.4	1	2	2	3	0.0018	0.0407	TLQTIVTTGEK	K	E	0.95	65.9	52.3	0	2	0	0
Spot 2 Trypsin	NADH dehydrogenase subunit 10	114329820	18286.5	0.998	2	2	3	0.0024	0.142	LYEQTLDPK	R	W	0.95	62.1	52.4	0	1	0	0
Spot 2 Trypsin	NADH dehydrogenase subunit 10	114329820	18286.5	0.998	2	2	3	0.0024	0.142	QADLILVAGTLTNK	R	M	0.95	84.9	51.5	0	2	0	0
Spot 3 Trypsin	NADH dehydrogenase subunit 10	114329820	18208.2	0.998	2	2	4	0.00287	0.142	LYEQTLDPK	R	W	0.95	63.6	52.4	0	2	0	0
Spot 3 Trypsin	NADH dehydrogenase subunit 10	114329820	18208.2	0.998	2	2	4	0.00287	0.142	QADLILVAGTLTNK	R	M	0.95	72.9	51.5	0	2	0	0
Spot 4 Trypsin	NADH dehydrogenase subunit 10	114329820	18286.5	0.998	2	2	4	0.00241	0.142	LYEQTLDPK	R	W	0.95	59.6	52.4	0	2	0	0
Spot 4 Trypsin	NADH dehydrogenase subunit 10	114329820	18286.5	0.998	2	2	4	0.00241	0.142	QADLILVAGTLTNK	R	M	0.95	104	51.5	0	2	0	0
Spot 2 Trypsin	NADH dehydrogenase subunit 7	15027641	51146.2	0.998	2	2	4	0.00321	0.0543	FNNIVSINTK	K	K	0.95	56.1	52.3	0	2	0	0
Spot 2 Trypsin	NADH dehydrogenase subunit 7	15027641	51146.2	0.998	2	2	4	0.00321	0.0543	VESGYTYQSVESPK	K	G	0.95	83.3	51.6	0	2	0	0
Spot 3 Trypsin	NADH dehydrogenase subunit 7	15027641	51146.2	0.999	2	2	4	0.00287	0.0543	FNNIVSINTK	K	K	0.95	55.6	52.3	0	2	0	0
Spot 3 Trypsin	NADH dehydrogenase subunit 7	15027641	51146.2	0.999	2	2	4	0.00287	0.0543	VESGYTYQSVESPK	K	G	0.95	75.5	51.6	0	2	0	0
Spot 2 Trypsin	NADH-ubiquinone oxidoreductase 75 kDa subunit	118367939	86924.8	1	6	6	9	0.00721	0.0934	AAEIGTYVEK	K	T	0.95	62.2	52.1	0	1	0	0
Spot 2 Trypsin	NADH-ubiquinone oxidoreductase 75 kDa subunit	118367939	86924.8	1	6	6	9	0.00721	0.0934	INALELGINPTSVNK	R	N	0.95	109	51.2	0	2	0	0
Spot 2 Trypsin	NADH-ubiquinone oxidoreductase 75 kDa subunit	118367939	86924.8	1	6	6	9	0.00721	0.0934	LPMIMVGASALER	K	E	0.95	59.1	51.8	0	1	0	0
Spot 2 Trypsin	NADH-ubiquinone oxidoreductase 75 kDa subunit	118367939	86924.8	1	6	6	9	0.00721	0.0934	NYGPLVATSMNR	K	C	0.95	67.2	51.8	0	2	0	0
Spot 2 Trypsin	NADH-ubiquinone oxidoreductase 75 kDa subunit	118367939	86924.8	1	6	6	9	0.00721	0.0934	VFNIGTNQDLNYK	K	N	0.95	60.5	51.4	0	2	0	0
Spot 2 Trypsin	NADH-ubiquinone oxidoreductase 75 kDa subunit	118367939	86924.8	1	6	6	9	0.00721	0.0934	YEAPVLNAR	R	I	0.95	67.3	52.6	0	1	0	0
Spot 3 Chymotrypsin	NADH-ubiquinone oxidoreductase 75 kDa subunit	118367939	86924.8	1	2	2	2	0.000972	0.0428	LMNSKITGVEDADVL	Y	L	0.95	52.4	53.1	0	1	0	0
Spot 3 Chymotrypsin	NADH-ubiquinone oxidoreductase 75 kDa subunit	118367939	86924.8	1	2	2	2	0.000972	0.0428	SAQQGVKTTLSPTPITDY	L	I	0.95	52.7	51.9	0	1	0	0
Spot 3 Trypsin	NADH-ubiquinone oxidoreductase 75 kDa subunit	118367939	86924.8	1	4	4	10	0.00718	0.0636	INALELGINPTSVNK	R	N	0.95	101	51.2	0	4	0	0
Spot 3 Trypsin	NADH-ubiquinone oxidoreductase 75 kDa subunit	118367939	86924.8	1	4	4	10	0.00718	0.0636	NYGPLVATSMNR	K	C	0.95	82.3	51.7	0	2	0	0
Spot 3 Trypsin	NADH-ubiquinone oxidoreductase 75 kDa subunit	118367939	86924.8	1	4	4	10	0.00718	0.0636	VFNIGTNQDLNYK	K	N	0.95	61.8	51.4	0	2	0	0
Spot 3 Trypsin	NADH-ubiquinone oxidoreductase 75 kDa subunit	118367939	86924.8	1	4	4	10	0.00718	0.0636	YEAPVLNAR	R	I	0.95	78.1	52.6	0	2	0	0
Spot 4 Trypsin	NADH-ubiquinone oxidoreductase 75 kDa subunit	118367939	86924.8	1	5	5	14	0.00842	0.0765	AAEIGTYVEK	K	T	0.95	61.8	52.1	0	1	0	0
Spot 4 Trypsin	NADH-ubiquinone oxidoreductase 75 kDa subunit	118367939	86924.8	1	5	5	14	0.00842	0.0765	INALELGINPTSVNK	R	N	0.95	92.1	51.2	0	5	0	0
Spot 4 Trypsin	NADH-ubiquinone oxidoreductase 75 kDa subunit	118367939	86924.8	1	5	5	14	0.00842	0.0765	LDVDNFEVR	R	Q	0.95	55.9	52.3	0	2	0	0
Spot 4 Trypsin	NADH-ubiquinone oxidoreductase 75 kDa subunit	118367939	86924.8	1	5	5	14	0.00842	0.0765	NYGPLVATSMNR	K	C	0.95	68.1	51.8	0	2	0	0
Spot 4 Trypsin	NADH-ubiquinone oxidoreductase 75 kDa subunit	118367939	86924.8	1	5	5	14	0.00842	0.0765	VFNIGTNQDLNYK	K	N	0.95	70.8	51.4	0	4	0	0
Spot 2 Trypsin	Peptidase M16 inactive domain containing protein	118384179	88127.1	1	5	5	12	0.00962	0.081	AIASGVNADELLTAK	K	A	0.95	60	51.8	0	3	0	0
Spot 2 Trypsin	Peptidase M16 inactive domain containing protein	118384179	88127.1	1	5	5	12	0.00962	0.081	DETNETSGSLLSIK	R	N	0.95	78.9	51.5	0	3	0	0
Spot 2 Trypsin	Peptidase M16 inactive domain containing protein	118384179	88127.1	1	5	5	12	0.00962	0.081	LAQIPSAEGQK	K	T	0.95	65.2	51.8	0	3	0	0
Spot 2 Trypsin	Peptidase M16 inactive domain containing protein	118384179	88127.1	1	5	5	12	0.00962	0.081	QIDSVTADQVAK	K	A	0.95	55.5	52.1	0	2	0	0
Spot 2 Trypsin	Peptidase M16 inactive domain containing protein	118384179	88127.1	1	5	5	12	0.00962	0.081	TGELFNESVFK	K	T	0.95	57.4	51.8	0	1	0	0
Spot 3 Chymotrypsin	Peptidase M16 inactive domain containing protein	118384179	88127.1	1	2	2	4	0.00194	0.045	DVGTRDETNETSGSLL	L	S	0.95	77.5	53	0	2	0	0
Spot 3 Chymotrypsin	Peptidase M16 inactive domain containing protein	118384179	88127.1	1	2	2	4	0.00194	0.045	TSNPTFVAQGSQVNALPTY	L	D	0.95	74.5	51.3	0	2	0	0
Spot 3 Trypsin	Peptidase M16 inactive domain containing protein	118384179	88127.1	1	7	7	13	0.00933	0.126	AIASGVNADELLTAK	K	A	0.95	80.3	51.7	0	2	0	0
Spot 3 Trypsin	Peptidase M16 inactive domain containing protein	118384179	88127.1	1	7	7	13	0.00933	0.126	DETNETSGSLLSIK	R	N	0.95	68.2	51.5	0	2	0	0
Spot 3 Trypsin	Peptidase M16 inactive domain containing protein	118384179	88127.1	1	7	7	13	0.00933	0.126	FQLENITPNR	K	I	0.95	53.6	52.2	0	2	0	0
Spot 3 Trypsin	Peptidase M16 inactive domain containing protein	118384179	88127.1	1	7	7	13	0.00933	0.126	LAQIPSAEGQK	K	T	0.95	55.7	51.8	0	2	0	0
Spot 3 Trypsin	Peptidase M16 inactive domain containing protein	118384179	88127.1	1	7	7	13	0.00933	0.126	QIDSVTADQVAK	K	A	0.95	61.7	52.1	0	2	0	0
Spot 3 Trypsin	Peptidase M16 inactive domain containing protein	118384179	88127.1	1	7	7	13	0.00933	0.126	TGELFNESVFK	K	T	0.95	53.1	51.8	0	1	0	0
Spot 3 Trypsin	Peptidase M16 inactive domain containing protein	118384179	88127.1	1	7	7	13	0.00933	0.126	VLTSNPTFVAQGSQVNALPTYDAIR	K	N	0.95	80.8	49.5	0	2	0	0
Spot 4 Trypsin	Peptidase M16 inactive domain containing protein	118384179	88127.1	1	4	4	10	0.00601	0.0848	AIASGVNADELLTAK	K	A	0.95	88.4	51.8	0	2	0	0
Spot 4 Trypsin	Peptidase M16 inactive domain containing protein	118384179	88127.1	1	4	4	10	0.00601	0.0848	DETNETSGSLLSIK	R	N	0.95	76.6	51.5	0	2	0	0
Spot 4 Trypsin	Peptidase M16 inactive domain containing protein	118384179	88127.1	1	4	4	10	0.00601	0.0848	QIDSVTADQVAK	K	A	0.95	59.4	52.1	0	2	0	0
Spot 4 Trypsin	Peptidase M16 inactive domain containing protein	118384179	88127.1	1	4	4	10	0.00601	0.0848	VLTSNPTFVAQGSQVNALPTYDAIR	K	N	0.95	71.6	49.5	0	4	0	0
Spot 5 Chymotrypsin	Peptidase M16 inactive domain containing protein	118384179	88127.1	1	7	7	11	0.0051	0.113	DVGTRDETNETSGSLL	L	S	0.95	67.9	53.1	0	2	0	0
Spot 5 Chymotrypsin	Peptidase M16 inactive domain containing protein	118384179	88127.1	1	7	7	11	0.0051	0.113	GVVQQSGGSF	Y	E	0.95	55.4	55.7	0	1	0	0
Spot 5 Chymotrypsin	Peptidase M16 inactive domain containing protein	118384179	88127.1	1	7	7	11	0.0051	0.113	KAIASGVNADEL	L	L	0.95	78.4	54.9	0	2	0	0
Spot 5 Chymotrypsin	Peptidase M16 inactive domain containing protein	118384179	88127.1	1	7	7	11	0.0051	0.113	QLENITPNRIF	F	V	0.95	58.3	54.3	0	1	0	0
Spot 5 Chymotrypsin	Peptidase M16 inactive domain containing protein	118384179	88127.1	1	7	7	11	0.0051	0.113	TSNPTFVAQGSQVNALPTY	L	D	0.95	80.5	51.7	0	2	0	0
Spot 5 Chymotrypsin	Peptidase M16 inactive domain containing protein	118384179	88127.1	1	7	7	11	0.0051	0.113	VCAAGVESHQEF	F	V	0.95	57.3	54.4	0	2	0	0
Spot 5 Chymotrypsin	Peptidase M16 inactive domain containing protein	118384179	88127.1	1	7	7	11	0.0051	0.113	VDLVQTKL	F	A	0.95	56.1	56.1	0	1	0	0
Spot 5 Trypsin	Peptidase M16 inactive domain containing protein	118384179	88127.1	1	7	8	17	0.0114	0.123	AIASGVNADELLTAK	K	A	0.95	95.1	51.7	0	4	0	0
Spot 5 Trypsin	Peptidase M16 inactive domain containing protein	118384179	88127.1	1	7	8	17	0.0114	0.123	DETNETSGSLLSIK	R	N	0.95	85.6	51.5	0	2	0	0
Spot 5 Trypsin	Peptidase M16 inactive domain containing protein	118384179	88127.1	1	7	8	17	0.0114	0.123	FQLENITPNR	K	I	0.95	53.9	52.2	0	2	0	0
Spot 5 Trypsin	Peptidase M16 inactive domain containing protein	118384179	88127.1	1	7	8	17	0.0114	0.123	NSVLSALER	K	Q	0.95	75.6	52.7	0	1	0	0
Spot 5 Trypsin	Peptidase M16 inactive domain containing protein	118384179	88127.1	1	7	8	17	0.0114	0.123	QIDSVTADQVAK	K	A	0.95	68.5	52.1	0	2	0	0
Spot 5 Trypsin	Peptidase M16 inactive domain containing protein	118384179	88127.1	1	7	8	17	0.0114	0.123	TGELFNESVFK	K	T	0.95	55.2	51.8	0	2	0	0
Spot 5 Trypsin	Peptidase M16 inactive domain containing protein	118384179	88127.1	1	7	8	17	0.0114	0.123	VLTSNPTFVAQGSQVNALPTYDAIR	K	N	0.95	89.2	49.5	0	2	2	0
Spot 1 Trypsin	Putative F1 delta subunit	118355322	26214.9	1	3	4	7	0.00603	0.162	GNIQDLDTLAGK	K	Y	0.95	82.3	52.2	0	2	0	0
Spot 1 Trypsin	Putative F1 delta subunit	118355322	26214.9	1	3	4	7	0.00603	0.162	TNEASLVIQNK	K	T	0.95	74.7	52.3	1	2	0	0
Spot 1 Trypsin	Putative F1 delta subunit	118355322	26214.9	1	3	4	7	0.00603	0.162	TPASLYVLPPGPLK	K	I	0.95	61.1	51.9	0	2	0	0
Spot 1 Trypsin	Putative Fo d subunit	118360532	18239.1	0.998	2	2	4	0.00345	0.179	NTTAAQTPSFQAPGNQDK	K	I	0.95	74	50.9	0	2	0	0
Spot 1 Trypsin	Putative Fo d subunit	118360532	18239.1	0.998	2	2	4	0.00345	0.179	SVISTQGLVDK	K	V	0.95	61.8	52.3	0	2	0	0

## Sheet: Sorcerer Custom TETH database
Experiment name	Protein name	NCBI Protein accession numbers	Custom database protein accession numbers	Protein molecular weight (Da)	Protein identification probability	Peptide sequence	Previous amino acid	Next amino acid	Best Peptide identification probability	Best SEQUEST XCorr score	Best SEQUEST DCn score	Number of identified +1H spectra	Number of identified +2H spectra	Number of identified +3H spectra	Number of identified +4H spectra
Spot 1 Chymotrypsin	ATP synthase F0 subunit 9	15027647	TepyoMp18	8063.2	1	NNTLMGF	F	A	0.95	2.07	0.356	0	2	0	0
Spot 1 Chymotrypsin	ATP synthase F0 subunit 9	15027647	TepyoMp18	8063.2	1	SRNPEETESLF	L	N	0.95	2.61	0.481	0	4	0	0
Spot 1 Chymotrypsin	ATP synthase F1 alpha subunit	146184059	12	59654	1	DALGNPIDGLGPL	F	K	0.95	3.03	0.631	1	2	0	0
Spot 1 Chymotrypsin	ATP synthase F1 alpha subunit	146184059	12	59654	1	GLTKVQAGEMVEF	F	K	0.95	3.24	0.58	0	3	0	0
Spot 1 Chymotrypsin	ATP synthase F1 alpha subunit	146184059	12	59654	1	IIYDDLSKQAVAY	L	R	0.95	2.37	0.534	0	2	0	0
Spot 1 Chymotrypsin	ATP synthase F1 alpha subunit	146184059	12	59654	1	IPTNVISITDGQIF	Y	L	0.95	2.71	0.513	0	1	0	0
Spot 1 Chymotrypsin	ATP synthase F1 alpha subunit	146184059	12	59654	1	KLTLATY	L	R	0.95	2.19	0.366	0	2	0	0
Spot 1 Chymotrypsin	ATP synthase F1 alpha subunit	146184059	12	59654	1	NTGERLVEML	L	K	0.95	2.85	0.469	0	3	0	0
Spot 1 Chymotrypsin	ATP synthase F1 alpha subunit	146184059	12	59654	1	SQFGSDLDAKTQQQL	F	N	0.95	4.67	0.591	0	4	0	0
Spot 1 Trypsin	ATP synthase F1 alpha subunit	146184059	12	59654	1	CVDSLVPIGR	K	G	0.95	3.11	0.587	0	2	0	0
Spot 1 Trypsin	ATP synthase F1 alpha subunit	146184059	12	59654	1	ELAAFSQFGSDLDAK	R	T	0.95	4.87	0.714	0	4	0	0
Spot 1 Trypsin	ATP synthase F1 alpha subunit	146184059	12	59654	1	ELIIGDR	R	Q	0.95	2.07	0.325	0	2	0	0
Spot 1 Trypsin	ATP synthase F1 alpha subunit	146184059	12	59654	1	LSTGEASVVLAEK	K	I	0.95	3.57	0.658	0	3	0	0
Spot 1 Trypsin	ATP synthase F1 alpha subunit	146184059	12	59654	1	LTLATYR	K	E	0.95	1.58	0.579	0	2	0	0
Spot 1 Trypsin	ATP synthase F1 alpha subunit	146184059	12	59654	1	TAIAIDTILNQK	K	E	0.95	3.68	0.534	0	3	0	0
Spot 1 Trypsin	ATP synthase F1 alpha subunit	146184059	12	59654	1	TGAIVDVPIGEAMCGR	R	V	0.95	4.06	0.696	0	2	0	0
Spot 1 Trypsin	ATP synthase F1 alpha subunit	146184059	12	59654	1	VFDALGNPIDGLGPLK	R	T	0.95	4.59	0.6	0	1	0	0
Spot 1 Trypsin	ATP synthase F1 alpha subunit	146184059	12	59654	1	VQAGEMVEFK	K	S	0.95	2.8	0.58	0	4	0	0
Spot 2 Trypsin	ATP synthase F1 alpha subunit	146184059	12	59654	1	LSTGEASVVLAEK	K	I	0.95	1.74	0.452	0	1	0	0
Spot 2 Trypsin	ATP synthase F1 alpha subunit	146184059	12	59654	1	QSVRQPMQTGIK	R	C	0.95	1.59	0.294	0	0	1	0
Spot 2 Trypsin	ATP synthase F1 alpha subunit	146184059	12	59654	1	TAIAIDTILNQK	K	E	0.95	2.25	0.429	0	1	0	0
Spot 2 Trypsin	ATP synthase F1 alpha subunit	146184059	12	59654	1	VQAGEMVEFK	K	S	0.95	2.84	0.435	0	1	0	0
Spot 3 Chymotrypsin	ATP synthase F1 alpha subunit	146184059	12	59654	1	DALGNPIDGLGPL	F	K	0.95	3.02	0.597	0	1	0	0
Spot 3 Chymotrypsin	ATP synthase F1 alpha subunit	146184059	12	59654	1	GLTKVQAGEMVEF	F	K	0.95	3.62	0.568	0	2	0	0
Spot 3 Chymotrypsin	ATP synthase F1 alpha subunit	146184059	12	59654	1	NLETDNVGVVVL	L	G	0.95	2.39	0.503	0	2	0	0
Spot 3 Chymotrypsin	ATP synthase F1 alpha subunit	146184059	12	59654	1	SQFGSDLDAKTQQQL	F	N	0.95	4.04	0.641	0	3	0	0
Spot 3 Trypsin	ATP synthase F1 alpha subunit	146184059	12	59654	1	LSTGEASVVLAEK	K	I	0.95	3.02	0.631	0	1	0	0
Spot 3 Trypsin	ATP synthase F1 alpha subunit	146184059	12	59654	1	LTLATYR	K	E	0.95	1.74	0.571	0	2	0	0
Spot 3 Trypsin	ATP synthase F1 alpha subunit	146184059	12	59654	1	TAIAIDTILNQK	K	E	0.95	2.9	0.439	0	1	0	0
Spot 3 Trypsin	ATP synthase F1 alpha subunit	146184059	12	59654	1	VQAGEMVEFK	K	S	0.95	2.8	0.514	0	2	0	0
Spot 1 Chymotrypsin	ATP synthase F1 beta subunit	146185860	42	53414.8	1	DPITIGEEHY	L	T	0.95	2.68	0.526	0	1	0	0
Spot 1 Chymotrypsin	ATP synthase F1 beta subunit	146185860	42	53414.8	1	GGAGVGKTVLIQEL	F	I	0.95	2.49	0.26	0	2	0	0
Spot 1 Chymotrypsin	ATP synthase F1 beta subunit	146185860	42	53414.8	1	GRIPSAVGY	L	Q	0.95	1.94	0.412	0	2	0	0
Spot 1 Chymotrypsin	ATP synthase F1 beta subunit	146185860	42	53414.8	1	LGRIPSAVGY	L	Q	0.95	2.3	0.396	0	4	0	0
Spot 1 Chymotrypsin	ATP synthase F1 beta subunit	146185860	42	53414.8	1	VNLKQNIASF	F	K	0.95	3.04	0.566	0	4	0	0
Spot 1 Trypsin	ATP synthase F1 beta subunit	146185860	42	53414.8	1	DAPSFTDQATSAEILVTGIK	R	V	0.95	4.95	0.67	0	3	0	0
Spot 1 Trypsin	ATP synthase F1 beta subunit	146185860	42	53414.8	1	GDLEESLAAGR	K	A	0.95	3.04	0.478	0	1	0	0
Spot 1 Trypsin	ATP synthase F1 beta subunit	146185860	42	53414.8	1	GLTELGIYPAVDPLDSTSR	R	M	0.95	3.92	0.622	0	2	0	0
Spot 1 Trypsin	ATP synthase F1 beta subunit	146185860	42	53414.8	1	GQPVVDTGLPISVPVGPGTLGR	R	I	0.95	5.12	0.728	0	4	0	0
Spot 1 Trypsin	ATP synthase F1 beta subunit	146185860	42	53414.8	1	IGLFGGAGVGK	K	T	0.95	2.75	0.523	0	4	0	0
Spot 1 Trypsin	ATP synthase F1 beta subunit	146185860	42	53414.8	1	IMNVIGEPIDQR	R	G	0.95	4.01	0.582	0	4	0	0
Spot 1 Trypsin	ATP synthase F1 beta subunit	146185860	42	53414.8	1	TIAMDSTEGLVR	R	G	0.95	3.87	0.657	0	7	0	0
Spot 1 Trypsin	ATP synthase F1 beta subunit	146185860	42	53414.8	1	TVLIQELINNVAK	K	H	0.95	3.97	0.554	0	1	0	0
Spot 1 Trypsin	ATP synthase F1 beta subunit	146185860	42	53414.8	1	VVDLLAPYAR	K	G	0.95	2.65	0.642	0	3	0	0
Spot 3 Chymotrypsin	ATP synthase F1 beta subunit	146185860	42	53414.8	1	GRIPSAVGY	L	Q	0.95	2.02	0.348	0	2	0	0
Spot 3 Chymotrypsin	ATP synthase F1 beta subunit	146185860	42	53414.8	1	GRIPSAVGYQPTLATDL	L	G	0.95	2.51	0.546	0	2	0	0
Spot 3 Trypsin	ATP synthase F1 beta subunit	146185860	42	53414.8	1	DAPSFTDQATSAEILVTGIK	R	V	0.95	4.74	0.6	0	2	2	0
Spot 3 Trypsin	ATP synthase F1 beta subunit	146185860	42	53414.8	1	GDLEESLAAGR	K	A	0.95	2.99	0.592	0	2	0	0
Spot 3 Trypsin	ATP synthase F1 beta subunit	146185860	42	53414.8	1	GQPVVDTGLPISVPVGPGTLGR	R	I	0.95	4.8	0.712	0	2	0	0
Spot 3 Trypsin	ATP synthase F1 beta subunit	146185860	42	53414.8	1	TIAMDSTEGLVR	R	G	0.95	3.32	0.732	0	4	0	0
Spot 3 Trypsin	ATP synthase F1 beta subunit	146185860	42	53414.8	1	VVDLLAPYAR	K	G	0.95	2.05	0.481	0	2	0	0
Spot 1 Trypsin	ATP synthase F1 delta subunit	146182760	192a	0	1	QESITIISAQELTAAEK	K	Q	0.95	5.28	0.721	0	2	0	0
Spot 1 Trypsin	ATP synthase F1 delta subunit	146182760	192a	0	1	YAGVLFSSASSNK	K	S	0.95	4.28	0.633	0	7	0	0
Spot 1 Trypsin	ATP synthase F1 delta subunit	146182760	192a	0	1	YFNQLYK	K	E	0.95	2.27	0.181	0	2	0	0
Spot 1 Trypsin	ATP synthase F1 gamma subunit	118355000	160	32856.3	1	GLCGSVNSSIVR	K	E	0.95	4.13	0.549	0	2	0	0
Spot 1 Trypsin	ATP synthase F1 gamma subunit	118355000	160	32856.3	1	HEAVEPELEYSK	R	N	0.95	3.67	0.56	0	1	0	0
Spot 1 Trypsin	ATP synthase F1 gamma subunit	118355000	160	32856.3	1	LTLDYNK	K	A	0.95	2	0.534	0	2	0	0
Spot 1 Trypsin	ATP synthase F1 gamma subunit	118355000	160	32856.3	1	PFPDLLK	R	S	0.95	2.13	0.341	0	1	0	0
Spot 1 Trypsin	ATP synthase F1 gamma subunit	118355000	160	32856.3	1	STLLVPITSDK	K	G	0.95	2.59	0.46	0	4	0	0
Spot 1 Trypsin	Branched-chain amino acid aminotransferase family protein	118384478	398	46246.1	0.998	GTDGKIRMFR	K	V	0.95	1.28	0.236	0	0	1	0
Spot 1 Trypsin	Branched-chain amino acid aminotransferase family protein	118384478	398	46246.1	0.998	VPINPKK	K	Q	0.95	1.2	0.432	1	0	0	0
Spot 1 Trypsin	Conserved Hypothetical protein TTHERM_00137990	146175330c	168	54744.7	1	DYNNLYSIVPSK	R	R	0.95	3.56	0.577	0	2	0	0
Spot 1 Trypsin	Conserved Hypothetical protein TTHERM_00137990	146175330c	168	54744.7	1	EILPEQNAVVLSSGR	K	R	0.95	4.31	0.68	0	3	0	0
Spot 1 Trypsin	Conserved Hypothetical protein TTHERM_00137990	146175330c	168	54744.7	1	IGYNQLVLATGLK	R	H	0.95	3.9	0.608	0	2	0	0
Spot 1 Trypsin	Conserved Hypothetical protein TTHERM_00137990	146175330c	168	54744.7	1	NIFGLGDAADLPTTK	K	T	0.95	4.41	0.615	0	2	0	0
Spot 1 Trypsin	Conserved Hypothetical protein TTHERM_00137990	146175330c	168	54744.7	1	SFPELPGSPESQQSSGISK	K	Y	0.95	3.43	0.655	0	1	0	0
Spot 1 Trypsin	Conserved Hypothetical protein TTHERM_00137990	146175330c	168	54744.7	1	SINQFTPSEMLAVK	K	E	0.95	3.18	0.635	0	4	0	0
Spot 1 Trypsin	Conserved Hypothetical protein TTHERM_00145440	146163301	210	45297.5	1	ADSLGNWAVK	K	N	0.95	1.92	0.443	0	1	0	0
Spot 1 Trypsin	conserved Hypothetical protein TTHERM_00145440	146163301	210	45297.5	1	SIFTNNISK	R	N	0.95	1.88	0.474	0	1	0	0
Spot 1 Trypsin	conserved Hypothetical protein TTHERM_00145440	146163301	210	45297.5	1	TEIGNFMIPDR	R	I	0.95	2.37	0.446	0	1	0	0
Spot 1 Trypsin	conserved Hypothetical protein TTHERM_00145440	146163301	210	45297.5	1	VTGVFSIDSSPMDQR	R	Y	0.95	3.77	0.637	0	2	0	0
Spot 5 Chymotrypsin	Cytochrome b	15027661	TepyoMp32	50580.7	1	NRINGNYGTLW	Y	S	0.95	2.48	0.506	0	5	0	0
Spot 5 Chymotrypsin	Cytochrome b	15027661	TepyoMp32	50580.7	1	YQPVIHGTNEQNNY	F	T	0.95	3.74	0.567	0	2	0	0
Spot 5 Trypsin	Cytochrome b	15027661	TepyoMp32	50580.7	0.998	ELNTDTIIR	K	L	0.95	2.02	0.449	2	3	0	0
Spot 5 Trypsin	Cytochrome b	15027661	TepyoMp32	50580.7	0.998	IYLNNFEYEQEAAWK	K	S	0.95	4.81	0.619	0	2	0	0
Spot 2 Trypsin	Cytochrome C1 family protein	118389517c	187a	0	1	GFQVFAR	R	N	0.95	2	0.543	0	2	0	0
Spot 2 Trypsin	Cytochrome C1 family protein	118389517c	187a	0	1	WEMYAVR	R	D	0.95	2.12	0.531	0	2	0	0
Spot 4 Trypsin	Cytochrome C1 family protein	118389517c	187a	0	1	NANGGVWPTDFSK	K	I	0.95	3.56	0.385	0	3	0	0
Spot 4 Trypsin	Cytochrome C1 family protein	118389517c	187a	0	1	WEMYAVR	R	D	0.95	2.2	0.467	0	2	0	0
Spot 4 Trypsin	Cytochrome C1 family protein	118389517c	187a	0	1	YDYLLDK	K	A	0.95	2.57	0.355	0	1	0	0
Spot 5 Chymotrypsin	Cytochrome C1 family protein	118389517c	187a	0	1	GIKGYEEL	W	V	0.95	2.14	0.287	0	2	0	0
Spot 5 Chymotrypsin	Cytochrome C1 family protein	118389517c	187a	0	1	RQLELAQMVSDF	Y	T	0.95	3.35	0.589	0	3	0	0
Spot 5 Chymotrypsin	Cytochrome C1 family protein	118389517c	187a	0	1	SLRWEMY	L	A	0.95	2.04	0.287	1	4	0	0
Spot 5 Chymotrypsin	Cytochrome C1 family protein	118389517c	187a	0	1	SQDQAKNANGGVWPTDF	F	S	0.95	3.77	0.562	0	3	0	0
Spot 5 Trypsin	Cytochrome C1 family protein	118389517c	187a	0	1	DDIGAFWGIK	R	G	0.95	2.9	0.509	0	2	0	0
Spot 5 Trypsin	Cytochrome C1 family protein	118389517c	187a	0	1	GFQVFAR	R	N	0.95	1.97	0.552	0	3	0	0
Spot 5 Trypsin	Cytochrome C1 family protein	118389517c	187a	0	1	GYEELVTEVGTHK	K	G	0.95	4.45	0.618	0	3	1	0
Spot 5 Trypsin	Cytochrome C1 family protein	118389517c	187a	0	1	KYDYLLDK	K	A	0.95	2.49	0.367	0	2	0	0
Spot 5 Trypsin	Cytochrome C1 family protein	118389517c	187a	0	1	NANGGVWPTDFSK	K	I	0.95	3.43	0.632	0	5	0	0
Spot 5 Trypsin	Cytochrome C1 family protein	118389517c	187a	0	1	NLLSLR	R	W	0.95	1.83	0.32	3	2	0	0
Spot 5 Trypsin	Cytochrome C1 family protein	118389517c	187a	0	1	QYYYQEWDER	K	D	0.95	2.41	0.432	0	1	0	0
Spot 5 Trypsin	Cytochrome C1 family protein	118389517c	187a	0	1	WEMYAVR	R	D	0.95	2.07	0.513	0	4	0	0
Spot 5 Trypsin	Cytochrome C1 family protein	118389517c	187a	0	1	YDYLLDK	K	A	0.95	2.17	0.494	1	2	0	0
Spot 2 Trypsin	DnaJ domain containing protein	118397435	199	36801	1	AYDFLNQPSPYDR	R	Y	0.95	3.36	0.178	0	1	0	0
Spot 2 Trypsin	DnaJ domain containing protein	118397435	199	36801	1	TNPGQDLLIGNIR	K	V	0.95	3.34	0.504	0	2	0	0
Spot 2 Trypsin	DnaJ domain containing protein	118397435	199	36801	1	YTEDSALEDELLR	R	R	0.95	4.34	0.591	0	1	0	0
Spot 3 Chymotrypsin	DnaJ domain containing protein	118397435	199	36801	1	DFLNQPSPY	Y	D	0.95	2.44	0.374	0	3	0	0
Spot 3 Chymotrypsin	DnaJ domain containing protein	118397435	199	36801	1	QNITNEVAQNF	Y	A	0.95	3.02	0.496	0	2	0	0
Spot 3 Chymotrypsin	DnaJ domain containing protein	118397435	199	36801	1	VKTNPGQDLL	F	I	0.95	2.63	0.343	0	2	0	0
Spot 3 Trypsin	DnaJ domain containing protein	118397435	199	36801	0.998	AYDFLNQPSPYDR	R	Y	0.95	3.79	0.514	0	1	0	0
Spot 3 Trypsin	DnaJ domain containing protein	118397435	199	36801	0.998	YTEDSALEDELLR	R	R	0.95	3.95	0.63	0	2	0	0
Spot 4 Trypsin	DnaJ domain containing protein	118397435	199	36801	1	AYDFLNQPSPYDR	R	Y	0.95	3.49	0.198	0	1	0	0
Spot 4 Trypsin	DnaJ domain containing protein	118397435	199	36801	1	LDYYAVLGVDR	K	L	0.95	2.68	0.505	0	2	0	0
Spot 4 Trypsin	DnaJ domain containing protein	118397435	199	36801	1	TNPGQDLLIGNIR	K	V	0.95	3.58	0.547	0	1	0	0
Spot 4 Trypsin	DnaJ domain containing protein	118397435	199	36801	1	YTEDSALEDELLR	R	R	0.95	4.17	0.593	0	3	0	0
Spot 1 Trypsin	Hypothetical protein TTHERM_00068120	146161614c	312	17302.8	1	FADLYK	R	Y	0.95	2.11	0.557	0	2	0	0
Spot 1 Trypsin	Hypothetical protein TTHERM_00068120	146161614c	312	17302.8	1	FFIDAAVDK	K	Y	0.95	1.45	0.39	0	2	0	0
Spot 1 Trypsin	Hypothetical protein TTHERM_00068120	146161614c	312	17302.8	1	IVNPQLWPNPNK	K	L	0.95	3.39	0.562	0	3	0	0
Spot 1 Trypsin	Hypothetical protein TTHERM_00068120	146161614c	312	17302.8	1	KINDSIKNYK	K	A	0.95	2.67	0.143	0	1	0	0
Spot 1 Trypsin	Hypothetical protein TTHERM_00068120	146161614c	312	17302.8	1	VFGANVEVR	K	K	0.95	2.84	0.426	0	2	0	0
Spot 1 Trypsin	Hypothetical protein TTHERM_00068120	146161614c	312	17302.8	1	YIFGENGNGGK	K	F	0.95	2.08	0.471	0	1	0	0
Spot 1 Trypsin	Hypothetical protein TTHERM_00068120	146161614c	312	17302.8	1	YLTEDPAGDDPLQK	R	T	0.95	4.7	0.681	0	4	0	0
Spot 1 Chymotrypsin	Hypothetical protein TTHERM_00127260	118366175c	281	43840.5	1	GEIRADSINNF	Y	L	0.95	2.31	0.299	0	4	0	0
Spot 1 Chymotrypsin	Hypothetical protein TTHERM_00127260	118366175c	281	43840.5	1	NILKQAQAY	L	E	0.95	2.66	0.318	0	2	0	0
Spot 1 Chymotrypsin	Hypothetical protein TTHERM_00127260	118366175c	281	43840.5	1	SAQEQANLIGLTAEQL	L	K	0.95	3.78	0.525	0	3	0	0
Spot 1 Chymotrypsin	Hypothetical protein TTHERM_00127260	118366175c	281	43840.5	1	STAAQVAQANY	F	S	0.95	3.45	0.477	0	2	0	0
Spot 1 Trypsin	Hypothetical protein TTHERM_00127260	118366175c	281	43840.5	1	ADYSASVAAFQQR	R	I	0.95	3.49	0.631	0	2	0	0
Spot 1 Trypsin	Hypothetical protein TTHERM_00127260	118366175c	281	43840.5	1	NSMFMPLLQR	K	F	0.95	3.02	0.517	0	2	0	0
Spot 1 Trypsin	Hypothetical protein TTHERM_00127260	118366175c	281	43840.5	1	QAQAYETMNQAALLQK	K	L	0.95	4.05	0.73	0	4	0	0
Spot 2 Trypsin	Hypothetical protein TTHERM_00136440	118373062c	116	39732.2	1	GELGPIEIGK	R	Q	0.95	2.53	0.577	0	3	0	0
Spot 2 Trypsin	Hypothetical protein TTHERM_00136440	118373062c	116	39732.2	1	SLAQTGLNIQQPYTSDDR	K	L	0.95	5.54	0.717	0	2	0	0
Spot 3 Trypsin	Hypothetical protein TTHERM_00136440	118373062c	116	39732.2	1	EGSSIWYGATLR	K	G	0.95	2.24	0.494	0	2	0	0
Spot 3 Trypsin	Hypothetical protein TTHERM_00136440	118373062c	116	39732.2	1	SLAQTGLNIQQPYTSDDR	K	L	0.95	4.74	0.678	0	2	0	0
Spot 3 Trypsin	Hypothetical protein TTHERM_00136440	118373062c	116	39732.2	1	TQIGDNVFIGPNSYIQSSK	K	I	0.95	4.01	0.538	0	1	0	0
Spot 4 Trypsin	Hypothetical protein TTHERM_00136440	118373062c	116	39732.2	1	GELGPIEIGK	R	Q	0.95	1.78	0.29	0	1	0	0
Spot 4 Trypsin	Hypothetical protein TTHERM_00136440	118373062c	116	39732.2	1	LFDAYEK	R	I	0.95	2.35	0.172	0	1	0	0
Spot 4 Trypsin	Hypothetical protein TTHERM_00136440	118373062c	116	39732.2	1	SLAQTGLNIQQPYTSDDR	K	L	0.95	5.41	0.708	0	2	0	0
Spot 4 Trypsin	Hypothetical protein TTHERM_00136440	118373062c	116	39732.2	1	TQIGDNVFIGPNSYIQSSK	K	I	0.95	5.19	0.645	0	2	1	0
Spot 4 Trypsin	Hypothetical protein TTHERM_00136440	118373062c	116	39732.2	1	YFEENPNVEATIIDR	K	E	0.95	4.67	0.624	0	1	0	0
Spot 3 Chymotrypsin	Hypothetical protein TTHERM_00148710	229594864	496	15792.7	0.998	NLVGVHY	L	A	0.95	1.77	0.506	0	2	0	0
Spot 3 Chymotrypsin	Hypothetical protein TTHERM_00148710	229594864	496	15792.7	0.998	SINNPVGSRVW	F	F	0.95	3.02	0.627	0	2	0	0
Spot 3 Trypsin	Hypothetical protein TTHERM_00160690	146162619	503	12071.7	0.998	IGEELSDAYR	K	E	0.95	3.76	0.668	0	2	0	0
Spot 3 Trypsin	Hypothetical protein TTHERM_00160690	146162619	503	12071.7	0.998	MALEQLCYNEEK	R	L	0.95	4.47	0.649	0	1	0	0
Spot 4 Trypsin	Hypothetical protein TTHERM_00160690	146162619	503	12071.7	0.998	IGEELSDAYR	K	E	0.95	3.46	0.683	0	2	0	0
Spot 4 Trypsin	Hypothetical protein TTHERM_00160690	146162619	503	12071.7	0.998	MALEQLCYNEEK	R	L	0.95	4.08	0.594	0	2	0	0
Spot 3 Trypsin	Hypothetical protein TTHERM_00193750	146169365	237	22116.2	0.998	AAILTPTSSLR	R	E	0.95	2.59	0.586	0	3	0	0
Spot 3 Trypsin	Hypothetical protein TTHERM_00193750	146169365	237	22116.2	0.998	QTDNSLIIDDR	R	R	0.95	3.01	0.567	0	2	0	0
Spot 4 Trypsin	Hypothetical protein TTHERM_00193750	146169365	237	22116.2	1	AAILTPTSSLR	R	E	0.95	2.47	0.564	0	1	0	0
Spot 4 Trypsin	Hypothetical protein TTHERM_00193750	146169365	237	22116.2	1	IGELFLNEYR	R	K	0.95	2.38	0.622	0	2	0	0
Spot 4 Trypsin	Hypothetical protein TTHERM_00193750	146169365	237	22116.2	1	QTDNSLIIDDR	R	R	0.95	2.27	0.319	0	2	0	0
Spot 3 Trypsin	Hypothetical protein TTHERM_00268000	118365429c	297	35349.3	0.998	LQEIVPETSEAIATIK	K	A	0.95	3.87	0.621	0	2	1	0
Spot 3 Trypsin	Hypothetical protein TTHERM_00268000	118365429c	297	35349.3	0.998	QANNYAQLLDQVDK	R	E	0.95	4.15	0.556	0	2	0	0
Spot 4 Trypsin	Hypothetical protein TTHERM_00268000	118365429c	297	35349.3	0.998	LQEIVPETSEAIATIK	K	A	0.95	4.5	0.692	0	4	0	0
Spot 4 Trypsin	Hypothetical protein TTHERM_00268000	118365429c	297	35349.3	0.998	QANNYAQLLDQVDK	R	E	0.95	3.98	0.587	0	2	0	0
Spot 1 Trypsin	Hypothetical protein TTHERM_00289380	118370910	360	14227.8	1	FDFVEYK	K	A	0.95	2.65	0.437	0	4	0	0
Spot 1 Trypsin	Hypothetical protein TTHERM_00289380	118370910	360	14227.8	1	PVPQFQQLGL	R	-	0.95	1.53	0.312	3	1	0	0
Spot 1 Trypsin	Hypothetical protein TTHERM_00289380	118370910	360	14227.8	1	TCVELNAAYGIQK	K	K	0.95	5.05	0.648	0	2	0	0
Spot 1 Trypsin	Hypothetical protein TTHERM_00316290	146180703c	311	26306.6	1	DQNLPPFK	R	D	0.95	2.46	0.405	0	4	0	0
Spot 1 Trypsin	Hypothetical protein TTHERM_00316290	146180703c	311	26306.6	1	FHPQGQTF	K	-	0.95	1.95	0.558	0	2	0	0
Spot 2 Trypsin	Hypothetical protein TTHERM_00382330	146165634	316a	0	1	ALEPLLAK	R	F	0.95	1.91	0.32	0	1	0	0
Spot 2 Trypsin	Hypothetical protein TTHERM_00382330	146165634	316a	0	1	EVNTFIER	K	Y	0.95	1.98	0.347	0	2	0	0
Spot 2 Trypsin	Hypothetical protein TTHERM_00382330	146165634	316a	0	1	FNLQTADGR	K	A	0.95	3.03	0.547	0	2	0	0
Spot 2 Trypsin	Hypothetical protein TTHERM_00382330	146165634	316a	0	1	FYALEDLANK	R	R	0.95	1.99	0.381	0	1	0	0
Spot 2 Trypsin	Hypothetical protein TTHERM_00382330	146165634	316a	0	1	YDPALLESVK	K	N	0.95	2.57	0.625	0	4	0	0
Spot 3 Chymotrypsin	Hypothetical protein TTHERM_00382330	146165634	316a	0	1	DFTRFY	F	A	0.95	1.87	0.125	0	1	0	0
Spot 3 Chymotrypsin	Hypothetical protein TTHERM_00382330	146165634	316a	0	1	IERYPF	F	A	0.95	1.74	0.384	0	2	0	0
Spot 3 Chymotrypsin	Hypothetical protein TTHERM_00382330	146165634	316a	0	1	NLQTADGRAQF	F	E	0.95	3.06	0.553	0	1	0	0
Spot 3 Trypsin	Hypothetical protein TTHERM_00382330	146165634	316a	0	1	ALEPLLAK	R	F	0.95	1.53	0.331	0	2	0	0
Spot 3 Trypsin	Hypothetical protein TTHERM_00382330	146165634	316a	0	1	EVNTFIER	K	Y	0.95	2.01	0.447	0	2	0	0
Spot 3 Trypsin	Hypothetical protein TTHERM_00382330	146165634	316a	0	1	EYMSDMTPIGR	R	W	0.95	3.22	0.639	0	2	0	0
Spot 3 Trypsin	Hypothetical protein TTHERM_00382330	146165634	316a	0	1	FNLQTADGR	K	A	0.95	2.99	0.613	0	2	0	0
Spot 3 Trypsin	Hypothetical protein TTHERM_00382330	146165634	316a	0	1	YDPALLESVK	K	N	0.95	2.17	0.314	0	2	0	0
Spot 3 Trypsin	Hypothetical protein TTHERM_00382330	146165634	316a	0	1	YPFAVTK	R	P	0.95	1.59	0.239	0	1	0	0
Spot 4 Chymotrypsin	Hypothetical protein TTHERM_00382330	146165634	316a	0	1	DFTRFY	F	A	0.95	1.55	0.248	0	1	0	0
Spot 4 Chymotrypsin	Hypothetical protein TTHERM_00382330	146165634	316a	0	1	IERYPF	F	A	0.95	1.65	0.344	0	2	0	0
Spot 4 Chymotrypsin	Hypothetical protein TTHERM_00382330	146165634	316a	0	1	NLQTADGRAQF	F	E	0.95	3.21	0.587	0	2	0	0
Spot 4 Trypsin	Hypothetical protein TTHERM_00382330	146165634	316a	0	1	ALEPLLAK	R	F	0.95	1.79	0.252	0	1	0	0
Spot 4 Trypsin	Hypothetical protein TTHERM_00382330	146165634	316a	0	1	EVNTFIER	K	Y	0.95	1.93	0.363	0	1	0	0
Spot 4 Trypsin	Hypothetical protein TTHERM_00382330	146165634	316a	0	1	FNLQTADGR	K	A	0.95	3.27	0.594	0	2	0	0
Spot 4 Trypsin	Hypothetical protein TTHERM_00382330	146165634	316a	0	1	YDPALLESVK	K	N	0.95	2.96	0.567	0	5	0	0
Spot 4 Trypsin	Hypothetical protein TTHERM_00382330	146165634	316a	0	1	YPFAVTKPGQK	R	F	0.95	3.22	0.529	0	1	0	0
Spot 5 Chymotrypsin	Hypothetical protein TTHERM_00382330	146165634	316a	0	1	EQLVNVKAF	W	S	0.95	2.74	0.519	0	4	0	0
Spot 5 Chymotrypsin	Hypothetical protein TTHERM_00382330	146165634	316a	0	1	FKVAQHNAF	W	N	0.95	2.21	0.465	0	2	0	0
Spot 5 Chymotrypsin	Hypothetical protein TTHERM_00382330	146165634	316a	0	1	IERYPF	F	A	0.95	1.74	0.31	2	1	0	0
Spot 5 Chymotrypsin	Hypothetical protein TTHERM_00382330	146165634	316a	0	1	MSDMTPIGRW	Y	T	0.95	3.16	0.607	0	6	0	0
Spot 5 Chymotrypsin	Hypothetical protein TTHERM_00382330	146165634	316a	0	1	NLQTADGRAQF	F	E	0.95	3.36	0.587	0	5	0	0
Spot 5 Chymotrypsin	Hypothetical protein TTHERM_00382330	146165634	316a	0	1	TSLSKITPL	W	D	0.95	2.02	0.51	0	1	0	0
Spot 5 Chymotrypsin	Hypothetical protein TTHERM_00382330	146165634	316a	0	1	YNENRTEWF	W	K	0.95	2.56	0.419	0	4	0	0
Spot 5 Trypsin	Hypothetical protein TTHERM_00382330	146165634	316a	0	1	ALEPLLAK	R	F	0.95	1.88	0.264	1	1	0	0
Spot 5 Trypsin	Hypothetical protein TTHERM_00382330	146165634	316a	0	1	DTSKYDPALLESVK	R	N	0.95	3.75	0.541	0	1	0	0
Spot 5 Trypsin	Hypothetical protein TTHERM_00382330	146165634	316a	0	1	EVNTFIER	K	Y	0.95	2.17	0.5	0	4	0	0
Spot 5 Trypsin	Hypothetical protein TTHERM_00382330	146165634	316a	0	1	EYMSDMTPIGR	R	W	0.95	2.68	0.693	0	3	0	0
Spot 5 Trypsin	Hypothetical protein TTHERM_00382330	146165634	316a	0	1	FNLQTADGR	K	A	0.95	3.02	0.599	1	4	0	0
Spot 5 Trypsin	Hypothetical protein TTHERM_00382330	146165634	316a	0	1	FYALEDLANK	R	R	0.95	3.05	0.55	0	1	0	0
Spot 5 Trypsin	Hypothetical protein TTHERM_00382330	146165634	316a	0	1	FYALEDLANKR	R	D	0.95	2.68	0.638	0	3	0	0
Spot 5 Trypsin	Hypothetical protein TTHERM_00382330	146165634	316a	0	1	GFYVPDWVR	R	K	0.95	2.21	0.606	0	3	0	0
Spot 5 Trypsin	Hypothetical protein TTHERM_00382330	146165634	316a	0	1	ILWEQLVNVK	K	A	0.95	2.99	0.611	0	6	0	0
Spot 5 Trypsin	Hypothetical protein TTHERM_00382330	146165634	316a	0	1	QNLHPYTVLFMK	R	K	0.95	2.82	0.468	0	1	1	0
Spot 5 Trypsin	Hypothetical protein TTHERM_00382330	146165634	316a	0	1	VIGAPSKWYNENR	R	T	0.95	3.12	0.696	0	2	0	0
Spot 5 Trypsin	Hypothetical protein TTHERM_00382330	146165634	316a	0	1	YDPALLESVK	K	N	0.95	2.71	0.574	1	2	0	0
Spot 5 Trypsin	Hypothetical protein TTHERM_00382330	146165634	316a	0	1	YPFAVTK	R	P	0.95	2.05	0.261	0	1	0	0
Spot 5 Trypsin	Hypothetical protein TTHERM_00382330	146165634	316a	0	1	YPFAVTKPGQK	R	F	0.95	2.4	0.528	0	4	3	0
Spot 2 Trypsin	Hypothetical protein TTHERM_00399360	146164764	278	33138.1	1	DQVNNAEAVAAAAK	K	E	0.95	4.76	0.721	0	4	0	0
Spot 2 Trypsin	Hypothetical protein TTHERM_00399360	146164764	278	33138.1	1	ESLGYMPTFK	R	G	0.95	2.6	0.571	0	3	0	0
Spot 2 Trypsin	Hypothetical protein TTHERM_00399360	146164764	278	33138.1	1	TYDMAADDPVWR	K	Q	0.95	3.33	0.673	0	1	0	0
Spot 2 Trypsin	Hypothetical protein TTHERM_00399360	146164764	278	33138.1	1	YPAPGSEPINR	R	E	0.95	2.56	0.429	0	2	0	0
Spot 3 Trypsin	Hypothetical protein TTHERM_00399360	146164764	278	33138.1	1	DQVNNAEAVAAAAK	K	E	0.95	5.26	0.671	0	4	0	0
Spot 3 Trypsin	Hypothetical protein TTHERM_00399360	146164764	278	33138.1	1	ESLGYMPTFK	R	G	0.95	2.63	0.585	0	2	0	0
Spot 3 Trypsin	Hypothetical protein TTHERM_00399360	146164764	278	33138.1	1	FNEIIFNPAIR	R	W	0.95	2.95	0.461	0	1	0	0
Spot 3 Trypsin	Hypothetical protein TTHERM_00399360	146164764	278	33138.1	1	TYDMAADDPVWR	K	Q	0.95	4.13	0.696	0	1	0	0
Spot 3 Trypsin	Hypothetical protein TTHERM_00399360	146164764	278	33138.1	1	YNPELYIYK	K	T	0.95	1.8	0.385	0	1	0	0
Spot 4 Trypsin	Hypothetical protein TTHERM_00399360	146164764	278	33138.1	1	DQVNNAEAVAAAAK	K	E	0.95	4.79	0.705	0	4	0	0
Spot 4 Trypsin	Hypothetical protein TTHERM_00399360	146164764	278	33138.1	1	ESLGYMPTFK	R	G	0.95	2.47	0.584	0	4	0	0
Spot 4 Trypsin	Hypothetical protein TTHERM_00399360	146164764	278	33138.1	1	TYDMAADDPVWR	K	Q	0.95	4.26	0.728	0	2	0	0
Spot 4 Trypsin	Hypothetical protein TTHERM_00399360	146164764	278	33138.1	1	YPAPGSEPINR	R	E	0.95	2.97	0.456	0	2	0	0
Spot 5 Chymotrypsin	Hypothetical protein TTHERM_00456790	118382053	304	14225	1	IFNNIKEY	L	T	0.95	2.95	0.447	2	2	0	0
Spot 5 Chymotrypsin	Hypothetical protein TTHERM_00456790	118382053	304	14225	1	IKTIPY	W	S	0.95	1.94	0.201	0	2	0	0
Spot 5 Chymotrypsin	Hypothetical protein TTHERM_00456790	118382053	304	14225	1	TPSWIKTIPY	Y	S	0.95	2.91	0.418	0	2	0	0
Spot 3 Trypsin	Hypothetical protein TTHERM_00470710	118401281	212	15395.1	0.999	SGYYANPDDVAR	K	R	0.95	3.71	0.577	0	3	0	0
Spot 3 Trypsin	Hypothetical protein TTHERM_00470710	118401281	212	15395.1	0.999	TVEDAVEFIAR	R	N	0.95	2.65	0.66	0	1	0	0
Spot 2 Trypsin	Hypothetical protein TTHERM_00481330	118368475	287	24099.3	1	DVIDSLNADAGK	R	R	0.95	3.62	0.618	0	2	0	0
Spot 2 Trypsin	Hypothetical protein TTHERM_00481330	118368475	287	24099.3	1	QLGIDTNDLK	R	G	0.95	1.34	0.36	0	1	0	0
Spot 4 Trypsin	Hypothetical protein TTHERM_00481330	118368475	287	24099.3	1	DVIDSLNADAGK	R	R	0.95	3.78	0.591	0	2	0	0
Spot 4 Trypsin	Hypothetical protein TTHERM_00481330	118368475	287	24099.3	1	QLGIDTNDLK	R	G	0.95	1.46	0.454	0	1	0	0
Spot 1 Trypsin	Hypothetical protein TTHERM_00486310	229594811	355	27735.8	1	DGQNFSIER	R	M	0.95	2.94	0.552	0	2	0	0
Spot 1 Trypsin	Hypothetical protein TTHERM_00486310	229594811	355	27735.8	1	GPDGNVNDFLEQR	R	R	0.95	4.73	0.703	0	2	0	0
Spot 2 Chymotrypsin	Hypothetical protein TTHERM_00526930	229593554	209	21595.6	0.998	TLEFERQAQY	W	K	0.95	2.49	0.364	0	1	0	0
Spot 2 Chymotrypsin	Hypothetical protein TTHERM_00526930	229593554	209	21595.6	0.998	VQHPQLDSSCQY	F	T	0.95	2.62	0.5	0	2	0	0
Spot 4 Chymotrypsin	Hypothetical protein TTHERM_00526930	229593554	209	21595.6	0.998	TLEFERQAQY	W	K	0.95	2.87	0.454	0	4	0	0
Spot 4 Chymotrypsin	Hypothetical protein TTHERM_00526930	229593554	209	21595.6	0.998	VQHPQLDSSCQY	F	T	0.95	3.15	0.54	0	4	0	0
Spot 1 Trypsin	Hypothetical protein TTHERM_00529760	146185889	239	24341.5	1	AGDMALPLNSLNQR	R	T	0.95	3.65	0.568	0	4	0	0
Spot 1 Trypsin	Hypothetical protein TTHERM_00529760	146185889	239	24341.5	1	FFAIGPR	R	E	0.95	1.79	0.592	0	3	0	0
Spot 1 Trypsin	Hypothetical protein TTHERM_00529760	146185889	239	24341.5	1	ILEPVSYVINEK	K	M	0.95	3.59	0.538	0	2	0	0
Spot 3 Trypsin	Hypothetical protein TTHERM_00529760	146185889	239	24341.5	1	AGDMALPLNSLNQR	R	T	0.95	3.24	0.501	0	1	0	0
Spot 3 Trypsin	Hypothetical protein TTHERM_00529760	146185889	239	24341.5	1	ILEPVSYVINEK	K	M	0.95	3.51	0.511	0	2	0	0
Spot 2 Trypsin	Hypothetical protein TTHERM_00532490	118382425c	275	21407	0.998	FPNSNELER	K	F	0.95	3.08	0.513	0	2	0	0
Spot 2 Trypsin	Hypothetical protein TTHERM_00532490	118382425c	275	21407	0.998	LEDYSDEVIR	K	K	0.95	3.22	0.592	0	6	0	0
Spot 3 Trypsin	Hypothetical protein TTHERM_00532490	118382425c	275	21407	0.998	FPNSNELER	K	F	0.95	2.86	0.382	0	2	0	0
Spot 3 Trypsin	Hypothetical protein TTHERM_00532490	118382425c	275	21407	0.998	LEDYSDEVIR	K	K	0.95	3.01	0.517	0	2	0	0
Spot 2 Trypsin	Hypothetical protein TTHERM_00541460	146161176	159	26143.2	1	GSVIAPNSLVPAGR	R	L	0.95	3.42	0.58	0	3	0	0
Spot 2 Trypsin	Hypothetical protein TTHERM_00541460	146161176	159	26143.2	1	SSLIQQEAYDR	K	L	0.95	3.12	0.611	0	2	0	0
Spot 3 Trypsin	Hypothetical protein TTHERM_00541460	146161176	159	26143.2	1	GSVIAPNSLVPAGR	R	L	0.95	2.75	0.664	0	3	0	0
Spot 3 Trypsin	Hypothetical protein TTHERM_00541460	146161176	159	26143.2	1	LEQDISCYEPLSR	K	H	0.95	3.72	0.517	0	1	0	0
Spot 3 Trypsin	Hypothetical protein TTHERM_00541460	146161176	159	26143.2	1	LIPSGQLWAGSPVR	R	Y	0.95	3.43	0.653	0	4	0	0
Spot 3 Trypsin	Hypothetical protein TTHERM_00541460	146161176	159	26143.2	1	LNLEQTEQNLSIGK	K	T	0.95	3.2	0.418	0	2	0	0
Spot 4 Trypsin	Hypothetical protein TTHERM_00541460	146161176	159	26143.2	1	GSVIAPNSLVPAGR	R	L	0.95	3.99	0.6	0	4	0	0
Spot 4 Trypsin	Hypothetical protein TTHERM_00541460	146161176	159	26143.2	1	LEQDISCYEPLSR	K	H	0.95	3.67	0.586	0	4	0	0
Spot 4 Trypsin	Hypothetical protein TTHERM_00541460	146161176	159	26143.2	1	LIPSGQLWAGSPVR	R	Y	0.95	3.39	0.632	0	4	0	0
Spot 4 Trypsin	Hypothetical protein TTHERM_00541460	146161176	159	26143.2	1	SSLIQQEAYDR	K	L	0.95	3.23	0.579	1	4	0	0
Spot 2 Trypsin	Hypothetical protein TTHERM_00557760	118378329c	153	41303.1	1	LCAGSGQSYIMR	K	H	0.95	3.37	0.618	0	2	0	0
Spot 2 Trypsin	Hypothetical protein TTHERM_00557760	118378329c	153	41303.1	1	LDLIVTGK	K	H	0.95	2.29	0.282	0	2	0	0
Spot 2 Trypsin	Hypothetical protein TTHERM_00557760	118378329c	153	41303.1	1	NSNVVINLVGSR	K	L	0.95	3.31	0.631	0	1	0	0
Spot 3 Chymotrypsin	Hypothetical protein TTHERM_00557760	118378329c	153	41303.1	1	AYDDYVKEL	Y	K	0.95	3.09	0.403	0	4	0	0
Spot 3 Chymotrypsin	Hypothetical protein TTHERM_00557760	118378329c	153	41303.1	1	KLQESAGQIY	L	E	0.95	2.87	0.482	0	1	0	0
Spot 3 Chymotrypsin	Hypothetical protein TTHERM_00557760	118378329c	153	41303.1	1	NALKLQESAGQIY	L	E	0.95	3.56	0.544	0	3	0	0
Spot 3 Trypsin	Hypothetical protein TTHERM_00557760	118378329c	153	41303.1	0.998	LCAGSGQSYIMR	K	H	0.95	3.65	0.628	0	5	0	0
Spot 3 Trypsin	Hypothetical protein TTHERM_00557760	118378329c	153	41303.1	0.998	NSNVVINLVGSR	K	L	0.95	3.48	0.637	0	2	0	0
Spot 4 Chymotrypsin	Hypothetical protein TTHERM_00557760	118378329c	153	41303.1	1	AYDDYVKEL	Y	K	0.95	1.99	0.478	0	1	0	0
Spot 4 Chymotrypsin	Hypothetical protein TTHERM_00557760	118378329c	153	41303.1	1	KLQESAGQIY	L	E	0.95	3.47	0.489	0	4	0	0
Spot 4 Chymotrypsin	Hypothetical protein TTHERM_00557760	118378329c	153	41303.1	1	NALKLQESAGQIY	L	E	0.95	3.62	0.511	0	2	0	0
Spot 4 Trypsin	Hypothetical protein TTHERM_00557760	118378329c	153	41303.1	1	LCAGSGQSYIMR	K	H	0.95	3.44	0.587	0	2	0	0
Spot 4 Trypsin	Hypothetical protein TTHERM_00557760	118378329c	153	41303.1	1	NSNVVINLVGSR	K	L	0.95	4.01	0.663	0	3	0	0
Spot 3 Chymotrypsin	Hypothetical protein TTHERM_00637380	118400152c	331	29818.1	1	NVISPILKEY	Y	I	0.95	3.25	0.556	0	4	0	0
Spot 3 Chymotrypsin	Hypothetical protein TTHERM_00637380	118400152c	331	29818.1	1	QVLENPQAEAHEL	Y	A	0.95	3.72	0.392	0	4	0	0
Spot 4 Chymotrypsin	Hypothetical protein TTHERM_00637380	118400152c	331	29818.1	1	LGRMNVQDDALW	F	K	0.95	2.77	0.421	0	1	0	0
Spot 4 Chymotrypsin	Hypothetical protein TTHERM_00637380	118400152c	331	29818.1	1	NVISPILKEY	Y	I	0.95	2.57	0.38	0	1	0	0
Spot 4 Chymotrypsin	Hypothetical protein TTHERM_00637380	118400152c	331	29818.1	1	QVLENPQAEAHEL	Y	A	0.95	2.82	0.503	0	2	0	0
Spot 4 Trypsin	Hypothetical protein TTHERM_00637380	118400152c	331	29818.1	0.999	MLSEILK	K	D	0.95	1.95	0.132	0	2	0	0
Spot 4 Trypsin	Hypothetical protein TTHERM_00637380	118400152c	331	29818.1	0.999	MNVQDDALWK	R	V	0.95	3.4	0.523	0	2	0	0
Spot 1 Trypsin	Hypothetical protein TTHERM_00649060	118399953c	317	29297.3	1	DSYMVQFR	K	-	0.95	2.86	0.572	0	2	0	0
Spot 1 Trypsin	Hypothetical protein TTHERM_00649060	118399953c	317	29297.3	1	IPTVQNNIPEATR	R	W	0.95	4.93	0.682	0	2	0	0
Spot 1 Trypsin	Hypothetical protein TTHERM_00649060	118399953c	317	29297.3	1	MISNIELK	K	S	0.95	2.52	0.121	0	1	0	0
Spot 1 Trypsin	Hypothetical protein TTHERM_00649060	118399953c	317	29297.3	1	SLSFNQVVDR	R	Y	0.95	2.8	0.656	0	2	0	0
Spot 1 Trypsin	Hypothetical protein TTHERM_00649060	118399953c	317	29297.3	1	SQDYEDENFSPVFNR	K	K	0.95	4.63	0.631	0	3	0	0
Spot 1 Trypsin	Hypothetical protein TTHERM_00649060	118399953c	317	29297.3	1	TQEYFLEPSEK	K	F	0.95	3.71	0.491	0	4	0	0
Spot 1 Trypsin	Hypothetical protein TTHERM_00649060	118399953c	317	29297.3	1	VFVMYAFAAK	R	V	0.95	2.72	0.584	0	2	0	0
Spot 2 Trypsin	Hypothetical protein TTHERM_00649080	229595595	270	16831.2	1	ALATNQEYQNEIK	R	T	0.95	4.42	0.6	0	3	0	0
Spot 2 Trypsin	Hypothetical protein TTHERM_00649080	229595595	270	16831.2	1	PLPDQINPFSK	K	T	0.95	2.75	0.709	0	2	0	0
Spot 2 Trypsin	Hypothetical protein TTHERM_00649080	229595595	270	16831.2	1	SDQLDELVGAR	K	K	0.95	3.81	0.528	0	1	0	0
Spot 2 Trypsin	Hypothetical protein TTHERM_00649080	229595595	270	16831.2	1	TQIQDLQAEIAAK	K	K	0.95	4.26	0.628	0	2	0	0
Spot 3 Trypsin	Hypothetical protein TTHERM_00649080	229595595	270	16831.2	1	ALATNQEYQNEIK	R	T	0.95	4.76	0.58	0	4	0	0
Spot 3 Trypsin	Hypothetical protein TTHERM_00649080	229595595	270	16831.2	1	PLPDQINPFSK	K	T	0.95	2.74	0.669	0	4	0	0
Spot 3 Trypsin	Hypothetical protein TTHERM_00649080	229595595	270	16831.2	1	SDQLDELVGAR	K	K	0.95	2.58	0.477	0	1	0	0
Spot 3 Trypsin	Hypothetical protein TTHERM_00649080	229595595	270	16831.2	1	TQIQDLQAEIAAK	K	K	0.95	4.01	0.522	0	3	0	0
Spot 4 Trypsin	Hypothetical protein TTHERM_00649080	229595595	270	16831.2	1	ALATNQEYQNEIK	R	T	0.95	4.64	0.548	0	3	0	0
Spot 4 Trypsin	Hypothetical protein TTHERM_00649080	229595595	270	16831.2	1	LEYAPITR	K	R	0.95	2.17	0.474	0	2	0	0
Spot 4 Trypsin	Hypothetical protein TTHERM_00649080	229595595	270	16831.2	1	PLPDQINPFSK	K	T	0.95	2.81	0.692	0	2	0	0
Spot 4 Trypsin	Hypothetical protein TTHERM_00649080	229595595	270	16831.2	1	SDQLDELVGAR	K	K	0.95	3.37	0.542	0	3	0	0
Spot 4 Trypsin	Hypothetical protein TTHERM_00649080	229595595	270	16831.2	1	TQIQDLQAEIAAK	K	K	0.95	4.5	0.44	0	4	0	0
Spot 2 Trypsin	Hypothetical protein TTHERM_00697370	118385011	328	29334.9	1	FSNEITDDDYDYQR	K	A	0.95	4.52	0.575	0	1	0	0
Spot 2 Trypsin	Hypothetical protein TTHERM_00697370	118385011	328	29334.9	1	IGAFGILYTK	R	L	0.95	2.91	0.692	0	2	0	0
Spot 2 Trypsin	Hypothetical protein TTHERM_00697370	118385011	328	29334.9	1	IQDLEYVPFDQVK	R	E	0.95	4.52	0.443	0	2	0	0
Spot 2 Trypsin	Hypothetical protein TTHERM_00697370	118385011	328	29334.9	1	NLDTNSAVSTSDFVAPPR	R	V	0.95	4.35	0.71	0	3	1	0
Spot 3 Trypsin	Hypothetical protein TTHERM_00697370	118385011	328	29334.9	1	FSNEITDDDYDYQR	K	A	0.95	3.79	0.642	0	1	0	0
Spot 3 Trypsin	Hypothetical protein TTHERM_00697370	118385011	328	29334.9	1	IQDLEYVPFDQVK	R	E	0.95	4.18	0.589	0	3	0	0
Spot 3 Trypsin	Hypothetical protein TTHERM_00697370	118385011	328	29334.9	1	NLDTNSAVSTSDFVAPPR	R	V	0.95	4.63	0.631	0	2	0	0
Spot 4 Trypsin	Hypothetical protein TTHERM_00697370	118385011	328	29334.9	1	FSNEITDDDYDYQR	K	A	0.95	4.2	0.647	0	3	0	0
Spot 4 Trypsin	Hypothetical protein TTHERM_00697370	118385011	328	29334.9	1	IQDLEYVPFDQVK	R	E	0.95	4.3	0.494	0	2	0	0
Spot 4 Trypsin	Hypothetical protein TTHERM_00697370	118385011	328	29334.9	1	NLDTNSAVSTSDFVAPPR	R	V	0.95	4.44	0.71	0	2	0	0
Spot 1 Trypsin	Hypothetical protein TTHERM_00823660	118398278	296	20920	1	AAQDLLDNDMAADK	R	I	0.95	5.01	0.611	1	2	0	0
Spot 1 Trypsin	Hypothetical protein TTHERM_00823660	118398278	296	20920	1	YGYIINESSQK	R	R	0.95	4.02	0.632	1	3	0	0
Spot 1 Trypsin	Hypothetical protein TTHERM_00823660	118398278	296	20920	1	YNQDDFGMTQPK	K	Y	0.95	4.38	0.616	1	2	0	0
Spot 1 Trypsin	Hypothetical protein TTHERM_00825290	118398135c	350	17389	1	LANGAPVYLK	K	K	0.95	2.33	0.535	0	2	0	0
Spot 1 Trypsin	Hypothetical protein TTHERM_00825290	118398135c	350	17389	1	LPIYYR	K	A	0.95	1.31	0.371	0	1	0	0
Spot 1 Trypsin	Hypothetical protein TTHERM_00825290	118398135c	350	17389	1	QEQIQAIYDK	K	V	0.95	2.65	0.496	0	1	0	0
Spot 2 Trypsin	Hypothetical protein TTHERM_01000190	118388745	201	43150.6	1	AASPLAAQLAINGNR	K	N	0.95	4.12	0.776	0	3	0	0
Spot 2 Trypsin	Hypothetical protein TTHERM_01000190	118388745	201	43150.6	1	GLLLSPNSK	K	A	0.95	2.06	0.179	0	1	0	0
Spot 2 Trypsin	Hypothetical protein TTHERM_01000190	118388745	201	43150.6	1	LGGVAANENIPK	K	D	0.95	3.46	0.525	0	4	0	0
Spot 2 Trypsin	Hypothetical protein TTHERM_01000190	118388745	201	43150.6	1	LNDNTPVFVTGDSR	K	S	0.95	4.16	0.652	0	4	0	0
Spot 2 Trypsin	Hypothetical protein TTHERM_01000190	118388745	201	43150.6	1	VIPELYNTGR	K	G	0.95	2.2	0.396	0	1	0	0
Spot 3 Chymotrypsin	Hypothetical protein TTHERM_01000190	118388745	201	43150.6	1	FISGNQTY	L	T	0.95	1.58	0.407	0	1	0	0
Spot 3 Chymotrypsin	Hypothetical protein TTHERM_01000190	118388745	201	43150.6	1	IEVVNKVIPELY	Y	N	0.95	2.92	0.533	0	3	0	0
Spot 3 Chymotrypsin	Hypothetical protein TTHERM_01000190	118388745	201	43150.6	1	NDNTPVFVTGDSRSPL	L	S	0.95	3.83	0.593	0	2	0	0
Spot 3 Chymotrypsin	Hypothetical protein TTHERM_01000190	118388745	201	43150.6	1	TFNELDAHTNAF	W	A	0.95	3.82	0.618	0	2	0	0
Spot 3 Chymotrypsin	Hypothetical protein TTHERM_01000190	118388745	201	43150.6	1	TGAQDLNEVGQTIRFY	Y	D	0.95	3.65	0.504	0	1	0	0
Spot 3 Trypsin	Hypothetical protein TTHERM_01000190	118388745	201	43150.6	1	AASPLAAQLAINGNR	K	N	0.95	4	0.639	0	3	0	0
Spot 3 Trypsin	Hypothetical protein TTHERM_01000190	118388745	201	43150.6	1	GLLLSPNSK	K	A	0.95	2.06	0.245	0	2	0	0
Spot 3 Trypsin	Hypothetical protein TTHERM_01000190	118388745	201	43150.6	1	LGGVAANENIPK	K	D	0.95	3.61	0.523	0	5	0	0
Spot 3 Trypsin	Hypothetical protein TTHERM_01000190	118388745	201	43150.6	1	LNDNTPVFVTGDSR	K	S	0.95	4.25	0.667	0	1	0	0
Spot 4 Trypsin	Hypothetical protein TTHERM_01000190	118388745	201	43150.6	1	AASPLAAQLAINGNR	K	N	0.95	3.65	0.653	0	3	0	0
Spot 4 Trypsin	Hypothetical protein TTHERM_01000190	118388745	201	43150.6	1	LGGVAANENIPK	K	D	0.95	3.47	0.608	0	3	0	0
Spot 4 Trypsin	Hypothetical protein TTHERM_01000190	118388745	201	43150.6	1	LNDNTPVFVTGDSR	K	S	0.95	4.03	0.67	0	2	0	0
Spot 2 Trypsin	Hypothetical protein TTHERM_01005010	118354116c	154	28170.1	0.998	AQENPLKY	R	-	0.95	2.26	0.512	0	2	0	0
Spot 2 Trypsin	Hypothetical protein TTHERM_01005010	118354116c	154	28170.1	0.998	GAMIAANSVVPPGR	K	L	0.95	1.95	0.466	0	2	0	0
Spot 3 Trypsin	Hypothetical protein TTHERM_01005010	118354116c	154	28170.1	1	AQENPLKY	R	-	0.95	2.46	0.574	0	2	0	0
Spot 3 Trypsin	Hypothetical protein TTHERM_01005010	118354116c	154	28170.1	1	GAMIAANSVVPPGR	K	L	0.95	3.67	0.642	0	4	0	0
Spot 3 Trypsin	Hypothetical protein TTHERM_01005010	118354116c	154	28170.1	1	YEYLPYNSAYLQK	R	S	0.95	2.42	0.522	0	1	0	0
Spot 4 Trypsin	Hypothetical protein TTHERM_01005010	118354116c	154	28170.1	0.998	GAMIAANSVVPPGR	K	L	0.95	3.09	0.623	0	4	0	0
Spot 4 Trypsin	Hypothetical protein TTHERM_01005010	118354116c	154	28170.1	0.998	YEYLPYNSAYLQK	R	S	0.95	3.67	0.574	0	3	0	0
Spot 2 Trypsin	Hypothetical protein TTHERM_01161000	118370180	246	24221.8	1	EIPETAMYR	K	I	0.95	1.73	0.451	0	2	0	0
Spot 2 Trypsin	Hypothetical protein TTHERM_01161000	118370180	246	24221.8	1	ELELVEYMK	K	H	0.95	1.65	0.379	0	1	0	0
Spot 2 Trypsin	Hypothetical protein TTHERM_01161000	118370180	246	24221.8	1	YSTGYALLDVEPMPR	K	A	0.95	3.22	0.605	0	2	0	0
Spot 3 Trypsin	Hypothetical protein TTHERM_01161000	118370180	246	24221.8	1	EIPETAMYR	K	I	0.95	1.63	0.524	0	2	0	0
Spot 3 Trypsin	Hypothetical protein TTHERM_01161000	118370180	246	24221.8	1	LTDEIEDVR	K	Q	0.95	3.43	0.551	0	2	0	0
Spot 3 Trypsin	Hypothetical protein TTHERM_01161000	118370180	246	24221.8	1	YSTGYALLDVEPMPR	K	A	0.95	3.32	0.662	0	2	0	0
Spot 4 Trypsin	Hypothetical protein TTHERM_01161000	118370180	246	24221.8	1	EIPETAMYR	K	I	0.95	1.7	0.473	0	2	0	0
Spot 4 Trypsin	Hypothetical protein TTHERM_01161000	118370180	246	24221.8	1	ELELVEYMK	K	H	0.95	2.03	0.501	0	2	0	0
Spot 4 Trypsin	Hypothetical protein TTHERM_01161000	118370180	246	24221.8	1	LTDEIEDVR	K	Q	0.95	3.48	0.569	0	2	0	0
Spot 4 Trypsin	Hypothetical protein TTHERM_01161000	118370180	246	24221.8	1	YSTGYALLDVEPMPR	K	A	0.95	3.78	0.62	0	1	0	0
Spot 1 Chymotrypsin	Hypothetical protein TTHERM_01528510	229594147	289a	0	1	TKALAINNQTY	Y	I	0.95	3.61	0.466	0	2	0	0
Spot 1 Chymotrypsin	Hypothetical protein TTHERM_01528510	229594147	289a	0	1	VNIKQDSQTQL	Y	L	0.95	3.4	0.552	0	3	0	0
Spot 1 Chymotrypsin	Hypothetical protein TTHERM_01528510	229594147	289a	0	1	VNIKQDSQTQLL	Y	A	0.95	3.1	0.462	0	3	0	0
Spot 1 Trypsin	Hypothetical protein TTHERM_01528510	229594147	289a	0	1	ALAINNQTYIR	K	A	0.95	3.53	0.688	0	2	0	0
Spot 1 Trypsin	Hypothetical protein TTHERM_01528510	229594147	289a	0	1	KPVEQANVNANTGEQPVR	K	V	0.95	5.46	0.584	0	1	0	0
Spot 1 Trypsin	Hypothetical protein TTHERM_01528510	229594147	289a	0	1	QDSQTQLLASFR	K	R	0.95	3.15	0.607	0	1	0	0
Spot 1 Trypsin	Hypothetical protein TTHERM_01528510	229594147	289a	0	1	SIASINPFSYR	R	Q	0.95	2.48	0.43	0	1	0	0
Spot 1 Trypsin	Hypothetical protein TTHERM_01528510	229594147	289a	0	1	YAPGNYSTLVVTSEK	K	L	0.95	3.77	0.623	0	2	0	0
Spot 1 Trypsin	Hypothetical protein TTHERM_01528510	229594147	289a	0	1	YTNITQTEINEAIK	R	R	0.95	5.16	0.65	0	2	0	0
Spot 1 Trypsin	Hypothetical proteins TTHERM_00571670	146184052	372a	0	1	LYFEMR	R	K	0.95	1.61	0.22	0	1	0	0
Spot 1 Trypsin	Hypothetical proteins TTHERM_00571670	146184052	372a	0	1	STDWELEK	K	F	0.95	2.39	0.378	0	2	0	0
Spot 2 Trypsin	Lipid A-disaccharide synthase	118397639	224	59217.4	1	AFTYETIAAK	R	V	0.95	2.67	0.551	0	4	0	0
Spot 2 Trypsin	Lipid A-disaccharide synthase	118397639	224	59217.4	1	AIQYLFQNSK	R	Q	0.95	3.03	0.514	0	3	0	0
Spot 2 Trypsin	Lipid A-disaccharide synthase	118397639	224	59217.4	1	LSDEIFDLYSDPK	K	L	0.95	4.76	0.52	0	1	0	0
Spot 2 Trypsin	Lipid A-disaccharide synthase	118397639	224	59217.4	1	NVFLLAPGNTK	K	A	0.95	2.03	0.533	0	2	0	0
Spot 2 Trypsin	Lipid A-disaccharide synthase	118397639	224	59217.4	1	TLQTIVTTGEK	K	E	0.95	3.15	0.557	0	4	0	0
Spot 3 Trypsin	Lipid A-disaccharide synthase	118397639	224	59217.4	1	AFTYETIAAK	R	V	0.95	1.94	0.588	0	3	0	0
Spot 3 Trypsin	Lipid A-disaccharide synthase	118397639	224	59217.4	1	AIQYLFQNSK	R	Q	0.95	3.28	0.503	0	3	0	0
Spot 3 Trypsin	Lipid A-disaccharide synthase	118397639	224	59217.4	1	NVFLLAPGNTK	K	A	0.95	2.59	0.494	0	3	0	0
Spot 3 Trypsin	Lipid A-disaccharide synthase	118397639	224	59217.4	1	TLQTIVTTGEK	K	E	0.95	3.45	0.542	0	3	0	0
Spot 4 Chymotrypsin	Lipid A-disaccharide synthase	118397639	224	59217.4	1	ANVKSLVTANGL	Y	K	0.95	3.37	0.606	0	3	0	0
Spot 4 Trypsin	Lipid A-disaccharide synthase	118397639	224	59217.4	1	AFTYETIAAK	R	V	0.95	2.24	0.586	0	2	0	0
Spot 4 Trypsin	Lipid A-disaccharide synthase	118397639	224	59217.4	1	AIQYLFQNSK	R	Q	0.95	3.51	0.531	0	2	0	0
Spot 4 Trypsin	Lipid A-disaccharide synthase	118397639	224	59217.4	1	TLQTIVTTGEK	K	E	0.95	2.88	0.537	1	2	1	0
Spot 4 Trypsin	Mitochondrial ribosomal protein L51 / S25 / CI-B8 domain containing protein	118381896c	205	12126.1	1	AFAANNNEAEIENIIK	K	T	0.95	4.9	0.512	0	1	0	0
Spot 4 Trypsin	Mitochondrial ribosomal protein L51 / S25 / CI-B8 domain containing protein	118381896c	205	12126.1	1	ECEEADPYIIAR	R	Y	0.95	2.84	0.443	0	2	0	0
Spot 4 Trypsin	Mitochondrial ribosomal protein L51 / S25 / CI-B8 domain containing protein	118381896c	205	12126.1	1	NQNPNFPLIVR	K	E	0.95	2.9	0.458	0	3	0	0
Spot 4 Trypsin	NADH dehydrogenase subunit 1	15027669	TepyoMp40	32606.5	1	LQYIADALK	R	L	0.95	1.81	0.282	0	1	0	0
Spot 4 Trypsin	NADH dehydrogenase subunit 1	15027669	TepyoMp40	32606.5	1	VLSLVQR	K	R	0.95	1.63	0.456	0	1	0	0
Spot 4 Trypsin	NADH dehydrogenase subunit 1	15027669	TepyoMp40	32606.5	1	YAFMASIR	K	C	0.95	2.26	0.565	0	1	0	0
Spot 2 Trypsin	NADH dehydrogenase subunit 10	15027638	TepyoMp09	18286.5	0.998	LYEQTLDPK	R	W	0.95	3.45	0.574	0	2	0	0
Spot 2 Trypsin	NADH dehydrogenase subunit 10	15027638	TepyoMp09	18286.5	0.998	QADLILVAGTLTNK	R	M	0.95	4.68	0.505	0	2	0	0
Spot 3 Trypsin	NADH dehydrogenase subunit 10	15027638	TepyoMp09	18286.5	0.998	LYEQTLDPK	R	W	0.95	3.33	0.566	0	2	0	0
Spot 3 Trypsin	NADH dehydrogenase subunit 10	15027638	TepyoMp09	18286.5	0.998	QADLILVAGTLTNK	R	M	0.95	3.88	0.603	0	2	0	0
Spot 4 Trypsin	NADH dehydrogenase subunit 10	15027638	TepyoMp09	18286.5	0.998	LYEQTLDPK	R	W	0.95	3.56	0.584	0	2	0	0
Spot 4 Trypsin	NADH dehydrogenase subunit 10	15027638	TepyoMp09	18286.5	0.998	QADLILVAGTLTNK	R	M	0.95	4.59	0.568	0	2	0	0
Spot 2 Trypsin	NADH dehydrogenase subunit 7	15027641	TepyoMp12	51146.2	0.998	FNNIVSINTK	K	K	0.95	3.25	0.467	0	6	0	0
Spot 2 Trypsin	NADH dehydrogenase subunit 7	15027641	TepyoMp12	51146.2	0.998	VESGYTYQSVESPK	K	G	0.95	4.2	0.707	0	2	0	0
Spot 3 Chymotrypsin	NADH dehydrogenase subunit 7	15027641	TepyoMp12	51146.2	1	LIRMNEMCESL	F	N	0.95	2.97	0.496	0	2	0	0
Spot 3 Chymotrypsin	NADH dehydrogenase subunit 7	15027641	TepyoMp12	51146.2	1	NSMEELITHF	Y	K	0.95	2.6	0.568	0	1	0	0
Spot 3 Chymotrypsin	NADH dehydrogenase subunit 7	15027641	TepyoMp12	51146.2	1	RPNEVNLNAVSSF	Y	L	0.95	2.5	0.528	0	2	0	0
Spot 3 Chymotrypsin	NADH dehydrogenase subunit 7	15027641	TepyoMp12	51146.2	1	TTLNEMHNVL	F	T	0.95	2.44	0.417	0	4	0	0
Spot 3 Trypsin	NADH dehydrogenase subunit 7	15027641	TepyoMp12	51146.2	1	FNNIVSINTK	K	K	0.95	3.02	0.469	0	5	0	0
Spot 3 Trypsin	NADH dehydrogenase subunit 7	15027641	TepyoMp12	51146.2	1	VESGYTYQSVESPK	K	G	0.95	4.53	0.711	0	2	0	0
Spot 4 Trypsin	NADH dehydrogenase subunit 7	15027641	TepyoMp12	51146.2	1	LMEFYER	K	V	0.95	2.07	0.308	0	1	0	0
Spot 4 Trypsin	NADH dehydrogenase subunit 7	15027641	TepyoMp12	51146.2	1	VESGYTYQSVESPK	K	G	0.95	4.18	0.717	0	2	0	0
Spot 2 Trypsin	NADH-quinone oxidoreductase, F subunit	118367869	5	52229.9	1	AVGSGLGTAAVIVMDK	K	S	0.95	4.88	0.66	0	2	0	0
Spot 2 Trypsin	NADH-quinone oxidoreductase, F subunit	118367869	5	52229.9	1	EGTGWIVDVMER	R	L	0.95	2.42	0.412	0	1	0	0
Spot 3 Trypsin	NADH-quinone oxidoreductase, F subunit	118367869	5	52229.9	1	AVGSGLGTAAVIVMDK	K	S	0.95	4.64	0.664	0	3	0	0
Spot 3 Trypsin	NADH-quinone oxidoreductase, F subunit	118367869	5	52229.9	1	EGTGWIVDVMER	R	L	0.95	2.69	0.541	0	2	0	0
Spot 3 Trypsin	NADH-quinone oxidoreductase, F subunit	118367869	5	52229.9	1	IFTNLYR	R	D	0.95	2.02	0.496	0	1	0	0
Spot 4 Trypsin	NADH-quinone oxidoreductase, F subunit	118367869	5	52229.9	1	AAYIYIR	R	G	0.95	1.57	0.583	0	2	0	0
Spot 4 Trypsin	NADH-quinone oxidoreductase, F subunit	118367869	5	52229.9	1	AVGSGLGTAAVIVMDK	K	S	0.95	4.74	0.718	0	2	0	0
Spot 4 Trypsin	NADH-quinone oxidoreductase, F subunit	118367869	5	52229.9	1	STDPIDAILR	K	L	0.95	2.52	0.493	0	3	0	0
Spot 2 Trypsin	NADH-ubiquinone oxidoreductase 75 kDa subunit	229595475	6	80462.7	1	AAEIGTYVEK	K	T	0.95	2.29	0.621	0	4	0	0
Spot 2 Trypsin	NADH-ubiquinone oxidoreductase 75 kDa subunit	229595475	6	80462.7	1	EDGAELYNTLK	R	V	0.95	2.41	0.456	0	2	0	0
Spot 2 Trypsin	NADH-ubiquinone oxidoreductase 75 kDa subunit	229595475	6	80462.7	1	FATQIAGVEDLGK	R	T	0.95	4.51	0.579	0	3	0	0
Spot 2 Trypsin	NADH-ubiquinone oxidoreductase 75 kDa subunit	229595475	6	80462.7	1	INALELGINPTSVNK	R	N	0.95	5.75	0.628	0	2	0	0
Spot 2 Trypsin	NADH-ubiquinone oxidoreductase 75 kDa subunit	229595475	6	80462.7	1	LDVDNFEVR	R	Q	0.95	2.42	0.58	0	4	0	0
Spot 2 Trypsin	NADH-ubiquinone oxidoreductase 75 kDa subunit	229595475	6	80462.7	1	LPMIMVGASALER	K	E	0.95	3.1	0.468	0	2	0	0
Spot 2 Trypsin	NADH-ubiquinone oxidoreductase 75 kDa subunit	229595475	6	80462.7	1	LVVMPPGDAR	R	E	0.95	2.35	0.451	0	2	0	0
Spot 2 Trypsin	NADH-ubiquinone oxidoreductase 75 kDa subunit	229595475	6	80462.7	1	NYGPLVATSMNR	K	C	0.95	3.33	0.607	0	4	0	0
Spot 2 Trypsin	NADH-ubiquinone oxidoreductase 75 kDa subunit	229595475	6	80462.7	1	YDYIEPTIFGK	K	V	0.95	2.41	0.544	0	2	0	0
Spot 2 Trypsin	NADH-ubiquinone oxidoreductase 75 kDa subunit	229595475	6	80462.7	1	YEAPVLNAR	R	I	0.95	2.5	0.495	0	2	0	0
Spot 3 Chymotrypsin	NADH-ubiquinone oxidoreductase 75 kDa subunit	229595475	6	80462.7	1	LMNSKITGVEDADVL	Y	L	0.95	3.42	0.533	0	4	0	0
Spot 3 Chymotrypsin	NADH-ubiquinone oxidoreductase 75 kDa subunit	229595475	6	80462.7	1	NIGTNQDLNY	F	K	0.95	3.15	0.441	1	4	0	0
Spot 3 Chymotrypsin	NADH-ubiquinone oxidoreductase 75 kDa subunit	229595475	6	80462.7	1	SAQQGVKTTLSPTPITDY	L	I	0.95	3.53	0.503	0	1	0	0
Spot 3 Chymotrypsin	NADH-ubiquinone oxidoreductase 75 kDa subunit	229595475	6	80462.7	1	VVMPPGDAREDW	L	Q	0.95	2.62	0.422	0	2	0	0
Spot 3 Trypsin	NADH-ubiquinone oxidoreductase 75 kDa subunit	229595475	6	80462.7	1	AAEIGTYVEK	K	T	0.95	2.22	0.578	1	2	0	0
Spot 3 Trypsin	NADH-ubiquinone oxidoreductase 75 kDa subunit	229595475	6	80462.7	1	EDGAELYNTLK	R	V	0.95	3.22	0.48	0	6	0	0
Spot 3 Trypsin	NADH-ubiquinone oxidoreductase 75 kDa subunit	229595475	6	80462.7	1	FATQIAGVEDLGK	R	T	0.95	3.76	0.565	0	3	0	0
Spot 3 Trypsin	NADH-ubiquinone oxidoreductase 75 kDa subunit	229595475	6	80462.7	1	INALELGINPTSVNK	R	N	0.95	5.48	0.609	0	4	0	0
Spot 3 Trypsin	NADH-ubiquinone oxidoreductase 75 kDa subunit	229595475	6	80462.7	1	LVVMPPGDAR	R	E	0.95	1.84	0.366	0	2	0	0
Spot 3 Trypsin	NADH-ubiquinone oxidoreductase 75 kDa subunit	229595475	6	80462.7	1	NYGPLVATSMNR	K	C	0.95	3.86	0.591	0	2	0	0
Spot 3 Trypsin	NADH-ubiquinone oxidoreductase 75 kDa subunit	229595475	6	80462.7	1	PVAACASQVVPGMK	K	I	0.95	2.9	0.695	0	1	0	0
Spot 3 Trypsin	NADH-ubiquinone oxidoreductase 75 kDa subunit	229595475	6	80462.7	1	VFNIGTNQDLNYK	K	N	0.95	4.75	0.644	0	1	0	0
Spot 3 Trypsin	NADH-ubiquinone oxidoreductase 75 kDa subunit	229595475	6	80462.7	1	YDYIEPTIFGK	K	V	0.95	3.24	0.64	0	1	0	0
Spot 3 Trypsin	NADH-ubiquinone oxidoreductase 75 kDa subunit	229595475	6	80462.7	1	YEAPVLNAR	R	I	0.95	2.57	0.501	0	2	0	0
Spot 4 Trypsin	NADH-ubiquinone oxidoreductase 75 kDa subunit	229595475	6	80462.7	1	EDGAELYNTLK	R	V	0.95	2.92	0.491	0	4	0	0
Spot 4 Trypsin	NADH-ubiquinone oxidoreductase 75 kDa subunit	229595475	6	80462.7	1	FATQIAGVEDLGK	R	T	0.95	2.85	0.412	1	2	0	0
Spot 4 Trypsin	NADH-ubiquinone oxidoreductase 75 kDa subunit	229595475	6	80462.7	1	INALELGINPTSVNK	R	N	0.95	5.43	0.627	0	5	0	0
Spot 4 Trypsin	NADH-ubiquinone oxidoreductase 75 kDa subunit	229595475	6	80462.7	1	LDVDNFEVR	R	Q	0.95	2.87	0.536	0	4	0	0
Spot 4 Trypsin	NADH-ubiquinone oxidoreductase 75 kDa subunit	229595475	6	80462.7	1	LPMIMVGASALER	K	E	0.95	3.33	0.503	0	2	0	0
Spot 4 Trypsin	NADH-ubiquinone oxidoreductase 75 kDa subunit	229595475	6	80462.7	1	LVVMPPGDAR	R	E	0.95	2.59	0.451	0	3	0	0
Spot 4 Trypsin	NADH-ubiquinone oxidoreductase 75 kDa subunit	229595475	6	80462.7	1	PVAACASQVVPGMK	K	I	0.95	4	0.711	0	4	0	0
Spot 4 Trypsin	NADH-ubiquinone oxidoreductase 75 kDa subunit	229595475	6	80462.7	1	VFNIGTNQDLNYK	K	N	0.95	4.79	0.623	0	4	0	0
Spot 4 Trypsin	NADH-ubiquinone oxidoreductase 75 kDa subunit	229595475	6	80462.7	1	YDYIEPTIFGK	K	V	0.95	2.58	0.642	0	3	0	0
Spot 4 Trypsin	NADH-ubiquinone oxidoreductase 75 kDa subunit	229595475	6	80462.7	1	YEAPVLNAR	R	I	0.95	2.48	0.444	0	2	0	0
Spot 2 Trypsin	NADH-ubiquinone oxidoreductase subunit 9	15027658	TepyoMp29,TepyoMp30	23764.4	0.998	ETSEMYGINYK	R	W	0.95	2.61	0.594	0	2	0	0
Spot 2 Trypsin	NADH-ubiquinone oxidoreductase subunit 9	15027658	TepyoMp29,TepyoMp30	23764.4	0.998	LLLDYSK	K	I	0.95	1.68	0.424	0	2	0	0
Spot 3 Chymotrypsin	NADH-ubiquinone oxidoreductase subunit 9	15027658	TepyoMp29,TepyoMp30	23764.4	0.998	ANANWLERETSEMY	F	G	0.95	2.95	0.629	0	1	0	0
Spot 3 Chymotrypsin	NADH-ubiquinone oxidoreductase subunit 9	15027658	TepyoMp29,TepyoMp30	23764.4	0.998	NLETNQNDLDKTNIENY	Y	F	0.95	5.6	0.503	0	4	1	0
Spot 3 Trypsin	NADH-ubiquinone oxidoreductase subunit 9	15027658	TepyoMp29,TepyoMp30	23764.4	0.999	ETSEMYGINYK	R	W	0.95	2.53	0.572	0	2	0	0
Spot 3 Trypsin	NADH-ubiquinone oxidoreductase subunit 9	15027658	TepyoMp29,TepyoMp30	23764.4	0.999	LLLDYSK	K	I	0.95	2.13	0.366	0	2	0	0
Spot 4 Trypsin	NADH-ubiquinone oxidoreductase subunit 9	15027658	TepyoMp29,TepyoMp30	23764.4	1	ETSEMYGINYK	R	W	0.95	2.62	0.608	0	2	0	0
Spot 4 Trypsin	NADH-ubiquinone oxidoreductase subunit 9	15027658	TepyoMp29,TepyoMp30	23764.4	1	LLLDYSK	K	I	0.95	1.85	0.436	0	2	0	0
Spot 2 Chymotrypsin	Peptidase M16 inactive domain	146181190	143	57941.8	1	NNALSAQNDQQGL	Y	L	0.95	3.28	0.599	0	2	0	0
Spot 2 Chymotrypsin	Peptidase M16 inactive domain	146181190	143	57941.8	1	VKTNYVGSNF	F	V	0.95	2.84	0.576	0	2	0	0
Spot 2 Chymotrypsin	Peptidase M16 inactive domain	146181190	143	57941.8	1	VQRLVL	F	R	0.95	1.76	0.217	0	2	0	0
Spot 2 Chymotrypsin	Peptidase M16 inactive domain	146181190	143	57941.8	1	VVAAAGNVNSQAF	F	L	0.95	4.03	0.655	0	4	0	0
Spot 2 Trypsin	Peptidase M16 inactive domain	146181190	143	57941.8	1	DATTFVPNTEK	K	P	0.95	2.61	0.59	0	1	0	0
Spot 2 Trypsin	Peptidase M16 inactive domain	146181190	143	57941.8	1	ETTTYTLSVLPENVEK	R	A	0.95	3.11	0.596	0	5	0	0
Spot 2 Trypsin	Peptidase M16 inactive domain	146181190	143	57941.8	1	ISSLDSGLINR	R	A	0.95	3.47	0.449	0	3	0	0
Spot 2 Trypsin	Peptidase M16 inactive domain	146181190	143	57941.8	1	LAVEPSSVSPLAAVSVVVR	R	A	0.95	4.09	0.634	0	2	0	0
Spot 2 Trypsin	Peptidase M16 inactive domain	146181190	143	57941.8	1	QETLETSGVAQFVQR	R	L	0.95	4.74	0.593	0	2	3	0
Spot 3 Chymotrypsin	Peptidase M16 inactive domain	146181190	143	57941.8	1	ANGVRLAVEPSSVSPL	L	A	0.95	3.5	0.538	0	3	0	0
Spot 3 Chymotrypsin	Peptidase M16 inactive domain	146181190	143	57941.8	1	NNALSAQNDQQGL	Y	L	0.95	3.42	0.601	0	1	0	0
Spot 3 Chymotrypsin	Peptidase M16 inactive domain	146181190	143	57941.8	1	VGSNFVVAAAGNVNSQAF	Y	L	0.95	3.88	0.667	0	2	0	0
Spot 3 Chymotrypsin	Peptidase M16 inactive domain	146181190	143	57941.8	1	VKTNYVGSNF	F	V	0.95	3.14	0.536	0	2	0	0
Spot 3 Chymotrypsin	Peptidase M16 inactive domain	146181190	143	57941.8	1	VQRLVL	F	R	0.95	1.8	0.24	0	2	0	0
Spot 3 Trypsin	Peptidase M16 inactive domain	146181190	143	57941.8	1	DATTFVPNTEK	K	P	0.95	2.22	0.475	0	2	0	0
Spot 3 Trypsin	Peptidase M16 inactive domain	146181190	143	57941.8	1	ENLHNITDEVVK	R	N	0.95	2.85	0.464	0	1	0	0
Spot 3 Trypsin	Peptidase M16 inactive domain	146181190	143	57941.8	1	ETTTYTLSVLPENVEK	R	A	0.95	3.26	0.644	0	2	0	0
Spot 3 Trypsin	Peptidase M16 inactive domain	146181190	143	57941.8	1	ISSLDSGLINR	R	A	0.95	3.58	0.46	0	4	0	0
Spot 3 Trypsin	Peptidase M16 inactive domain	146181190	143	57941.8	1	QETLETSGVAQFVQR	R	L	0.95	4.97	0.635	0	5	2	0
Spot 4 Chymotrypsin	Peptidase M16 inactive domain	146181190	143	57941.8	1	NNALSAQNDQQGL	Y	L	0.95	2.93	0.546	0	2	0	0
Spot 4 Chymotrypsin	Peptidase M16 inactive domain	146181190	143	57941.8	1	VKTNYVGSNF	F	V	0.95	3.46	0.527	0	3	0	0
Spot 4 Chymotrypsin	Peptidase M16 inactive domain	146181190	143	57941.8	1	VQRLVL	F	R	0.95	1.72	0.226	0	2	0	0
Spot 4 Trypsin	Peptidase M16 inactive domain	146181190	143	57941.8	1	DATTFVPNTEK	K	P	0.95	2.84	0.553	0	2	0	0
Spot 4 Trypsin	Peptidase M16 inactive domain	146181190	143	57941.8	1	ETTTYTLSVLPENVEK	R	A	0.95	3.83	0.615	0	4	0	0
Spot 4 Trypsin	Peptidase M16 inactive domain	146181190	143	57941.8	1	ISSLDSGLINR	R	A	0.95	3.25	0.465	0	5	0	0
Spot 4 Trypsin	Peptidase M16 inactive domain	146181190	143	57941.8	1	QETLETSGVAQFVQR	R	L	0.95	4.46	0.608	0	4	0	0
Spot 5 Chymotrypsin	Peptidase M16 inactive domain	146181190	143	57941.8	1	ANGVRLAVEPSSVSPL	L	A	0.95	3.99	0.668	0	5	0	0
Spot 5 Chymotrypsin	Peptidase M16 inactive domain	146181190	143	57941.8	1	GGNLKVQVGRETTTY	L	T	0.95	3.05	0.46	0	3	2	0
Spot 5 Chymotrypsin	Peptidase M16 inactive domain	146181190	143	57941.8	1	LAEQNSADIASSIATQVTY	L	L	0.95	4.79	0.682	0	4	0	0
Spot 5 Chymotrypsin	Peptidase M16 inactive domain	146181190	143	57941.8	1	LQAAEKAFGTVAQKDATTF	F	V	0.95	4.25	0.594	0	2	1	0
Spot 5 Chymotrypsin	Peptidase M16 inactive domain	146181190	143	57941.8	1	NNALSAQNDQQGL	Y	L	0.95	3.42	0.557	2	2	0	0
Spot 5 Chymotrypsin	Peptidase M16 inactive domain	146181190	143	57941.8	1	QRILGEYQADKY	F	T	0.95	2.83	0.393	0	2	2	0
Spot 5 Chymotrypsin	Peptidase M16 inactive domain	146181190	143	57941.8	1	VGSNFVVAAAGNVNSQAF	Y	L	0.95	4.26	0.646	0	4	0	0
Spot 5 Chymotrypsin	Peptidase M16 inactive domain	146181190	143	57941.8	1	VKTNYVGSNF	F	V	0.95	3.48	0.529	1	2	0	0
Spot 5 Trypsin	Peptidase M16 inactive domain	146181190	143	57941.8	1	DATTFVPNTEK	K	P	0.95	3.08	0.527	0	4	0	0
Spot 5 Trypsin	Peptidase M16 inactive domain	146181190	143	57941.8	1	ELALLGGNLK	K	V	0.95	2.38	0.448	1	2	0	0
Spot 5 Trypsin	Peptidase M16 inactive domain	146181190	143	57941.8	1	ELGNLPDVTIHK	K	T	0.95	3.11	0.538	0	2	0	0
Spot 5 Trypsin	Peptidase M16 inactive domain	146181190	143	57941.8	1	ETTTYTLSVLPENVEK	R	A	0.95	4.46	0.606	0	4	1	0
Spot 5 Trypsin	Peptidase M16 inactive domain	146181190	143	57941.8	1	ISSLDSGLINR	R	A	0.95	3.14	0.459	0	7	0	0
Spot 5 Trypsin	Peptidase M16 inactive domain	146181190	143	57941.8	1	QETLETSGVAQFVQR	R	L	0.95	4.8	0.622	1	2	4	0
Spot 1 Trypsin	Peptidase M16 inactive domain containing protein	118384179	176	52954.4	1	AIASGVNADELLTAK	K	A	0.95	3.27	0.612	0	1	0	0
Spot 1 Trypsin	Peptidase M16 inactive domain containing protein	118384179	176	52954.4	1	NSVLSALER	K	Q	0.95	2.01	0.396	0	1	0	0
Spot 1 Trypsin	Peptidase M16 inactive domain containing protein	118384179	176	52954.4	1	QIDSVTADQVAK	K	A	0.95	2.7	0.616	0	1	0	0
Spot 2 Chymotrypsin	Peptidase M16 inactive domain containing protein	118384179	176	52954.4	1	DVGTRDETNETSGSLL	L	S	0.95	3.68	0.509	0	4	0	0
Spot 2 Chymotrypsin	Peptidase M16 inactive domain containing protein	118384179	176	52954.4	1	KAIASGVNADELL	L	T	0.95	2.32	0.386	0	1	0	0
Spot 2 Chymotrypsin	Peptidase M16 inactive domain containing protein	118384179	176	52954.4	1	VCAAGVESHQEF	F	V	0.95	3.49	0.549	0	1	0	0
Spot 2 Trypsin	Peptidase M16 inactive domain containing protein	118384179	176	52954.4	1	AIASGVNADELLTAK	K	A	0.95	3.85	0.7	0	4	0	0
Spot 2 Trypsin	Peptidase M16 inactive domain containing protein	118384179	176	52954.4	1	DETNETSGSLLSIK	R	N	0.95	4.24	0.536	0	5	0	0
Spot 2 Trypsin	Peptidase M16 inactive domain containing protein	118384179	176	52954.4	1	FQLENITPNR	K	I	0.95	3.1	0.472	0	3	0	0
Spot 2 Trypsin	Peptidase M16 inactive domain containing protein	118384179	176	52954.4	1	LAQIPSAEGQK	K	T	0.95	2.65	0.582	0	2	0	0
Spot 2 Trypsin	Peptidase M16 inactive domain containing protein	118384179	176	52954.4	1	NLSSYTLQK	K	F	0.95	2.35	0.409	0	2	0	0
Spot 2 Trypsin	Peptidase M16 inactive domain containing protein	118384179	176	52954.4	1	NSVLSALER	K	Q	0.95	1.48	0.286	0	1	0	0
Spot 2 Trypsin	Peptidase M16 inactive domain containing protein	118384179	176	52954.4	1	QIDSVTADQVAK	K	A	0.95	2.93	0.649	0	2	0	0
Spot 2 Trypsin	Peptidase M16 inactive domain containing protein	118384179	176	52954.4	1	TGELFNESVFK	K	T	0.95	3.3	0.64	0	3	0	0
Spot 3 Chymotrypsin	Peptidase M16 inactive domain containing protein	118384179	176	52954.4	1	DVGTRDETNETSGSLL	L	S	0.95	3.87	0.553	1	4	0	0
Spot 3 Chymotrypsin	Peptidase M16 inactive domain containing protein	118384179	176	52954.4	1	KVTTADPRTPVQGF	Y	R	0.95	3.6	0.523	0	3	0	0
Spot 3 Chymotrypsin	Peptidase M16 inactive domain containing protein	118384179	176	52954.4	1	LKTVLNTNETINY	Y	G	0.95	3.59	0.437	1	4	0	0
Spot 3 Chymotrypsin	Peptidase M16 inactive domain containing protein	118384179	176	52954.4	1	QLENITPNRIF	F	V	0.95	2.77	0.413	0	2	0	0
Spot 3 Chymotrypsin	Peptidase M16 inactive domain containing protein	118384179	176	52954.4	1	VCAAGVESHQEF	F	V	0.95	3.7	0.559	0	1	0	0
Spot 3 Trypsin	Peptidase M16 inactive domain containing protein	118384179	176	52954.4	1	AIASGVNADELLTAK	K	A	0.95	4.69	0.695	0	4	0	0
Spot 3 Trypsin	Peptidase M16 inactive domain containing protein	118384179	176	52954.4	1	FQLENITPNR	K	I	0.95	3.28	0.49	0	4	0	0
Spot 3 Trypsin	Peptidase M16 inactive domain containing protein	118384179	176	52954.4	1	LAQIPSAEGQK	K	T	0.95	2.92	0.527	0	2	0	0
Spot 3 Trypsin	Peptidase M16 inactive domain containing protein	118384179	176	52954.4	1	NLSSYTLQK	K	F	0.95	2.17	0.428	0	2	0	0
Spot 3 Trypsin	Peptidase M16 inactive domain containing protein	118384179	176	52954.4	1	NSVLSALER	K	Q	0.95	1.58	0.349	0	1	0	0
Spot 3 Trypsin	Peptidase M16 inactive domain containing protein	118384179	176	52954.4	1	QIDSVTADQVAK	K	A	0.95	3.25	0.623	1	2	0	0
Spot 3 Trypsin	Peptidase M16 inactive domain containing protein	118384179	176	52954.4	1	TGELFNESVFK	K	T	0.95	3.31	0.712	0	4	0	0
Spot 4 Chymotrypsin	Peptidase M16 inactive domain containing protein	118384179	176	52954.4	1	LKTVLNTNETINY	Y	G	0.95	3.9	0.468	0	3	0	0
Spot 4 Chymotrypsin	Peptidase M16 inactive domain containing protein	118384179	176	52954.4	1	QLENITPNRIF	F	V	0.95	3.02	0.367	0	2	0	0
Spot 4 Trypsin	Peptidase M16 inactive domain containing protein	118384179	176	52954.4	1	AIASGVNADELLTAK	K	A	0.95	4.58	0.731	2	6	0	0
Spot 4 Trypsin	Peptidase M16 inactive domain containing protein	118384179	176	52954.4	1	DETNETSGSLLSIK	R	N	0.95	4.37	0.557	2	2	0	0
Spot 4 Trypsin	Peptidase M16 inactive domain containing protein	118384179	176	52954.4	1	FQLENITPNR	K	I	0.95	3.23	0.479	0	3	0	0
Spot 4 Trypsin	Peptidase M16 inactive domain containing protein	118384179	176	52954.4	1	LAQIPSAEGQK	K	T	0.95	2.49	0.484	0	1	0	0
Spot 4 Trypsin	Peptidase M16 inactive domain containing protein	118384179	176	52954.4	1	NLSSYTLQK	K	F	0.95	2.34	0.405	0	2	0	0
Spot 4 Trypsin	Peptidase M16 inactive domain containing protein	118384179	176	52954.4	1	NSVLSALER	K	Q	0.95	1.8	0.446	0	1	0	0
Spot 4 Trypsin	Peptidase M16 inactive domain containing protein	118384179	176	52954.4	1	QIDSVTADQVAK	K	A	0.95	3.14	0.655	0	2	0	0
Spot 4 Trypsin	Peptidase M16 inactive domain containing protein	118384179	176	52954.4	1	TGELFNESVFK	K	T	0.95	3.32	0.653	0	2	0	0
Spot 4 Trypsin	Peptidase M16 inactive domain containing protein	118384179	176	52954.4	1	VLTSNPTFVAQGSQVNALPTYDAIR	K	N	0.95	4.81	0.655	0	4	0	0
Spot 5 Chymotrypsin	Peptidase M16 inactive domain containing protein	118384179	176	52954.4	1	DFIYKDDKSAETY	Y	K	0.95	3.98	0.53	2	2	0	0
Spot 5 Chymotrypsin	Peptidase M16 inactive domain containing protein	118384179	176	52954.4	1	KAIASGVNADEL	L	L	0.95	3.28	0.613	0	2	0	0
Spot 5 Chymotrypsin	Peptidase M16 inactive domain containing protein	118384179	176	52954.4	1	KTGELFNESVF	L	K	0.95	2.38	0.487	0	4	0	0
Spot 5 Chymotrypsin	Peptidase M16 inactive domain containing protein	118384179	176	52954.4	1	VCAAGVESHQEF	F	V	0.95	3.56	0.612	0	2	0	0
Spot 5 Chymotrypsin	Peptidase M16 inactive domain containing protein	118384179	176	52954.4	1	VDLVQTKL	F	A	0.95	2.5	0.368	0	1	0	0
Spot 5 Trypsin	Peptidase M16 inactive domain containing protein	118384179	176	52954.4	1	AFYDFIYK	K	D	0.95	1.88	0.429	0	2	0	0
Spot 5 Trypsin	Peptidase M16 inactive domain containing protein	118384179	176	52954.4	1	AIASGVNADELLTAK	K	A	0.95	4.6	0.729	0	5	0	0
Spot 5 Trypsin	Peptidase M16 inactive domain containing protein	118384179	176	52954.4	1	DETNETSGSLLSIK	R	N	0.95	4.29	0.513	0	4	0	0
Spot 5 Trypsin	Peptidase M16 inactive domain containing protein	118384179	176	52954.4	1	DILNHSIAELK	K	A	0.95	3.12	0.517	0	2	0	0
Spot 5 Trypsin	Peptidase M16 inactive domain containing protein	118384179	176	52954.4	1	FQLENITPNR	K	I	0.95	3.55	0.471	1	8	0	0
Spot 5 Trypsin	Peptidase M16 inactive domain containing protein	118384179	176	52954.4	1	LAQIPSAEGQK	K	T	0.95	2.35	0.406	0	1	0	0
Spot 5 Trypsin	Peptidase M16 inactive domain containing protein	118384179	176	52954.4	1	NLSSYTLQK	K	F	0.95	2.23	0.389	1	4	0	0
Spot 5 Trypsin	Peptidase M16 inactive domain containing protein	118384179	176	52954.4	1	NSVLSALER	K	Q	0.95	2.81	0.637	1	2	0	0
Spot 5 Trypsin	Peptidase M16 inactive domain containing protein	118384179	176	52954.4	1	QIDSVTADQVAK	K	A	0.95	2.82	0.672	0	4	0	0
Spot 5 Trypsin	Peptidase M16 inactive domain containing protein	118384179	176	52954.4	1	TGELFNESVFK	K	T	0.95	3.68	0.634	0	6	0	0
Spot 5 Trypsin	Peptidase M16 inactive domain containing protein	118384179	176	52954.4	1	VLTSNPTFVAQGSQVNALPTYDAIR	K	N	0.95	5.02	0.63	0	2	1	0
Spot 1 Trypsin	Putative F1 delta subunit	118355322c	321	17972.3	1	GNIQDLDTLAGK	K	Y	0.95	3.5	0.652	0	2	0	0
Spot 1 Trypsin	Putative F1 delta subunit	118355322c	321	17972.3	1	TNEASLVIQNK	K	T	0.95	3.68	0.53	2	3	0	0
Spot 1 Trypsin	Putative F1 delta subunit	118355322c	321	17972.3	1	TPASLYVLPPGPLK	K	I	0.95	3.55	0.6	0	4	0	0
Spot 1 Trypsin	Putative Fo d subunit	118360532c	327a	0	1	NTTAAQTPSFQAPGNQDK	K	I	0.95	4.02	0.53	0	2	1	0
Spot 1 Trypsin	Putative Fo d subunit	118360532c	327a	0	1	SVISTQGLVDK	K	V	0.95	2.76	0.705	0	2	0	0
Spot 1 Trypsin	Putative Fo d subunit	118360532c	327a	0	1	WISTLSNK	K	A	0.95	1.84	0.483	0	2	0	0
Spot 2 Chymotrypsin	Rieske iron-sulfur protein, Ubiquinol-cytochrome c reductase iron-sulfur subunit	146164447	175	30625.1	0.998	TSNEVKEENELPSNTL	L	L	0.95	2.48	0.45	0	2	0	0
Spot 2 Chymotrypsin	Rieske iron-sulfur protein, Ubiquinol-cytochrome c reductase iron-sulfur subunit	146164447	175	30625.1	0.998	VCICHGSVY	Y	D	0.95	2.9	0.527	0	2	0	0
Spot 2 Trypsin	Rieske iron-sulfur protein, Ubiquinol-cytochrome c reductase iron-sulfur subunit	146164447	175	30625.1	0.998	EENELPSNTLLDK	K	D	0.95	3.17	0.29	0	1	0	0
Spot 2 Trypsin	Rieske iron-sulfur protein, Ubiquinol-cytochrome c reductase iron-sulfur subunit	146164447	175	30625.1	0.998	LYAMGVIGR	R	L	0.95	2.87	0.623	0	2	0	0
Spot 3 Chymotrypsin	Rieske iron-sulfur protein, Ubiquinol-cytochrome c reductase iron-sulfur subunit	146164447	175	30625.1	1	SFARLY	L	A	0.95	1.53	0.339	0	2	0	0
Spot 3 Chymotrypsin	Rieske iron-sulfur protein, Ubiquinol-cytochrome c reductase iron-sulfur subunit	146164447	175	30625.1	1	TSNEVKEENELPSNTL	L	L	0.95	3.29	0.661	0	3	0	0
Spot 3 Chymotrypsin	Rieske iron-sulfur protein, Ubiquinol-cytochrome c reductase iron-sulfur subunit	146164447	175	30625.1	1	TSNEVKEENELPSNTLL	L	D	0.95	3.23	0.506	0	2	0	0
Spot 3 Chymotrypsin	Rieske iron-sulfur protein, Ubiquinol-cytochrome c reductase iron-sulfur subunit	146164447	175	30625.1	1	VCICHGSVY	Y	D	0.95	2.94	0.53	0	4	0	0
Spot 4 Chymotrypsin	Rieske iron-sulfur protein, Ubiquinol-cytochrome c reductase iron-sulfur subunit	146164447	175	30625.1	1	AMGVIGRLNGW	Y	K	0.95	3.19	0.433	0	1	0	0
Spot 4 Chymotrypsin	Rieske iron-sulfur protein, Ubiquinol-cytochrome c reductase iron-sulfur subunit	146164447	175	30625.1	1	TSNEVKEENELPSNTL	L	L	0.95	3.89	0.594	0	4	0	0
Spot 4 Chymotrypsin	Rieske iron-sulfur protein, Ubiquinol-cytochrome c reductase iron-sulfur subunit	146164447	175	30625.1	1	TSNEVKEENELPSNTLL	L	D	0.95	3.15	0.583	0	3	0	0
Spot 4 Trypsin	Rieske iron-sulfur protein, Ubiquinol-cytochrome c reductase iron-sulfur subunit	146164447	175	30625.1	1	EENELPSNTLLDK	K	D	0.95	3.68	0.206	0	2	0	0
Spot 4 Trypsin	Rieske iron-sulfur protein, Ubiquinol-cytochrome c reductase iron-sulfur subunit	146164447	175	30625.1	1	LYAMGVIGR	R	L	0.95	2.65	0.633	0	3	0	0
Spot 5 Chymotrypsin	Rieske iron-sulfur protein, Ubiquinol-cytochrome c reductase iron-sulfur subunit	146164447	175	30625.1	1	AMGVIGRL	Y	N	0.95	2.36	0.48	0	3	0	0
Spot 5 Chymotrypsin	Rieske iron-sulfur protein, Ubiquinol-cytochrome c reductase iron-sulfur subunit	146164447	175	30625.1	1	AMGVIGRLNGW	Y	K	0.95	3.5	0.493	0	4	0	0
Spot 5 Chymotrypsin	Rieske iron-sulfur protein, Ubiquinol-cytochrome c reductase iron-sulfur subunit	146164447	175	30625.1	1	GVLSEYNQRL	F	S	0.95	2.2	0.595	0	2	0	0
Spot 5 Chymotrypsin	Rieske iron-sulfur protein, Ubiquinol-cytochrome c reductase iron-sulfur subunit	146164447	175	30625.1	1	NLPAINNSIHDEGTL	L	V	0.95	3.77	0.599	0	3	0	0
Spot 5 Chymotrypsin	Rieske iron-sulfur protein, Ubiquinol-cytochrome c reductase iron-sulfur subunit	146164447	175	30625.1	1	TSNEVKEENELPSNTL	L	L	0.95	3.16	0.618	0	2	0	0
Spot 5 Trypsin	Rieske iron-sulfur protein, Ubiquinol-cytochrome c reductase iron-sulfur subunit	146164447	175	30625.1	1	EENELPSNTLLDK	K	D	0.95	2.93	0.26	1	2	0	0
Spot 5 Trypsin	Rieske iron-sulfur protein, Ubiquinol-cytochrome c reductase iron-sulfur subunit	146164447	175	30625.1	1	EENELPSNTLLDKDK	K	E	0.95	1.87	0.366	0	0	3	0
Spot 5 Trypsin	Rieske iron-sulfur protein, Ubiquinol-cytochrome c reductase iron-sulfur subunit	146164447	175	30625.1	1	GYVCICHGSVYDK	K	F	0.95	4.4	0.604	0	2	1	0
Spot 5 Trypsin	Rieske iron-sulfur protein, Ubiquinol-cytochrome c reductase iron-sulfur subunit	146164447	175	30625.1	1	LYAMGVIGR	R	L	0.95	2.75	0.596	0	6	0	0
Spot 5 Trypsin	Rieske iron-sulfur protein, Ubiquinol-cytochrome c reductase iron-sulfur subunit	146164447	175	30625.1	1	PGNFGDHIDFK	R	V	0.95	2.15	0.261	0	2	1	0
Spot 5 Trypsin	Rieske iron-sulfur protein, Ubiquinol-cytochrome c reductase iron-sulfur subunit	146164447	175	30625.1	1	PTFFVTSSR	K	P	0.95	1.79	0.576	0	1	0	0
Spot 5 Trypsin	Rieske iron-sulfur protein, Ubiquinol-cytochrome c reductase iron-sulfur subunit	146164447	175	30625.1	1	VNIDNWFDENR	K	V	0.95	3.76	0.619	0	4	0	0
Spot 4 Trypsin	SPFH domain / Band 7 family protein	146174422	144	31097.8	0.998	EIASVLADSR	K	N	0.95	2.51	0.614	0	2	0	0
Spot 4 Trypsin	SPFH domain / Band 7 family protein	146174422	144	31097.8	0.998	VLFEPIQDK	R	L	0.95	2.11	0.437	0	2	0	0
Spot 1 Chymotrypsin	Ymf66	15027631	TepyoMp02	52511.6	1	GNPNTEENTIDSDYL	Y	A	0.95	3.23	0.526	0	2	0	0
Spot 1 Chymotrypsin	Ymf66	15027631	TepyoMp02	52511.6	1	IGSENQSDSMNELNTNF	L	S	0.95	3.24	0.561	0	2	0	0
