# Supplementary material for: Highly Divergent Mitochondrial ATP Synthase Complexes in Tetrahymena thermophila
Source: PLoS Biol. 2010 Jul 13;8(7):e1000418. doi: 10.1371/journal.pbio.1000418 (PMC2903591; doi:10.1371/journal.pbio.1000418)
Supplement: Table S5 — gi identification numbers of proteins used in phylogenetic analyses. (0.04 MB XLS) [file pbio.1000418.s010.xls]

## Sheet: Sheet1
			NCBI gi numbers
species	major taxonomic group	subunit:	beta	gamma	delta	c	d
Babesia bovis	Alveolata		156086206	156086110	156088329	156088373	-a
Eimeria tenella	Alveolata		-	-	-	31138535&_(multiple cDNAs)	-
Euplotes minuta	Alveolata		-	-	-	260076093	-
Ichthyophthirius multifiliis	Alveolata		133879134&_(multiple cDNAs)	-	133881319 & 133879978 (cDNA)	-	133878779&_(multiple cDNAs)
Paramecium tetraurelia	Alveolata		145503262	145551544	145480051	8928610b	145536582
Plasmodium falciparum	Alveolata		124806537	124512970	124804926	225632141	-
Sterkiella histriomuscorum	Alveolata		-	198390883&_(multiple cDNAs)	-	-	-
Tetrahymena pyriformis	Alveolata		-	-	-	11466270	-
Tetrahymena thermophila	Alveolata		146185860	118355000	118355322 (revised)	15027647	118360532 (revised)
Theileria parva	Alveolata		71032549	71032173	27455423 (cDNA)	71031458	-
Toxoplasma gondii	Alveolata		237832039	237837529	237833931	237836015	-
Dictyostelium discoideum	Amoebozoa		-	-	66826947
Monosiga brevicollis	Choanoflagellida		167522261	167533831	170620248 (cDNA)	23464607	170621611&_(multiple cDNAs)
Allomyces macrogynus	fungi		-	-	-	11467599	-
Aspergillus niger	fungi		-	145229163	145229221	-	145250393
Aspergillus oryzae	fungi		169786011	-	-	169773321	-
Blastocladiella emersonii	fungi		-	-	-	209427654	-
Cryptococcus neoformans	fungi		58268632	58267286	-	24080112	58263080
Hyaloraphidium curvatum	fungi		-	-	-	15088736	-
Laccaria bicolor	fungi		-	170095775	-	-	-
Neurosproa crassa	fungi		-	85091417	-	85094506	-
Saccharomyces cerevisiae	fungi		6322581	6319513	6320200	6226533	6322836
Schizophyllum commune	fungi		-	-	-	15088709	-
Schizosaccharomyces pombe	fungi		19114063	19112222	19113051	11466046	19112850
Spizellomyces punctatus	fungi		-	-	-	15187310	-
Leishmania braziliensis	Kinetoplastida (subgroup)		-	154343818	-	154339177	-
Leishmania major	Kinetoplastida (subgroup)		157870644	157869180	157872893	157868914	-
Trypanosoma brucei	Kinetoplastida (subgroup)		72386615	71746446	72390643	71746718	-
Trypanosoma cruzi	Kinetoplastida (subgroup)		-	-	-	71423300	-
Bos taurus	Metazoa		28461221	115495411	28603800	77736329	27807305
Caenorhabditis elegans	Metazoa		-	17544026	-	71996409	-
Drosophila melanogaster	Metazoa		24638766	24651125	18858089	24651599	17738043
Gallus gallus	Metazoa		-	-	-	-	118099965
Nematostella vectensis	Metazoa		161988473&_(multiple cDNAs)	156400828	82873806 (cDNA)	156389322	156365801
Schistosoma mansoni	Metazoa		-	-	-	256070461	-
Strongylocentrotus purpuratus	Metazoa		184186105	72005324	72068590	11596769	57956649&_(multiple cDNAs)
Trichoplax adhaerens	Metazoa		-	195996595	-	195996711	196016490
Xenopus laevis	Metazoa		148223359	148222557	147904284	148230635	148237552
Arabidopsis thaliana	Viridiplantae		186521400	15227257	15237998	26557003	15231176
Chlamydomonas reinhardtii	Viridiplantae		159466892	159485184	159481338	-	-
Marchantia polymorpha	Viridiplantae		-	-	-	11467161	-
Oryza sativa	Viridiplantae		115439241	115481492	115472191	194033243	115476908
Ostreococcus lucimarinus	Viridiplantae		-	145341604	-	-	-
Ostreococcus tauri	Viridiplantae		-	-	-	113170476	-
Physcomitrella patens	Viridiplantae		168040544	168063922	168000450	91208880	168040156
Picea sitchensis	Viridiplantae		116787106&_ (multiple cDNAs)	116779744&_ (multiple cDNAs)	116781283&_ (multiple cDNAs)	-	148905815&_ (multiple cDNAs)
Prototheca wickerhamii	Viridiplantae		-	-	-	11497480	-
Caulobacter crescentus	a-Proteobacteria (subgroup)		-	16127678	-	16124622	-
Mesorhizobium loti	a-Proteobacteria (subgroup)		-	13473457	-	13476164	-
Methylobacterium extorquens	a-Proteobacteria (subgroup)		-	240138027	-	240139924	-
Paracoccus denitrificans	a-Proteobacteria (subgroup)		-	119386524	-	119385603	-
Rickettsia prowazekii	a-Proteobacteria (subgroup)		-	15604634	-	15603901	-
a - indicates sequence not used (sometimes due to unavailability or redundancy)
b Paramecium mtDNA gene products are from P. aurelia, a close relative of P. tetraurelia
